# Supplementary material for: Human Oocyte-Derived Methylation Differences Persist in the Placenta Revealing Widespread Transient Imprinting
Source: PLoS Genet. 2016 Nov 11;12(11):e1006427. doi: 10.1371/journal.pgen.1006427 (PMC5106035; doi:10.1371/journal.pgen.1006427)
Supplement: S1 Table — (XLSX) [file pgen.1006427.s010.xlsx]

## Sheet: 20150823_maternal_gDMR_hemimeth
S1_Table
seqnames	start	end	width	CpGIsland	known DMR	GenePos	Gene	OO	SP	Bla	pl		bl	br	li	mu	Adi	Adr	Aor	CD34	Eso	Lun	Sig	Int	Spl	Pan
chr1	40023067	40025363	2297	no	no	intregenic	PABPC4,RP11-69E11.4	0.923921	0.0537631	0.374207	0.321222		0.785736	0.764965	0.836886	0.813659	0.789075	0.781514	0.779796	0.867968	0.788574	0.83483	0.818708	0.830326	0.797803	0.852148
chr1	68511949	68513485	1537	yes	yes	Gene_body	DIRAS3,GNG12-AS1	0.967676	0.0686784	0.384887	0.63724		0.62752	0.797963	0.896419	0.682687	0.75352	0.853209	0.868851	0.741812	0.757248	0.746957	0.681228	0.717803	0.743938	0.82808
chr1	68514547	68518308	3762	yes	yes	Promoter	DIRAS3	0.934336	0.0451738	0.346138	0.521726		0.511056	0.573779	0.604686	0.571553	0.56855	0.54729	0.58426	0.5526	0.567332	0.595284	0.613568	0.590248	0.614419	0.541707
chr1	245850518	245852723	2206	yes	no	Gene_body	KIF26B	0.921363	0.03879	0.4196	0.851942		0.603689	0.63338	0.675221	0.713361	0.730622	0.63604	0.612018	0.511443	0.755027	0.646859	0.775741	0.789786	0.701846	0.660082
chr10	27701917	27704592	2676	yes	no	Promoter	PTCHD3	0.955339	0.04247	0.389311	0.502449		0.624525	0.575978	0.685707	0.628303	0.564821	0.575635	0.597468	0.636719	0.672157	0.663677	0.694945	0.66193	0.661909	0.461549
chr10	121577104	121580382	3279	yes	yes	Promoter	INPP5F	0.93871	0.0458572	0.348451	0.671881		0.742052	0.63252	0.749188	0.681518	0.718616	0.682265	0.537926	0.722287	0.651115	0.732196	0.757779	0.726782	0.78995	0.773694
chr10	135259575	135260995	1421	yes	no	Gene_body	SPRN	0.93238	0.0467951	0.441427	0.688799		0.672462	0.553574	0.616202	0.524677	0.590205	0.540386	0.539841	0.550122	0.608483	0.479838	0.626194	0.602415	0.609891	0.591823
chr11	2719387	2722625	3239	yes	yes	Promoter	KCNQ1OT1	0.904515	0.0318042	0.372755	0.427151		0.347823	0.43823	0.467905	0.488682	0.593162	0.476642	0.514432	0.473362	0.485294	0.55428	0.562112	0.553588	0.536754	0.536911
chr11	132950880	132955180	4301	yes	no	Gene_body	OPCML	0.890483	0.0307707	0.400394	0.417938		0.376786	0.327265	0.326489	0.280811	0.344978	0.295537	0.285848	0.328038	0.318842	0.325859	0.325234	0.321531	0.337974	0.261954
chr11	133788351	133790495	2145	yes	no	Gene_body	IGSF9B	0.943342	0.0323407	0.363391	0.633569		0.551371	0.669836	0.451379	0.665347	0.627481	0.411816	0.784069	0.64759	0.503875	0.566239	0.521974	0.489509	0.521963	0.640922
chr12	31271271	31271783	513	no	no	Promoter	RP11-551L14.1	0.961389	0.0251802	0.406225	0.096167		0.353917	0.10144	0.294428	0.238841	0.249284	0.267537	0.247343	0.295925	0.342586	0.529102	0.120606	0.110814	0.339944	0.341263
chr13	48890819	48895315	4497	yes	yes	Gene_body	RB1	0.960574	0.0239896	0.399389	0.773859		0.603352	0.789791	0.699652	0.787682	0.723456	0.768724	0.726943	0.611677	0.816756	0.759959	0.730838	0.724517	0.753058	0.788669
chr13	60841110	60842822	1713	no	no	intregenic	TDRD3,LINC00434	0.936862	0.0640113	0.361562	0.278405		0.528766	0.577483	0.501864	0.478229	0.561934	0.485138	0.569966	0.53772	0.481981	0.51343	0.454143	0.481726	0.563654	0.499458
chr14	34268274	34271150	2877	yes	no	Gene_body	NPAS3	0.871763	0.0339672	0.410613	0.667606		0.402555	0.724658	0.430824	0.444769	0.476383	0.401572	0.3256	0.35452	0.419415	0.402833	0.447871	0.480933	0.433808	0.290858
chr14	100140939	100142433	1495	yes	no	Gene_body	HHIPL1	0.939311	0.0379567	0.369311	0.516104		0.41904	0.818374	0.7223	0.403299	0.633303	0.383205	0.665483	0.576487	0.481617	0.613329	0.578981	0.61289	0.479194	0.39182
chr15	25198964	25204151	5188	yes	yes	Promoter	SNRPN,SNURF	0.937037	0.0371129	0.392311	0.512438		0.42587	0.439221	0.493052	0.513177	0.58821	0.540808	0.537135	0.521174	0.532638	0.563881	0.549137	0.531298	0.562643	0.50411
chr15	99408074	99410684	2611	no	yes	Gene_body	IGF1R	0.951882	0.0588489	0.337289	0.546996		0.530185	0.427772	0.544619	0.495176	0.454292	0.436458	0.520888	0.61505	0.527639	0.46353	0.608691	0.537486	0.516717	0.571184
chr16	866647	868075	1429	yes	no	intregenic	LMF1,PRR25	0.925233	0.0903029	0.395633	0.436317		0.635569	0.641687	0.675566	0.621722	0.692119	0.686924	0.666353	0.478257	0.749171	0.529828	0.64369	0.606068	0.73731	0.585502
chr17	4802906	4806028	3123	yes	no	Promoter	C17orf107,CHRNE	0.905444	0.0196539	0.228551	0.394621		0.277034	0.576707	0.575858	0.550871	0.365217	0.558433	0.483557	0.191972	0.471309	0.371809	0.290704	0.286733	0.333916	0.510378
chr18	77376189	77378625	2437	yes	no	intregenic	RP11-567M16.3,RP11-567M16.2	0.868235	0.0460247	0.401963	0.550451		0.607574	0.712226	0.651706	0.497538	0.53616	0.586807	0.623355	0.581987	0.625778	0.66183	0.670739	0.662748	0.634413	0.528227
chr18	77905524	77907419	1896	yes	no	Promoter	AC139100.2	0.939929	0.0269753	0.401944	0.643891		0.514015	0.333066	0.473432	0.508828	0.406961	0.472161	0.539098	0.537266	0.533473	0.525593	0.428421	0.418415	0.533477	0.388646
chr18	77915859	77918109	2251	yes	no	Gene_body	AC139100.2,PARD6G	0.817758	0.0436274	0.34245	0.730078		0.430403	0.573623	0.793139	0.469099	0.478827	0.406878	0.517642	0.57977	0.664672	0.504443	0.63764	0.63241	0.452397	0.475484
chr19	1464851	1467302	2452	yes	no	Gene_body	APC2,C19orf25	0.916525	0.0192596	0.328728	0.278834		0.401168	0.674531	0.608421	0.360544	0.452227	0.336769	0.474509	0.305382	0.328447	0.301864	0.368333	0.347972	0.388482	0.305364
chr19	22699329	22700418	1090	yes	no	Gene_body	ZNF98	0.897543	0.0640723	0.195977	0.644022		0.774866	0.806711	0.759397	0.82633	0.720532	0.82844	0.837031	0.841723	0.808655	0.792945	0.824377	0.819786	0.778124	0.836767
chr19	54039919	54042407	2489	yes	yes	Promoter	ZNF331	0.945453	0.0381336	0.40048	0.574041		0.435258	0.515191	0.604628	0.552799	0.604616	0.580565	0.606497	0.583983	0.60071	0.594905	0.609956	0.628272	0.634958	0.610356
chr19	54056721	54059138	2418	yes	yes	Promoter	ZNF331	0.951809	0.0327383	0.44148	0.863845		0.481623	0.568442	0.650213	0.600569	0.562398	0.57346	0.599384	0.594751	0.559937	0.581579	0.654506	0.616936	0.649897	0.588703
chr19	57348204	57353633	5430	yes	yes	Promoter	MIMT1,PEG3,ZIM2	0.953986	0.0289974	0.403625	0.452184		0.467008	0.453216	0.503896	0.46891	0.467369	0.456422	0.509326	0.46763	0.51015	0.506384	0.498786	0.514235	0.502429	0.432443
chr19	58861511	58862793	1283	yes	no	Promoter	A1BG-AS1	0.933835	0.0441716	0.302656	0.549344		0.652766	0.41223	0.239273	0.463687	0.347885	0.292294	0.206297	0.798578	0.467536	0.604891	0.387255	0.30994	0.529541	0.291904
chr2	37762463	37764038	1576	no	no	intregenic	AC006369.2,RNU6-1116P	0.951669	0.0932331	0.422574	0.0701982		0.51233	0.528971	0.639797	0.469278	0.631399	0.53157	0.52599	0.527215	0.523388	0.660009	0.548337	0.493682	0.537933	0.45846
chr2	242843056	242845933	2878	yes	no	Promoter	AC131097.4	0.956873	0.0618801	0.36578	0.501721		0.814968	0.776012	0.90415	0.80509	0.819157	0.823377	0.813324	0.910781	0.796296	0.818306	0.818688	0.81112	0.808325	0.686847
chr20	30134134	30135713	1580	yes	yes	Gene_body	HM13, MCTS2	0.886737	0.101201	0.405298	0.644591		0.548706	0.594027	0.636608	0.634979	0.693904	0.600277	0.626687	0.655679	0.652475	0.647247	0.655855	0.647693	0.686665	0.667084
chr20	42142005	42143590	1586	yes	yes	Promoter	L3MBTL1	0.936301	0.0298451	0.44963	0.435951		0.416097	0.463486	0.520182	0.4532	0.521478	0.489598	0.469529	0.482648	0.524904	0.516103	0.532116	0.525682	0.473415	0.499867
chr20	57424806	57431071	6266	yes	yes	Promoter	GNAS,GNAS-AS1	0.956487	0.0250166	0.377961	0.553367		0.428012	0.529155	0.469127	0.525064	0.51251	0.596734	0.55555	0.501659	0.519169	0.520941	0.543812	0.551043	0.535266	0.496428
chr21	40758724	40761246	2523	yes	yes	Promoter	WRB	0.932288	0.0271925	0.297589	0.254154		0.269901	0.306843	0.267962	0.254853	0.274405	0.262839	0.295832	0.274535	0.240657	0.281326	0.299966	0.262572	0.294875	0.205692
chr21	48079688	48083228	3541	yes	no	Gene_body	PRMT2	0.937253	0.070757	0.374978	0.718416		0.742308	0.643159	0.798597	0.590291	0.719063	0.641592	0.654128	0.838165	0.655828	0.725495	0.782092	0.704448	0.777383	0.639527
chr22	42078159	42079405	1247	yes	yes	Promoter	NHP2L1	0.928822	0.051831	0.400284	0.562624		0.497356	0.538408	0.585663	0.548797	0.550255	0.560896	0.577297	0.579087	0.572462	0.559819	0.522963	0.526755	0.596342	0.607414
chr22	51042442	51043672	1231	yes	no	Gene_body	MAPK8IP2	0.945714	0.0208346	0.37022	0.522693		0.344301	0.738618	0.436206	0.38513	0.576217	0.690174	0.294158	0.284624	0.54834	0.396095	0.394009	0.372457	0.430113	0.523002
chr4	6106951	6107626	676	yes	no	Gene_body	JAKMIP1	0.945074	0.0178558	0.362882	0.540177		0.451605	0.602511	0.606789	0.427039	0.549699	0.448423	0.461345	0.416796	0.54563	0.556894	0.650997	0.640565	0.553932	0.508986
chr4	8582615	8583642	1028	yes	no	Promoter	GPR78	0.919718	0.0176139	0.434276	0.349704		0.521862	0.426604	0.540393	0.43141	0.460832	0.447936	0.441077	0.397249	0.514305	0.418771	0.583264	0.576782	0.539629	0.466113
chr4	89618368	89621118	2751	no	yes	Promoter	NAP1L5	0.915307	0.0502159	0.432962	0.609664		0.505767	0.613333	0.662606	0.654248	0.628554	0.549899	0.692216	0.616662	0.656387	0.669188	0.659978	0.688159	0.689698	0.673973
chr5	92930545	92931206	662	yes	no	intregenic	FAM172A,NR2F1	0.907226	0.00732927	0.267763	0.653796		0.104141	0.609116	0.7241	0.792413	0.332063	0.607508	0.592829	0.058387	0.483839	0.261448	0.278675	0.405697	0.271565	0.554049
chr5	156275885	156278644	2760	yes	no	intregenic	TIMD4,RNU6-556P	0.912239	0.0520798	0.375201	0.401485		0.642613	0.60365	0.618201	0.600757	0.597078	0.542563	0.628861	0.545839	0.617667	0.603874	0.650193	0.637243	0.623014	0.533882
chr6	3847885	3851927	4043	yes	yes	Promoter	FAM50B	0.933756	0.0375635	0.410961	0.70994		0.624629	0.641949	0.667045	0.649746	0.673723	0.673674	0.680322	0.690785	0.664895	0.704126	0.712972	0.70177	0.699948	0.689909
chr6	134435712	134437402	1691	no	no	intregenic	RN7SL408P,SLC2A12	0.894146	0.0593839	0.34646	0.582373		0.632157	0.555878	0.619186	0.452183	0.655211	0.572926	0.626282	0.637047	0.633859	0.624592	0.658291	0.592841	0.661746	0.583657
chr6	144326299	144330345	4047	yes	yes	Promoter	PLAGL1	0.93896	0.0310685	0.396337	0.510798		0.437027	0.495045	0.553577	0.531146	0.521254	0.534905	0.505216	0.534959	0.506848	0.525976	0.550263	0.559869	0.583529	0.476533
chr6	160425832	160428716	2885	yes	yes	Promoter	AIRN, IGF2R	0.94529	0.0540587	0.44528	0.612843		0.715003	0.771759	0.784895	0.758935	0.744539	0.715447	0.759407	0.635676	0.751294	0.745141	0.773373	0.740363	0.732742	0.760074
chr7	23528890	23531508	2619	yes	no	Promoter	Y_RNA	0.92688	0.0577274	0.442665	0.553709		0.538746	0.57278	0.62228	0.673328	0.62807	0.501887	0.646006	0.477983	0.599803	0.594158	0.665242	0.657345	0.564441	0.595359
chr7	27153780	27157639	3860	yes	no	Promoter	HOXA-AS2	0.982819	0.0508225	0.334583	0.375162		0.881006	0.160752	0.306875	0.643869	0.497475	0.525218	0.0902095	0.940702	0.219101	0.395217	0.546443	0.397187	0.758565	0.283875
chr7	27160839	27163666	2828	yes	no	Promoter	HOXA-AS2,HOXA3	0.964846	0.0363758	0.373258	0.587339		0.911717	0.186902	0.379597	0.827571	0.605837	0.767509	0.639345	0.941022	0.414392	0.411441	0.699535	0.450948	0.83954	0.257898
chr7	50848602	50851281	2680	yes	yes	Promoter	GRB10	0.85453	0.0429493	0.376381	0.492295		0.33058	0.530356	0.50764	0.452291	0.44524	0.581575	0.601891	0.531184	0.536484	0.564646	0.579935	0.56897	0.621798	0.505216
chr7	94285814	94287518	1705	yes	yes	Promoter	PEG10,SGCE	0.935222	0.0238852	0.346122	0.490717		0.441489	0.496081	0.546055	0.469683	0.539368	0.435481	0.546294	0.466392	0.499059	0.52627	0.562489	0.566778	0.562451	0.516991
chr7	130129646	130132790	3145	yes	yes	Promoter	MEST	0.953546	0.0208792	0.409308	0.445532		0.388034	0.457091	0.563196	0.510355	0.523795	0.536952	0.615786	0.550507	0.592789	0.564362	0.617537	0.607802	0.598109	0.59506
chr7	138348118	138349069	952	yes	novel	Promoter	SVOPL	0.938051	0.0315386	0.266566	0.165391		0.413653	0.485138	0.387344	0.364888	0.511959	0.53038	0.396834	0.373516	0.400704	0.524158	0.362346	0.420467	0.473897	0.462508
chr7	154861850	154864250	2401	yes	yes	Promoter	HTR5A,HTR5A-AS1	0.939813	0.0313581	0.347313	0.373241		0.345149	0.30102	0.392029	0.302472	0.312364	0.337472	0.351983	0.358151	0.404686	0.34329	0.404927	0.399119	0.375083	0.329677
chr8	831738	832542	805	yes	no	Promoter	ERICH1-AS1	0.980861	0.0671219	0.407077	0.471231		0.792304	0.654618	0.579196	0.691495	0.791998	0.575505	0.558201	0.742105	0.70993	0.745064	0.72308	0.745904	0.786201	0.418661
chr8	1321615	1322521	907	yes	yes	intregenic	DLGAP2,AF067845.1	0.907752	0.0853874	0.44576	0.425016		0.679474	0.695071	0.644395	0.687395	0.769857	0.742557	0.678586	0.789116	0.732201	0.761485	0.775937	0.727752	0.784299	0.592272
chr8	37604469	37606742	2274	no	yes	Gene_body	ERLIN2	0.976666	0.067193	0.31954	0.524547		0.597134	0.593735	0.562298	0.571752	0.587989	0.574876	0.579565	0.561489	0.570281	0.560223	0.62062	0.578001	0.618795	0.588853
chr8	61626019	61629454	3436	yes	no	Gene_body	CHD7	0.966403	0.0533877	0.364883	0.782674		0.764933	0.66742	0.635123	0.810444	0.771854	0.737126	0.669954	0.785701	0.744006	0.732414	0.756208	0.756484	0.801087	0.678881
chr8	141106708	141111341	4634	yes	yes	Gene_body	PEG13, TRAPPC9	0.940724	0.0343243	0.417246	0.516229		0.558691	0.58031	0.702722	0.623124	0.606724	0.629662	0.669793	0.608987	0.645649	0.650205	0.666772	0.65901	0.67134	0.75322
chr9	98074294	98077105	2812	yes	novel	Gene_body	FANCC	0.981195	0.0510114	0.414059	0.673249		0.646048	0.710521	0.663226	0.643269	0.643092	0.67361	0.645576	0.621974	0.623075	0.658695	0.702268	0.649625	0.661037	0.600292
