# Supplementary material for: Human Oocyte-Derived Methylation Differences Persist in the Placenta Revealing Widespread Transient Imprinting
Source: PLoS Genet. 2016 Nov 11;12(11):e1006427. doi: 10.1371/journal.pgen.1006427 (PMC5106035; doi:10.1371/journal.pgen.1006427)
Supplement: S2 Table — The size of the placenta-specific DMRs in tabs 2 and 4 correspond to those defined by the placenta methyl-seq. (XLSX) [file pgen.1006427.s011.xlsx]

## Sheet: Pat meth DMRs in embryo.txt
S2_Table
chromosome	start	end	width	CpGIsland	CPGn	GenePos	Gene	OO	SP	Bla	pl	bl	br	li	mu	Adi	Adr	Aor	CD34	Eso	Lun	Sig	Int	Spl	Pan
chr1	790623	793039	2417	no	46	Gene_body	RP11-206L10.11	0.0287698	0.909647	0.0945131	0.838665	0.805112	0.836571	0.797141	0.796915	0.755039	0.79811	0.801675	0.831152	0.817189	0.789826	0.854851	0.813458	0.767844	0.738718
chr1	3202677	3204115	1439	yes	55	Gene_body	PRDM16	0.102173	0.906054	0.292488	0.619991	0.912698	0.91354	0.825505	0.896145	0.916592	0.879993	0.889002	0.952886	0.888969	0.90696	0.924668	0.89966	0.906246	0.885444
chr1	6766904	6771729	4826	no	51	intregenic	RP11-242F24.1,DNAJC11	0.0558188	0.913796	0.211162	0.421429	0.852874	0.883085	0.762047	0.817349	0.812269	0.82066	0.819053	0.882603	0.829591	0.815024	0.846341	0.794022	0.817377	0.591309
chr1	12624910	12627917	3008	no	44	intregenic	DHRS3,RP5-888M10.2	0.100276	0.926192	0.178761	0.663415	0.870071	0.777587	0.813971	0.688229	0.813087	0.874569	0.667864	0.86988	0.768505	0.824463	0.863884	0.814766	0.827658	0.862386
chr1	17800093	17810991	10899	no	223	intregenic	ARHGEF10L,snoU13	0.0571884	0.90034	0.157524	0.702062	0.853395	0.875921	0.854106	0.801459	0.835359	0.781585	0.825009	0.877358	0.789568	0.82406	0.865951	0.827461	0.817817	0.748577
chr1	25230760	25251325	20566	yes	470	Gene_body	RUNX3	0.111828	0.9326	0.0980601	0.755356	0.840691	0.827609	0.829775	0.745022	0.823633	0.806107	0.799316	0.909748	0.800755	0.811995	0.835211	0.791938	0.818915	0.72563
chr1	26440789	26442249	1461	no	28	Gene_body	PDIK1L	0.0494048	0.89111	0.214306	0.906724	0.928041	0.918923	0.699303	0.522025	0.900465	0.851588	0.878752	0.954989	0.891496	0.805408	0.781711	0.777966	0.919918	0.412806
chr1	31047407	31050995	3589	no	32	intregenic	MATN1,RP4-591L5.2	0.0782898	0.920189	0.104417	0.219003	0.766902	0.817145	0.706913	0.707392	0.787312	0.723378	0.669909	0.866501	0.688679	0.694874	0.748207	0.688593	0.780029	0.615512
chr1	35397218	35402258	5041	no	50	intregenic	SNORD112,DLGAP3	0.100614	0.898328	0.17142	0.390153	0.880613	0.901366	0.830869	0.795062	0.854992	0.85505	0.843061	0.926963	0.845179	0.858848	0.861692	0.843804	0.87986	0.733655
chr1	35537465	35540610	3146	no	32	intregenic	ZMYM1,ZMYM6	0.0940972	0.929973	0.24871	0.616564	0.934486	0.916469	0.851467	0.830128	0.909963	0.859894	0.84927	0.958498	0.908881	0.872635	0.893899	0.877412	0.907341	0.798885
chr1	35879239	35883082	3844	no	30	Gene_body	ZMYM4	0.109553	0.93068	0.193362	0.926362	0.922082	0.923723	0.947586	0.934201	0.938579	0.933787	0.918511	0.949658	0.91096	0.936622	0.935433	0.933946	0.907666	0.903081
chr1	36238489	36243066	4578	no	54	intregenic	AGO4,CLSPN	0.0319354	0.917023	0.0917582	0.697139	0.817812	0.776654	0.695227	0.706967	0.798658	0.676314	0.72366	0.811135	0.777588	0.765824	0.797163	0.766141	0.775621	0.658727
chr1	48411342	48420928	9587	no	81	Gene_body	TRABD2B	0.0509714	0.921423	0.107129	0.5961	0.827356	0.859514	0.845972	0.854506	0.87845	0.891187	0.932974	0.923587	0.838167	0.867142	0.865689	0.83753	0.817795	0.815315
chr1	51740768	51744205	3438	no	43	intregenic	TTC39A,RNF11	0.0954742	0.892094	0.126714	0.928763	0.944312	0.911537	0.949325	0.927361	0.941065	0.917823	0.920205	0.96087	0.89991	0.957919	0.917398	0.917877	0.936014	0.925242
chr1	60641077	60648095	7019	no	31	intregenic	RP11-776H12.1,RP11-575B7.3	0.119914	0.874923	0.166285	0.60082	0.823966	0.931781	0.840236	0.869603	0.867922	0.810683	0.904804	0.939487	0.813347	0.859423	0.888483	0.811234	0.846396	0.756439
chr1	61434507	61438894	4388	no	32	Promoter	RP4-668G5.1	0.0823718	0.931518	0.13924	0.696483	0.788281	0.602988	0.722437	0.594078	0.715383	0.775891	0.511675	0.792873	0.637432	0.71538	0.743819	0.671068	0.719215	0.601754
chr1	81895095	81907469	12375	no	108	Gene_body	LPHN2	0.0871761	0.896362	0.167253	0.80097	0.837117	0.864513	0.751418	0.830911	0.862737	0.868002	0.866883	0.90853	0.848146	0.8306	0.861047	0.822828	0.829667	0.809813
chr1	84709960	84714489	4530	no	38	intregenic	SNORA2,PRKACB	0.0558608	0.890161	0.245178	0.708442	0.833631	0.859716	0.83617	0.850566	0.819827	0.821749	0.856569	0.750198	0.806147	0.839717	0.789811	0.799038	0.766572	0.763768
chr1	86722756	86728288	5533	no	34	intregenic	ODF2L,COL24A1	0.0662573	0.905419	0.125451	0.471616	0.788807	0.827451	0.682202	0.785118	0.830375	0.779359	0.833507	0.91043	0.804054	0.828904	0.812909	0.746509	0.826572	0.575823
chr1	88106211	88111868	5658	no	46	intregenic	RP5-1027O11.1,RNA5SP52	0.0852259	0.914208	0.170219	0.800638	0.859972	0.878347	0.832606	0.811823	0.861673	0.843808	0.816168	0.907308	0.797888	0.879419	0.887441	0.856932	0.838761	0.800132
chr1	97758275	97763389	5115	no	32	Gene_body	DPYD,DPYD-AS1	0.0520308	0.879962	0.174503	0.557144	0.942195	0.910136	0.930339	0.854215	0.904062	0.920775	0.863303	0.942955	0.917356	0.892752	0.881094	0.865731	0.908385	0.853931
chr1	98680394	98689869	9476	no	57	Gene_body	RP5-1070A16.1	0.0594964	0.879785	0.211212	0.43569	0.810532	0.872689	0.763881	0.779199	0.807264	0.722986	0.735895	0.901587	0.778765	0.850487	0.841601	0.808246	0.810117	0.636325
chr1	105164146	105168372	4227	no	26	intregenic	RP11-251P6.1,RP11-364B6.1	0.0519481	0.859964	0.180669	0.279996	0.803928	0.830477	0.526559	0.704713	0.721932	0.704203	0.768044	0.869782	0.679196	0.735841	0.759516	0.683658	0.722011	0.43026
chr1	106872391	106874076	1686	no	28	intregenic	RP11-233E12.1,RP5-947P14.1	0.143956	0.864314	0.289772	0.479054	0.846734	0.928119	0.716772	0.853663	0.862388	0.813124	0.850926	0.893778	0.842246	0.860432	0.890052	0.871638	0.851566	0.651365
chr1	109371131	109377792	6662	no	87	Gene_body	AKNAD1	0.0934049	0.918289	0.0941515	0.758096	0.831947	0.741601	0.798597	0.61907	0.724672	0.745004	0.749885	0.883299	0.64297	0.766911	0.836292	0.761354	0.770568	0.699959
chr1	120449794	120454811	5018	no	39	Promoter	RP5-1042I8.7	0.104458	0.883019	0.139715	0.761554	0.86072	0.84078	0.853473	0.831243	0.842346	0.869546	0.84915	0.803258	0.851396	0.817781	0.868785	0.828896	0.8213	0.84682
chr1	151320972	151323684	2713	no	50	Promoter	RFX5	0.0495895	0.909395	0.173769	0.802632	0.945525	0.961227	0.924926	0.912012	0.955526	0.925618	0.935147	0.948322	0.928154	0.937126	0.935622	0.931063	0.933393	0.839123
chr1	154326543	154361346	34804	no	577	intregenic	RP11-350G8.5,ATP8B2	0.107212	0.872317	0.138019	0.792695	0.884918	0.909052	0.895281	0.858494	0.883568	0.859218	0.866932	0.923161	0.8778	0.869709	0.8841	0.862906	0.864037	0.80456
chr1	154644500	154645596	1097	no	28	intregenic	KCNN3,ADAR	0.125668	0.874023	0.230031	0.693926	0.880327	0.908458	0.809672	0.814429	0.875615	0.807821	0.832525	0.943268	0.862073	0.895567	0.917156	0.892437	0.84546	0.723388
chr1	157861791	157866310	4520	no	29	Gene_body	CD5L	0.08125	0.881026	0.185082	0.337086	0.880644	0.827438	0.713848	0.71819	0.804675	0.710397	0.672878	0.901057	0.780534	0.819649	0.858179	0.810241	0.838551	0.573358
chr1	158760473	158769806	9334	no	58	intregenic	MNDA,OR6N2	0.0947466	0.907261	0.216992	0.560055	0.921021	0.881585	0.674035	0.773326	0.856317	0.770756	0.757313	0.951683	0.809579	0.847298	0.857527	0.824894	0.869666	0.557356
chr1	161449672	161456179	6508	no	84	intregenic	FCGR2A,RNU6-481P	0.0644164	0.870481	0.129482	0.35887	0.789858	0.860226	0.728869	0.730386	0.754585	0.686795	0.733539	0.851086	0.727814	0.783118	0.803254	0.785392	0.775649	0.55815
chr1	162444115	162450113	5999	no	85	intregenic	UHMK1,SH2D1B	0.133877	0.90554	0.289786	0.68999	0.89777	0.908289	0.850347	0.869241	0.909095	0.856832	0.87109	0.942031	0.88767	0.918654	0.903092	0.89966	0.888181	0.813786
chr1	166290528	166298047	7520	no	53	intregenic	RP11-479J7.2,FAM78B	0.0730275	0.890332	0.119924	0.218192	0.771973	0.839298	0.693507	0.699023	0.772186	0.678185	0.70106	0.897024	0.722262	0.783945	0.805025	0.768081	0.758147	0.646406
chr1	167773471	167775491	2021	no	25	intregenic	ADCY10,MPZL1	0.0865801	0.904744	0.221086	0.883924	0.721093	0.914395	0.827651	0.900322	0.799371	0.840926	0.905283	0.724081	0.888636	0.800443	0.775257	0.808144	0.738692	0.833717
chr1	173659484	173662145	2662	no	30	intregenic	KLHL20,ANKRD45	0.066039	0.823954	0.165259	0.681704	0.878218	0.920608	0.734034	0.807556	0.903133	0.825333	0.842825	0.950195	0.847561	0.867294	0.881906	0.863979	0.863687	0.70399
chr1	184904686	184911080	6395	no	41	Gene_body	FAM129A	0.0296296	0.886984	0.106742	0.589605	0.921266	0.925435	0.852822	0.793821	0.884944	0.893076	0.788101	0.948269	0.888989	0.888306	0.873181	0.871686	0.889861	0.753132
chr1	192711707	192717813	6107	no	29	intregenic	RGS2,RGS13	0.0849074	0.889414	0.180932	0.848592	0.886569	0.921227	0.821017	0.856548	0.868577	0.847855	0.863472	0.928555	0.820084	0.875016	0.88412	0.859841	0.83424	0.746301
chr1	194528449	194532564	4116	no	28	intregenic	AL357932.1,RNU6-983P	0.106214	0.927619	0.227985	0.678902	0.900561	0.921235	0.806949	0.832637	0.868246	0.817246	0.878844	0.959256	0.872809	0.819916	0.876841	0.860263	0.851281	0.617039
chr1	199636472	199641208	4737	no	28	intregenic	RNU6-778P,AL450244.1	0.0881516	0.897023	0.218858	0.786757	0.844244	0.832123	0.863126	0.779838	0.880186	0.758524	0.730134	0.933762	0.782955	0.885752	0.86433	0.845696	0.80886	0.78349
chr1	207304854	207307905	3052	no	25	Gene_body	C4BPA	0.116791	0.92964	0.265523	0.8629	0.840915	0.927975	0.887033	0.859055	0.88315	0.886129	0.905188	0.955831	0.85012	0.875593	0.900748	0.869059	0.877037	0.782279
chr1	207775957	207785325	9369	no	62	Promoter	RP11-78B10.2	0.117109	0.931893	0.175845	0.803299	0.89004	0.908339	0.822797	0.749525	0.854125	0.820674	0.782738	0.95502	0.805699	0.851726	0.874669	0.830126	0.879899	0.733937
chr1	222208732	222213046	4315	no	26	intregenic	RP11-400N13.3,AC092765.1	0.0914318	0.902061	0.190415	0.520766	0.855753	0.915861	0.858452	0.710007	0.827924	0.759873	0.841297	0.946027	0.827191	0.869546	0.862187	0.839463	0.841478	0.785946
chr1	222403012	222408250	5239	no	33	Gene_body	RP11-400N13.1	0.103247	0.874842	0.121124	0.349308	0.819564	0.810456	0.732288	0.810826	0.836699	0.766656	0.741112	0.867211	0.826636	0.742629	0.823074	0.74752	0.837066	0.616598
chr1	230172065	230183622	11558	no	116	intregenic	BX323860.1,RP11-552D4.1	0.0880182	0.908241	0.160009	0.495978	0.867983	0.922953	0.876467	0.857645	0.85694	0.851534	0.920701	0.883982	0.844214	0.847985	0.871367	0.817315	0.835712	0.841618
chr1	238485904	238490100	4197	no	47	Promoter	RNU6-725P	0.0812798	0.902016	0.213459	0.561491	0.766128	0.891535	0.766168	0.839545	0.815409	0.816021	0.821557	0.875031	0.830767	0.799377	0.768255	0.737029	0.798026	0.828332
chr1	246946115	246951820	5706	no	114	Gene_body	RP11-439E19.3,RP11-439E19.8	0.0946685	0.889544	0.195297	0.844007	0.714398	0.839933	0.756937	0.694603	0.728913	0.774547	0.831681	0.697038	0.823125	0.777026	0.797122	0.799353	0.700791	0.750402
chr1	247560209	247588134	27926	no	411	Promoter	NLRP3	0.112644	0.897456	0.144351	0.80687	0.78391	0.880506	0.725628	0.794703	0.755633	0.743647	0.81193	0.801536	0.805974	0.779221	0.834774	0.825648	0.733481	0.670109
chr10	725471	726810	1340	no	38	Gene_body	DIP2C	0.028869	0.913526	0.15602	0.8216	0.852416	0.620825	0.886929	0.558215	0.831512	0.789074	0.801427	0.871868	0.811273	0.815325	0.854252	0.804769	0.837341	0.860294
chr10	817101	825206	8106	no	292	intregenic	LARP4B,RP11-164C1.2	0.0875461	0.929997	0.153356	0.796366	0.812991	0.898967	0.85693	0.801344	0.813313	0.779846	0.801372	0.857669	0.787082	0.820235	0.85225	0.835697	0.806824	0.773401
chr10	828044	829833	1790	no	54	intregenic	LARP4B,RP11-164C1.2	0.09388	0.903816	0.219751	0.630088	0.844699	0.913696	0.789334	0.834721	0.804705	0.799774	0.872365	0.830147	0.820039	0.708449	0.860923	0.84637	0.808968	0.81679
chr10	5360369	5362881	2513	no	30	intregenic	UCN3,AKR1C7P	0.0869788	0.932788	0.224207	0.579981	0.949783	0.859774	0.895896	0.853671	0.879331	0.803692	0.876483	0.958437	0.895494	0.927023	0.887083	0.875774	0.855923	0.839412
chr10	17384731	17390159	5429	no	65	Gene_body	ST8SIA6	0.106152	0.90559	0.13162	0.72566	0.90113	0.881057	0.808592	0.829407	0.880143	0.820977	0.886607	0.93667	0.840346	0.906145	0.918263	0.888299	0.867974	0.817934
chr10	26836144	26853878	17735	no	184	Promoter	APBB1IP	0.0543598	0.884012	0.170588	0.764061	0.911329	0.813148	0.822739	0.72699	0.825178	0.764893	0.744668	0.904975	0.799173	0.820321	0.847311	0.802469	0.836079	0.628531
chr10	29215493	29224385	8893	no	98	intregenic	LYZL1,C10orf126	0.0691711	0.87363	0.222834	0.7237	0.895561	0.918111	0.894842	0.889991	0.896705	0.900569	0.922772	0.923972	0.876557	0.867988	0.886118	0.871047	0.891513	0.792403
chr10	43530087	43557015	26929	no	347	intregenic	RET,MIR5100	0.086169	0.920677	0.0627014	0.555126	0.800825	0.874325	0.802642	0.806252	0.82483	0.788691	0.809907	0.884397	0.791266	0.787718	0.812631	0.783473	0.801185	0.722794
chr10	48346657	48350664	4008	no	29	intregenic	ZNF488,RP11-463P17.1	0.103632	0.895607	0.318212	0.876677	0.853609	0.889487	0.839715	0.883181	0.906911	0.825189	0.874379	0.938122	0.901692	0.891091	0.897917	0.863328	0.838703	0.839002
chr10	52588251	52594200	5950	no	29	Promoter	A1CF	0.0897444	0.880028	0.201009	0.257404	0.805338	0.864407	0.794328	0.755131	0.819266	0.727357	0.824456	0.891042	0.783261	0.816396	0.851063	0.824028	0.780493	0.863375
chr10	52633459	52637678	4220	no	27	Gene_body	A1CF	0.10689	0.917548	0.226879	0.402057	0.85102	0.918493	0.67664	0.723419	0.827081	0.801416	0.88186	0.949091	0.835244	0.872261	0.866383	0.860529	0.825386	0.823445
chr10	58221146	58225131	3986	no	41	intregenic	SNORD2,ZWINT	0.0980159	0.889457	0.221113	0.507106	0.862172	0.932044	0.72018	0.840088	0.825851	0.810798	0.825377	0.903827	0.834581	0.867522	0.862565	0.834991	0.815169	0.659296
chr10	74711246	74714162	2917	no	38	Promoter	PLA2G12B	0.0687438	0.888487	0.106175	0.838968	0.826507	0.833244	0.476559	0.721746	0.796676	0.795665	0.684471	0.885273	0.726108	0.699341	0.807609	0.632918	0.820757	0.704615
chr10	80229405	80244324	14920	no	154	intregenic	RP11-31E13.2,SNORA71	0.0992543	0.910823	0.0956517	0.448756	0.821857	0.85988	0.850801	0.776392	0.835375	0.829442	0.884386	0.892814	0.830495	0.871107	0.857668	0.807657	0.812249	0.778991
chr10	83144767	83150431	5665	no	29	intregenic	NRG3,AL356154.1	0.0885786	0.897456	0.206867	0.252061	0.854312	0.899395	0.715724	0.786804	0.809006	0.746914	0.760318	0.908864	0.798711	0.824555	0.821275	0.804523	0.786191	0.604422
chr10	86718885	86731050	12166	no	65	intregenic	RP11-181F12.1,AC091487.1	0.126824	0.899242	0.152549	0.349864	0.802624	0.895754	0.792309	0.764066	0.789036	0.813556	0.80183	0.907234	0.781517	0.847272	0.850932	0.832298	0.781658	0.838498
chr10	95994090	96000947	6858	no	50	Gene_body	PLCE1	0.040968	0.903527	0.100753	0.757599	0.780158	0.83441	0.848201	0.769105	0.825538	0.82698	0.817092	0.863378	0.77845	0.817143	0.834606	0.820186	0.788513	0.826635
chr10	97228768	97231905	3138	no	30	Gene_body	SORBS1	0.0923903	0.918457	0.0793606	0.656536	0.859009	0.887153	0.826249	0.853389	0.892671	0.856213	0.663821	0.935869	0.838195	0.796954	0.794233	0.777162	0.86408	0.814174
chr10	97774373	97777326	2954	no	31	Gene_body	CC2D2B,ENTPD1-AS1,RP11-690P14.4	0.0944986	0.873145	0.138675	0.550403	0.765647	0.786673	0.749205	0.736037	0.762025	0.709191	0.763753	0.807093	0.726688	0.7891	0.759959	0.756395	0.774404	0.633893
chr10	105208297	105211224	2928	no	70	Promoter	CALHM2,RP11-225H22.4,RP11-225H22.7	0.0718958	0.911735	0.0908625	0.734365	0.69454	0.750758	0.767243	0.682797	0.582512	0.668749	0.574596	0.717405	0.64642	0.686403	0.736906	0.712507	0.610783	0.769963
chr10	106161701	106164016	2316	no	27	Gene_body	CCDC147	0.0841397	0.938219	0.10695	0.285239	0.808418	0.875041	0.693033	0.759725	0.820737	0.736197	0.709933	0.906972	0.775019	0.819484	0.776798	0.773131	0.790267	0.625652
chr10	111720448	111733342	12895	no	138	intregenic	RN7SL450P,RP11-451M19.3	0.0443865	0.908796	0.105882	0.848406	0.887204	0.753243	0.760824	0.806159	0.808661	0.800228	0.573244	0.928893	0.804066	0.811999	0.824733	0.691726	0.872227	0.632753
chr10	114493169	114495680	2512	no	28	Gene_body	VTI1A	0.121173	0.93513	0.166966	0.948175	0.950184	0.93437	0.933776	0.919783	0.926615	0.923483	0.952605	0.930209	0.930037	0.950279	0.92301	0.912139	0.932566	0.895709
chr10	119377447	119383003	5557	no	71	intregenic	RP11-328K15.1,CTA-109P11.1	0.0324973	0.909857	0.0722577	0.664269	0.78361	0.896749	0.696119	0.754447	0.771623	0.696217	0.780174	0.81202	0.782352	0.818145	0.798326	0.79781	0.766327	0.736411
chr10	120750143	120756726	6584	no	64	intregenic	RP11-498J9.2,U3	0.11008	0.888686	0.0773185	0.813562	0.848939	0.911206	0.789451	0.800934	0.853732	0.853397	0.866756	0.934032	0.844965	0.841397	0.850937	0.820788	0.832337	0.702362
chr10	121681596	121684354	2759	no	36	Gene_body	SEC23IP	0.111858	0.90708	0.134537	0.881987	0.956029	0.865658	0.931667	0.902492	0.928375	0.922573	0.899223	0.970954	0.890754	0.94427	0.926887	0.938269	0.949344	0.882035
chr10	122834767	122841270	6504	no	83	intregenic	RP11-159H3.2,RP11-95I16.2	0.0526037	0.911442	0.061823	0.510369	0.766387	0.857708	0.775448	0.668152	0.692923	0.810163	0.853615	0.869768	0.639284	0.630689	0.71024	0.627014	0.721529	0.617333
chr10	128973774	128975009	1236	yes	56	Promoter	FAM196A	0.084492	0.934979	0.296666	0.876749	0.882063	0.919092	0.931369	0.935143	0.907049	0.931853	0.941712	0.920699	0.930164	0.923507	0.929887	0.929283	0.90118	0.937973
chr10	134969844	134972932	3089	yes	97	Promoter	KNDC1	0.0367129	0.870813	0.125972	0.237439	0.803842	0.82166	0.757811	0.578819	0.726587	0.700735	0.682477	0.801533	0.691029	0.709333	0.754267	0.717258	0.780306	0.567211
chr11	1077546	1081683	4138	no	211	Gene_body	MUC2	0.19885	0.909639	0.260326	0.375682	0.864275	0.836079	0.829649	0.768028	0.841498	0.80645	0.820229	0.849237	0.797934	0.826932	0.847251	0.824655	0.836192	0.718754
chr11	1214159	1216325	2167	yes	124	Gene_body	MUC5AC	0.172316	0.935293	0.35686	0.535335	0.905691	0.939297	0.898366	0.912216	0.907527	0.91136	0.938372	0.90967	0.898629	0.9084	0.894899	0.912428	0.910688	0.796993
chr11	2019930	2032292	12363	yes	413	Promoter	H19	0.0649926	0.913909	0.266529	0.589198	0.641388	0.690507	0.696207	0.668624	0.683057	0.705622	0.709915	0.705845	0.675798	0.68684	0.711613	0.696359	0.707215	0.670626
chr11	10723181	10725185	2005	no	25	intregenic	Y_RNA,MRVI1	0.0807359	0.935376	0.144528	0.664471	0.899763	0.95367	0.885174	0.795434	0.859748	0.871793	0.875753	0.966859	0.824139	0.919255	0.878003	0.817198	0.887762	0.778527
chr11	12036571	12042708	6138	no	40	intregenic	RP13-631K18.2,DKK3	0.0925922	0.938263	0.191109	0.757423	0.829121	0.706579	0.796791	0.711731	0.709505	0.750194	0.346964	0.877154	0.590203	0.688857	0.78839	0.700654	0.782419	0.652548
chr11	13223406	13227754	4349	no	32	intregenic	ARNTL,CTC-497E21.5	0.075473	0.907026	0.102102	0.845919	0.869505	0.862713	0.878695	0.871911	0.904415	0.871304	0.904721	0.915547	0.894541	0.908016	0.888872	0.870821	0.870869	0.789161
chr11	14003525	14007071	3547	no	27	Gene_body	SPON1	0.0634615	0.935239	0.114583	0.730057	0.914286	0.880798	0.855344	0.720902	0.74678	0.684998	0.405429	0.959091	0.521455	0.732592	0.798363	0.663939	0.797294	0.72802
chr11	24246623	24253422	6800	no	45	intregenic	RP11-2F20.1,RNU6-783P	0.0611495	0.868418	0.14731	0.303333	0.841427	0.919816	0.754403	0.750727	0.793839	0.793471	0.820964	0.938756	0.791396	0.852879	0.818309	0.812528	0.781305	0.763818
chr11	32360776	32366452	5677	no	44	Promoter	RP1-65P5.1	0.109567	0.902687	0.148552	0.857653	0.867788	0.92548	0.834319	0.787537	0.791928	0.813469	0.762267	0.874605	0.851024	0.807462	0.880109	0.840731	0.849516	0.713471
chr11	59450472	59457398	6927	no	35	intregenic	RN7SKP192,AP000640.2	0.0564426	0.918518	0.22151	0.560048	0.833854	0.883073	0.826287	0.774385	0.811235	0.745479	0.802157	0.862154	0.794861	0.790634	0.792449	0.760202	0.819087	0.74141
chr11	60490697	60507688	16992	no	211	Promoter	MS4A18	0.0931028	0.900396	0.180017	0.792273	0.864026	0.879567	0.77314	0.792679	0.846642	0.822332	0.812293	0.934404	0.809783	0.86761	0.880889	0.845542	0.850735	0.800723
chr11	61850259	61854231	3973	no	49	Promoter	RP11-810P12.5	0.0490375	0.881523	0.133747	0.903229	0.900377	0.952422	0.895483	0.907039	0.909127	0.885251	0.920501	0.936607	0.893572	0.911098	0.900685	0.89572	0.894215	0.812227
chr11	62274992	62290605	15614	no	245	Promoter	AHNAK	0.0872217	0.926928	0.153929	0.777236	0.873109	0.878503	0.882543	0.778196	0.840098	0.851928	0.78328	0.894323	0.799396	0.851705	0.857575	0.827181	0.849379	0.718721
chr11	65010584	65019675	9092	no	129	intregenic	POLA2,SLC22A20	0.0824948	0.906679	0.100671	0.796346	0.876766	0.870341	0.871828	0.82073	0.863471	0.827195	0.849911	0.910971	0.834994	0.862797	0.87518	0.843456	0.852724	0.783774
chr11	65470030	65474304	4275	no	60	intregenic	KAT5,RN7SL309P	0.040237	0.889657	0.0956152	0.354898	0.676475	0.64632	0.655188	0.485243	0.570734	0.53063	0.557557	0.708077	0.599721	0.61032	0.609544	0.632865	0.605031	0.476078
chr11	67997899	68000858	2960	no	40	intregenic	C11orf24,SUV420H1	0.0999692	0.934435	0.374609	0.751818	0.896025	0.92885	0.91291	0.829387	0.905545	0.846504	0.87302	0.941247	0.885805	0.904469	0.917102	0.889482	0.885887	0.861308
chr11	112063992	112076822	12831	no	104	Gene_body	AP002884.3,BCO2,SDHD	0.0782165	0.889215	0.124419	0.51539	0.861358	0.915687	0.83097	0.826533	0.842385	0.807578	0.845464	0.921494	0.836435	0.848147	0.88763	0.862063	0.832583	0.709723
chr11	112943247	112946538	3292	no	29	Gene_body	NCAM1	0.0896055	0.897425	0.117699	0.316774	0.790774	0.812931	0.708582	0.828889	0.843982	0.901136	0.850765	0.909307	0.797127	0.814749	0.829191	0.786372	0.785066	0.64419
chr11	129305763	129308857	3095	yes	62	Promoter	BARX2	0.0825961	0.947961	0.109103	0.517294	0.80885	0.932707	0.82307	0.818285	0.862334	0.796838	0.823402	0.882271	0.880757	0.881109	0.879708	0.872578	0.834124	0.775421
chr12	12920866	12923287	2422	no	25	Gene_body	APOLD1	0.125974	0.893388	0.268692	0.901422	0.94684	0.958964	0.936753	0.942096	0.963571	0.956021	0.965264	0.964668	0.953296	0.955394	0.948687	0.930189	0.939058	0.939742
chr12	22164447	22171523	7077	no	44	intregenic	CMAS,ABCC9	0.0719406	0.878525	0.150157	0.787266	0.863239	0.886844	0.825732	0.74809	0.816462	0.790902	0.784889	0.946571	0.772198	0.835187	0.865629	0.775391	0.828775	0.777982
chr12	22699716	22705292	5577	no	43	intregenic	RP11-268P4.5,C2CD5	0.0660317	0.907551	0.138087	0.587635	0.926098	0.924468	0.874743	0.856692	0.85736	0.802646	0.837787	0.954605	0.880539	0.867688	0.922504	0.88299	0.900535	0.706998
chr12	32798587	32803310	4724	no	72	Gene_body	FGD4	0.0717626	0.927885	0.164228	0.888885	0.908825	0.933203	0.904184	0.881778	0.921892	0.907947	0.83894	0.944712	0.915176	0.906038	0.892262	0.868387	0.939354	0.920466
chr12	39237607	39244839	7233	no	31	Gene_body	CPNE8	0.0945988	0.915093	0.186048	0.877153	0.900218	0.915095	0.915864	0.83869	0.860844	0.82543	0.832115	0.903528	0.872132	0.840822	0.87265	0.826911	0.809861	0.617275
chr12	57204436	57207043	2608	no	30	intregenic	RP11-74M13.4,HSD17B6	0.0961806	0.933487	0.156145	0.541345	0.848967	0.903724	0.895522	0.749735	0.866446	0.867094	0.810209	0.951595	0.879453	0.864744	0.868069	0.811092	0.840361	0.749391
chr12	66825909	66830697	4789	no	27	Gene_body	GRIP1	0.030303	0.906104	0.181709	0.87411	0.822961	0.84236	0.649603	0.716158	0.832337	0.783865	0.75392	0.906076	0.858029	0.785671	0.860248	0.788667	0.847542	0.803504
chr12	72467698	72471335	3638	no	25	intregenic	TRHDE-AS1,RP11-89M22.3	0.0814471	0.886414	0.162284	0.537948	0.797322	0.857743	0.754638	0.609567	0.787909	0.831809	0.800189	0.878783	0.777642	0.806571	0.769852	0.759261	0.764304	0.778367
chr12	80065654	80068885	3232	no	26	Gene_body	PAWR	0.0745701	0.927459	0.243994	0.782059	0.875869	0.942179	0.938249	0.930623	0.929847	0.935684	0.963173	0.939323	0.875028	0.94249	0.919577	0.919688	0.873317	0.956461
chr12	93161931	93166145	4215	no	26	Gene_body	EEA1,PLEKHG7	0.119329	0.872331	0.200164	0.78758	0.762399	0.795602	0.865123	0.85088	0.755458	0.893931	0.791189	0.822338	0.855848	0.82839	0.829222	0.852546	0.773736	0.875449
chr12	94938745	94940689	1945	no	29	intregenic	MIR5700,RN7SL483P	0.0812858	0.88273	0.302839	0.577256	0.787189	0.746486	0.581668	0.700577	0.688936	0.613262	0.668835	0.782826	0.708341	0.682072	0.739987	0.687797	0.709014	0.562147
chr12	95015088	95018268	3181	no	28	Gene_body	TMCC3	0.0869967	0.928478	0.0956694	0.574794	0.809502	0.68815	0.649734	0.411148	0.690386	0.608821	0.508372	0.81621	0.580597	0.684199	0.740715	0.669129	0.751868	0.591705
chr12	95209113	95215111	5999	no	68	intregenic	MIR492,TMCC3	0.0661657	0.906271	0.122195	0.813347	0.83335	0.829274	0.832864	0.77179	0.840446	0.846006	0.829658	0.916706	0.83049	0.850276	0.840623	0.83654	0.815369	0.714891
chr12	95566108	95568596	2489	no	28	Gene_body	FGD6	0.0795387	0.886377	0.10886	0.904139	0.892782	0.869347	0.822826	0.723359	0.716321	0.78889	0.780235	0.913482	0.673368	0.739721	0.78023	0.719711	0.82303	0.658431
chr12	99128133	99132593	4461	no	41	Gene_body	ANKS1B,APAF1	0.0363483	0.881554	0.116046	0.776552	0.901519	0.773093	0.865318	0.867161	0.880321	0.87619	0.880416	0.927599	0.854191	0.853591	0.879172	0.846941	0.899262	0.822264
chr12	99340655	99344072	3418	no	28	Gene_body	ANKS1B,RP11-473C19.1	0.0922736	0.889162	0.212193	0.516245	0.831943	0.871784	0.769479	0.828308	0.856095	0.87122	0.847352	0.905573	0.858558	0.844897	0.817144	0.813758	0.814745	0.804679
chr12	102864896	102869755	4860	no	31	Gene_body	IGF1	0.0965982	0.851126	0.152689	0.862874	0.857015	0.818342	0.842714	0.72965	0.792451	0.737732	0.76524	0.944086	0.645944	0.750268	0.817832	0.78212	0.839614	0.731046
chr12	103980801	103986759	5959	no	46	Promoter	STAB2,U8	0.0477904	0.921566	0.144159	0.413749	0.825739	0.889002	0.72552	0.726976	0.799524	0.807242	0.729508	0.902297	0.805932	0.782892	0.848906	0.779241	0.743188	0.63586
chr12	120767834	120773140	5307	no	97	intregenic	MSI1,PLA2G1B	0.0955004	0.907428	0.162648	0.729447	0.883961	0.906187	0.857134	0.821139	0.879892	0.847738	0.855564	0.923058	0.841907	0.863562	0.879359	0.84714	0.862634	0.601681
chr12	124034901	124041445	6545	no	95	intregenic	RP11-486O12.2,MIR3908	0.0380117	0.907637	0.11132	0.800558	0.807786	0.891929	0.844638	0.813769	0.792002	0.828417	0.851103	0.925265	0.844715	0.83832	0.889114	0.843888	0.7771	0.752556
chr12	129329995	129330826	832	yes	71	intregenic	GLT1D1,SLC15A4	0.075333	0.919089	0.384564	0.704385	0.852321	0.905757	0.921445	0.914079	0.925325	0.922685	0.931961	0.903539	0.912012	0.883477	0.93595	0.935111	0.791886	0.851104
chr12	131713071	131715561	2491	no	53	intregenic	AC092850.1,RP11-638F5.1	0.0855897	0.870322	0.0902185	0.544271	0.512813	0.796534	0.630342	0.619059	0.477704	0.508776	0.459183	0.286353	0.634491	0.58664	0.532299	0.525739	0.420141	0.525036
chr12	133012567	133014990	2424	no	81	intregenic	RP11-503G7.1,RP13-895J2.7	0.0550438	0.884369	0.174392	0.3268	0.606782	0.743746	0.633983	0.719917	0.614058	0.599248	0.631138	0.668192	0.605393	0.636229	0.658857	0.657784	0.624729	0.612221
chr13	23455733	23458129	2397	no	25	intregenic	LINC00621,AL162853.1	0.0650138	0.894521	0.105607	0.504958	0.754426	0.768583	0.758287	0.784544	0.812915	0.761662	0.832289	0.825324	0.715974	0.813995	0.808786	0.775398	0.714298	0.642371
chr13	24546683	24547124	442	no	32	intregenic	RP11-307N16.6,ANKRD20A19P	0.0417582	0.851011	0.345749	0.671746	0.946913	0.965473	0.916866	0.891263	0.991667	0.953885	0.949201	0.951678	0.948944	0.914926	0.931842	0.921645	0.949531	0.942217
chr13	25498845	25501200	2356	no	25	Promoter	CENPJ	0.0397436	0.862827	0.144713	0.759085	0.906467	0.824995	0.749094	0.706035	0.838731	0.755796	0.80767	0.953327	0.828082	0.839768	0.83942	0.788735	0.846077	0.643056
chr13	26224246	26239508	15263	no	140	Gene_body	ATP8A2	0.0816571	0.901067	0.135104	0.750997	0.823718	0.870036	0.677514	0.776429	0.809719	0.772519	0.772514	0.916551	0.756579	0.802254	0.837498	0.82103	0.783927	0.620699
chr13	29267667	29272445	4779	no	29	intregenic	SLC46A3,POMP	0.094281	0.904249	0.183136	0.475724	0.919913	0.882224	0.71534	0.770556	0.79688	0.815061	0.763516	0.93224	0.679574	0.770217	0.793707	0.694011	0.890849	0.577403
chr13	33803308	33805390	2083	no	25	Gene_body	STARD13	0.0821429	0.866801	0.14948	0.752403	0.862883	0.462487	0.750153	0.617055	0.830848	0.767319	0.792683	0.942478	0.666131	0.725915	0.75301	0.706465	0.856417	0.618668
chr13	37518962	37521691	2730	no	27	intregenic	ALG5,SMAD9	0.090622	0.875926	0.149706	0.708767	0.874824	0.801257	0.880224	0.86006	0.877771	0.861675	0.884833	0.857226	0.86327	0.871532	0.861605	0.836686	0.869761	0.850096
chr13	49230817	49236708	5892	no	30	intregenic	CYSLTR2,LINC00462	0.077898	0.909077	0.144131	0.587739	0.782931	0.833314	0.820227	0.756454	0.7311	0.679375	0.792583	0.844356	0.770158	0.775626	0.837327	0.791674	0.745438	0.6789
chr13	50913480	50915397	1918	no	29	Gene_body	DLEU1	0.0367003	0.839458	0.0990805	0.767911	0.899528	0.646202	0.910792	0.535703	0.758535	0.863126	0.891452	0.965558	0.802717	0.881929	0.875203	0.843201	0.890438	0.731319
chr13	65277561	65284594	7034	no	70	intregenic	AL354775.1,LINC00355	0.0687925	0.862967	0.107108	0.361687	0.773727	0.863889	0.65898	0.688027	0.753483	0.7455	0.745641	0.872285	0.745212	0.786908	0.751936	0.739211	0.757983	0.53213
chr13	71451731	71456402	4672	no	25	intregenic	LINC00348,RNU6-54P	0.027195	0.888572	0.235766	0.272793	0.75728	0.888112	0.711303	0.832513	0.823041	0.742098	0.74056	0.929221	0.756274	0.820006	0.791216	0.768552	0.784408	0.601185
chr13	71643879	71659319	15441	no	66	Gene_body	LINC00348	0.0882887	0.875805	0.145017	0.473975	0.833725	0.892844	0.706948	0.791175	0.882449	0.783691	0.728744	0.946025	0.803003	0.862049	0.83676	0.838183	0.822906	0.65614
chr13	74988740	74993597	4858	no	27	Promoter	AL355390.1,LINC00381	0.111385	0.895616	0.234482	0.140468	0.881234	0.885959	0.810741	0.777807	0.837167	0.813645	0.780866	0.933217	0.849741	0.885103	0.88052	0.862056	0.833912	0.623127
chr13	77615366	77617824	2459	no	26	intregenic	MYCBP2,FBXL3	0.0571429	0.912143	0.277491	0.834972	0.942821	0.868069	0.946164	0.923165	0.922394	0.942497	0.946808	0.907882	0.92904	0.900732	0.86102	0.852483	0.935412	0.945655
chr13	80829920	80837325	7406	no	64	intregenic	SPRY2,LINC00382	0.131662	0.907339	0.199623	0.87119	0.867466	0.930378	0.912532	0.906955	0.923581	0.891587	0.924863	0.950745	0.90618	0.92297	0.896393	0.887112	0.872246	0.820373
chr13	82013927	82021582	7656	no	38	intregenic	PTMAP5,RP11-452B18.2	0.0803571	0.90904	0.184226	0.398753	0.837297	0.872645	0.701621	0.816053	0.808924	0.765101	0.849271	0.892938	0.750145	0.857763	0.866762	0.84032	0.809905	0.856441
chr13	85792996	85795854	2859	no	26	intregenic	LINC00351,LINC00375	0.0851641	0.942497	0.365796	0.524412	0.835654	0.930752	0.786946	0.854736	0.899222	0.900612	0.953031	0.944094	0.916138	0.927451	0.872409	0.888474	0.8461	0.674639
chr13	88258420	88264671	6252	no	43	Promoter	RP11-29P20.1	0.0682616	0.861576	0.214946	0.210246	0.843399	0.890317	0.670894	0.821657	0.831995	0.752757	0.790422	0.94469	0.808356	0.86884	0.865273	0.831413	0.799292	0.564971
chr13	91896503	91903306	6804	no	42	intregenic	MIR17HG,LINC00379	0.113581	0.911152	0.182574	0.747826	0.800672	0.875235	0.636104	0.76226	0.771975	0.642354	0.699536	0.816579	0.739152	0.800483	0.784042	0.715896	0.751998	0.567561
chr13	97773853	97779756	5904	no	54	intregenic	LINC00456,snoU13	0.0676925	0.93144	0.125831	0.718932	0.7796	0.717911	0.8233	0.698569	0.719006	0.625333	0.807906	0.921632	0.609753	0.654386	0.77421	0.686039	0.740183	0.694289
chr13	98575994	98579045	3052	no	43	intregenic	RP11-383H17.4,snoU13	0.10873	0.918478	0.143044	0.80811	0.870082	0.947582	0.906354	0.882673	0.891106	0.914267	0.84334	0.950287	0.877619	0.923062	0.902014	0.890479	0.882693	0.835863
chr13	100714105	100717575	3471	no	28	intregenic	PCCA,LINC00554	0.0656417	0.909803	0.140799	0.688352	0.848305	0.867705	0.877686	0.658405	0.808033	0.814726	0.842079	0.942387	0.810379	0.830103	0.848529	0.81422	0.823732	0.78255
chr13	103415108	103417666	2559	no	27	intregenic	TEX30,LINC00283	0.0878491	0.877257	0.211538	0.86235	0.943783	0.955297	0.944423	0.94671	0.934719	0.937206	0.912865	0.934376	0.947197	0.954784	0.94533	0.93627	0.943876	0.863004
chr13	113296110	113308892	12783	yes	290	Promoter	C13orf35	0.0680899	0.847343	0.13038	0.514298	0.887732	0.920024	0.883889	0.85517	0.906333	0.867026	0.890796	0.918762	0.879738	0.896516	0.879595	0.863589	0.876841	0.802926
chr13	113559838	113561056	1219	no	30	Gene_body	MCF2L	0.108579	0.9307	0.190905	0.534447	0.885666	0.878126	0.915211	0.886834	0.879961	0.718474	0.929193	0.962813	0.725191	0.882501	0.88204	0.765689	0.875038	0.882894
chr13	113664816	113665878	1063	no	28	Gene_body	MCF2L	0.111705	0.926346	0.130645	0.887	0.767221	0.837586	0.871883	0.8162	0.721569	0.787255	0.93891	0.748259	0.892453	0.840054	0.852171	0.846413	0.788387	0.892118
chr13	113688607	113689776	1170	no	46	Gene_body	MCF2L	0.0865881	0.889545	0.265523	0.224801	0.811642	0.645219	0.529005	0.537416	0.665024	0.507049	0.536809	0.785392	0.591272	0.675599	0.744882	0.660433	0.73284	0.522996
chr13	113721294	113721744	451	yes	25	Gene_body	MCF2L	0.0606061	0.921931	0.396592	0.44902	0.914724	0.904873	0.944859	0.882683	0.93645	0.814745	0.944024	0.960469	0.924219	0.931642	0.958508	0.942831	0.911743	0.942874
chr14	32936318	32944293	7976	no	50	Gene_body	AKAP6	0.0670135	0.871731	0.0766171	0.438646	0.743838	0.643494	0.678925	0.488947	0.693697	0.699846	0.510693	0.799439	0.481049	0.707565	0.729332	0.679518	0.694949	0.514024
chr14	35216134	35218723	2590	no	26	intregenic	BAZ1A,CFL2	0.0596154	0.91799	0.116756	0.634382	0.95787	0.957218	0.941577	0.899402	0.938399	0.919497	0.841964	0.954233	0.915258	0.873923	0.927335	0.905222	0.934557	0.897348
chr14	50011424	50018081	6658	no	58	Promoter	RNA5SP384	0.0954269	0.91444	0.115755	0.754291	0.85832	0.87519	0.801793	0.775389	0.830123	0.815263	0.777115	0.881462	0.794939	0.821929	0.852452	0.792393	0.798437	0.74621
chr14	52197212	52202050	4839	no	33	Gene_body	FRMD6	0.128693	0.875006	0.171756	0.749429	0.924403	0.936542	0.886226	0.780436	0.921569	0.895214	0.8696	0.962225	0.887264	0.881006	0.897746	0.872353	0.896465	0.730291
chr14	57624630	57630088	5459	no	45	intregenic	EXOC5,OTX2-AS1	0.069473	0.875395	0.0995839	0.741268	0.817628	0.866762	0.678563	0.757096	0.772946	0.756391	0.733406	0.883994	0.785252	0.785816	0.77055	0.717286	0.76038	0.634711
chr14	60841405	60845794	4390	no	29	intregenic	C14orf39,CTD-2568P8.1	0.0641723	0.883293	0.226352	0.385309	0.840298	0.866326	0.749069	0.804977	0.837464	0.762847	0.77079	0.858195	0.817174	0.812916	0.868846	0.775846	0.813189	0.695687
chr14	70832387	70836146	3760	no	27	Gene_body	SYNJ2BP-COX16	0.0601984	0.866753	0.164596	0.642933	0.890347	0.872933	0.799237	0.858103	0.896641	0.904358	0.852505	0.949045	0.85088	0.823448	0.796397	0.795975	0.908655	0.786181
chr14	75222923	75225266	2344	no	27	intregenic	YLPM1,FCF1	0.0894442	0.920296	0.179599	0.781306	0.904124	0.892441	0.859205	0.839636	0.879971	0.846292	0.86887	0.955552	0.879438	0.863829	0.870917	0.842335	0.883373	0.737734
chr14	84968929	84971115	2187	no	43	intregenic	RNU6-976P,RP11-353P15.1	0.03	0.932742	0.124404	0.519327	0.869208	0.949918	0.808724	0.935102	0.93124	0.926585	0.954972	0.959336	0.935735	0.944019	0.928762	0.914698	0.909292	0.917663
chr14	86024602	86029852	5251	no	50	Gene_body	FLRT2	0.0907893	0.878477	0.175265	0.396084	0.878883	0.864673	0.799674	0.870228	0.88621	0.86315	0.900797	0.948644	0.885743	0.87965	0.866264	0.84029	0.853204	0.758928
chr14	90573581	90582689	9109	no	138	Gene_body	KCNK13	0.0655837	0.911768	0.119454	0.458675	0.840507	0.877362	0.805105	0.805267	0.839982	0.814012	0.835667	0.899844	0.811215	0.834576	0.851903	0.834623	0.832192	0.685604
chr14	95543076	95545697	2622	no	27	intregenic	DICER1,RP11-991C1.2	0.0724553	0.86662	0.332094	0.584742	0.873731	0.940169	0.833861	0.863923	0.877588	0.841166	0.887467	0.918883	0.826179	0.81555	0.839929	0.83689	0.880442	0.81167
chr14	97544496	97560746	16251	no	153	intregenic	RP11-907D1.1,LINC00618	0.10149	0.900877	0.174564	0.398742	0.875829	0.875882	0.749524	0.742751	0.842104	0.805396	0.786538	0.908572	0.825782	0.83201	0.841407	0.818797	0.839549	0.641408
chr14	97653411	97657861	4451	no	36	intregenic	CTD-2506J14.1,RP11-359N5.1	0.0528571	0.87549	0.184647	0.340019	0.877632	0.885307	0.673987	0.798339	0.847321	0.758957	0.794206	0.956425	0.822652	0.814116	0.87975	0.804713	0.858279	0.570744
chr14	101263461	101278379	14919	no	285	intregenic	MIR2392,RP11-566J3.4	0.0768711	0.922872	0.229989	0.547203	0.825408	0.850502	0.848586	0.812783	0.837234	0.865747	0.782554	0.875488	0.846577	0.834962	0.843493	0.797439	0.83911	0.764894
chr14	101816553	101818874	2322	no	30	intregenic	LINC00524,RP11-168L7.1	0.0906566	0.911639	0.0700376	0.625044	0.800777	0.870301	0.830032	0.742349	0.760836	0.75975	0.704209	0.867542	0.781425	0.808195	0.832131	0.807971	0.820951	0.736823
chr14	104673668	104681131	7464	no	230	intregenic	RP11-260M19.2,KIF26A	0.0890409	0.912843	0.180671	0.436286	0.872309	0.868667	0.827343	0.843805	0.881595	0.863337	0.856476	0.905806	0.843424	0.885481	0.900326	0.872865	0.877422	0.692052
chr15	22818963	22826262	7300	no	83	intregenic	TUBGCP5,RP11-566K19.3	0.0945656	0.900356	0.274381	0.431721	0.901951	0.890952	0.827109	0.867574	0.916385	0.854886	0.878561	0.909153	0.834644	0.870703	0.851198	0.858974	0.912399	0.745588
chr15	32180765	32184202	3438	no	28	intregenic	SNORA18,OTUD7A	0.0313725	0.876843	0.175357	0.403831	0.82849	0.93254	0.761787	0.866135	0.867996	0.848776	0.816103	0.953142	0.824262	0.84054	0.890201	0.852786	0.877251	0.760387
chr15	32255924	32260029	4106	no	26	intregenic	CHRNA7,SNORA18	0.106609	0.908744	0.215629	0.341295	0.888725	0.919681	0.787737	0.816979	0.872502	0.796471	0.820653	0.930534	0.849485	0.87006	0.902937	0.849997	0.871056	0.775468
chr15	58409125	58413132	4008	no	29	Gene_body	ALDH1A2	0.0520604	0.923118	0.104521	0.697509	0.886885	0.929356	0.6948	0.843408	0.911425	0.824335	0.850639	0.957853	0.87877	0.911269	0.896575	0.830102	0.906955	0.846074
chr15	59815173	59816812	1640	no	32	Gene_body	FAM81A	0.0777783	0.908069	0.0627316	0.812554	0.585272	0.859292	0.804502	0.772453	0.694626	0.71937	0.863765	0.638259	0.742042	0.683016	0.742307	0.764373	0.635284	0.709337
chr15	63596122	63599392	3271	no	37	Gene_body	APH1B	0.113631	0.928635	0.113893	0.881645	0.952607	0.915662	0.873647	0.857713	0.919334	0.934425	0.899169	0.938708	0.858189	0.907781	0.916395	0.906936	0.937786	0.745688
chr15	65489833	65491654	1822	no	38	Gene_body	CILP	0.105389	0.955162	0.274588	0.868088	0.934687	0.962334	0.932532	0.955809	0.951188	0.92404	0.960476	0.974485	0.942123	0.943734	0.957163	0.94047	0.924576	0.849825
chr15	81690221	81693624	3404	no	31	intregenic	CTD-2240J17.1,TMC3	0.0669977	0.885843	0.151649	0.58932	0.768328	0.828489	0.63715	0.695553	0.724493	0.678485	0.791746	0.884975	0.719859	0.750352	0.748543	0.711974	0.751923	0.724521
chr15	83578229	83580976	2748	no	29	Gene_body	HOMER2	0.0637807	0.888308	0.218365	0.439374	0.84579	0.8875	0.912106	0.834938	0.719142	0.889738	0.801601	0.750665	0.82996	0.839903	0.816118	0.747233	0.714673	0.740011
chr15	84224281	84228155	3875	no	40	Gene_body	SH3GL3	0.0568087	0.894576	0.141358	0.583853	0.794999	0.725992	0.678816	0.651661	0.788665	0.683234	0.797956	0.87054	0.611864	0.74526	0.786907	0.779881	0.747744	0.602271
chr15	84432020	84435808	3789	no	48	Gene_body	ADAMTSL3	0.0813317	0.935839	0.131196	0.55124	0.842087	0.829783	0.864219	0.8525	0.851716	0.771181	0.767717	0.891972	0.850874	0.83614	0.843089	0.797479	0.819408	0.881392
chr16	629109	629584	476	yes	30	Gene_body	PIGQ	0.0393939	0.874678	0.208948	0.295833	0.557173	0.56361	0.39571	0.499549	0.49995	0.413223	0.651776	0.439566	0.557186	0.453723	0.419271	0.416786	0.529818	0.498579
chr16	8811039	8816560	5522	no	82	Promoter	ABAT	0.0556219	0.897316	0.120041	0.822616	0.875714	0.656579	0.849283	0.631291	0.84586	0.651739	0.784577	0.903224	0.802017	0.73271	0.706441	0.669868	0.836516	0.497322
chr16	13664898	13669897	5000	no	38	intregenic	U95743.1,U91319.1	0.0508813	0.898273	0.111073	0.269905	0.845619	0.828079	0.795456	0.72386	0.813012	0.712704	0.791396	0.916982	0.771869	0.686368	0.784512	0.751097	0.817736	0.529657
chr16	14002219	14005211	2993	no	31	intregenic	ERCC4,U95743.1	0.0953535	0.890706	0.285484	0.409515	0.836337	0.782189	0.60945	0.57999	0.796403	0.699861	0.499687	0.880208	0.660354	0.799759	0.803804	0.75894	0.780314	0.547552
chr16	19972163	19975393	3231	no	32	intregenic	GPR139,AC134300.1	0.0828276	0.920169	0.0621763	0.387231	0.854715	0.660967	0.641282	0.504743	0.769294	0.626473	0.529834	0.902028	0.740625	0.747598	0.822802	0.76011	0.780681	0.56035
chr16	24464895	24475954	11060	no	77	intregenic	CTD-2313J23.1,AC008938.1	0.0625254	0.892693	0.0942626	0.526689	0.818147	0.871011	0.636472	0.757797	0.776949	0.707798	0.739625	0.867669	0.732131	0.784138	0.804825	0.768984	0.777472	0.556573
chr16	24586114	24586404	291	no	25	intregenic	CTD-2540M10.1,RBBP6	0.124439	0.88578	0.319161	0.81246	0.950646	0.970236	0.942651	0.99053	0.985714	0.986793	0.967181	0.96827	0.966262	0.974202	0.986888	0.968204	0.966049	0.958448
chr16	25573540	25579082	5543	no	41	intregenic	HS3ST4,CTA-249B10.1	0.0618962	0.871133	0.16693	0.692957	0.801581	0.842748	0.655637	0.702064	0.772402	0.7036	0.755553	0.853669	0.763873	0.789265	0.831938	0.792631	0.765125	0.622937
chr16	31557868	31560698	2831	no	29	Promoter	CTD-2014E2.2	0.0769897	0.872891	0.206057	0.51339	0.905428	0.791368	0.704857	0.784085	0.874916	0.784833	0.796905	0.963889	0.8363	0.846939	0.829883	0.783867	0.875563	0.720319
chr16	32005805	32012453	6649	no	101	Gene_body	RP11-1166P10.1	0.112607	0.928804	0.112643	0.842858	0.806505	0.770138	0.698726	0.759062	0.825369	0.750423	0.815986	0.8304	0.813632	0.789063	0.844297	0.81982	0.780276	0.61868
chr16	46750041	46757631	7591	no	86	Gene_body	MYLK3	0.0730697	0.923513	0.122874	0.927283	0.909726	0.908909	0.917095	0.826131	0.904843	0.886224	0.887687	0.930333	0.886802	0.907452	0.90558	0.902939	0.895771	0.820364
chr16	46760775	46776206	15432	no	233	Gene_body	MYLK3	0.057397	0.926982	0.101	0.850305	0.888197	0.902562	0.880452	0.786146	0.860787	0.875396	0.850344	0.947739	0.83675	0.86323	0.877777	0.855877	0.87125	0.769074
chr16	46903513	46906952	3440	no	55	intregenic	GPT2,C16orf87	0.0821718	0.921151	0.130756	0.736037	0.900753	0.898193	0.889786	0.828577	0.868921	0.815129	0.872639	0.943773	0.888147	0.886392	0.908835	0.878432	0.882561	0.874032
chr16	50835733	50839614	3882	no	45	Promoter	RP11-327F22.4,RP11-327F22.5	0.0819514	0.914541	0.105879	0.766794	0.921221	0.884184	0.86332	0.874928	0.893098	0.899713	0.904294	0.959341	0.840776	0.860213	0.891754	0.867773	0.914011	0.764916
chr16	52054160	52060196	6037	no	42	Gene_body	C16orf97	0.0778806	0.893855	0.170026	0.308643	0.834101	0.907207	0.737143	0.788004	0.781793	0.691534	0.726552	0.918209	0.73788	0.814543	0.858521	0.824382	0.764485	0.566257
chr16	66723853	66728270	4418	no	61	Gene_body	CMTM4	0.070137	0.897517	0.107875	0.904458	0.894793	0.870269	0.858986	0.908585	0.9227	0.914133	0.914013	0.951798	0.814653	0.863013	0.88637	0.842724	0.88162	0.845442
chr16	88365873	88369367	3495	no	95	intregenic	ZNF469,LA16c-444G7.1	0.0782282	0.930281	0.140106	0.36413	0.69207	0.708387	0.757351	0.531364	0.680489	0.759976	0.719586	0.636181	0.642147	0.730997	0.704005	0.732056	0.687753	0.620437
chr17	1126755	1128259	1505	no	40	intregenic	AC144836.1,ABR	0.047909	0.910627	0.101563	0.789387	0.891529	0.847256	0.886283	0.762729	0.869545	0.855454	0.891272	0.925905	0.875988	0.910141	0.842401	0.796471	0.92466	0.822309
chr17	28683130	28687067	3938	no	29	Promoter	RNU6-990P	0.0974651	0.911363	0.224458	0.849459	0.932801	0.922088	0.849311	0.775765	0.875547	0.828125	0.850923	0.92855	0.896868	0.886907	0.910593	0.866253	0.899716	0.819894
chr17	30740349	30753814	13466	no	144	intregenic	RP11-227G15.9,RP11-227G15.8	0.074674	0.899962	0.136158	0.803042	0.918411	0.920408	0.905374	0.855091	0.926802	0.881684	0.897451	0.942017	0.8923	0.894158	0.918582	0.894571	0.910258	0.810512
chr17	37987622	37995706	8085	no	58	Gene_body	IKZF3	0.0762689	0.907106	0.279661	0.825137	0.953903	0.87562	0.908777	0.788095	0.867675	0.756865	0.833127	0.950142	0.853057	0.907522	0.90087	0.879151	0.879953	0.753761
chr17	43683758	43685533	1776	no	31	intregenic	CRHR1-IT1,RP11-798G7.6	0.0957431	0.899941	0.303136	0.659985	0.862406	0.892542	0.849403	0.844074	0.920364	0.861663	0.925485	0.929844	0.887849	0.897201	0.915517	0.878247	0.898405	0.810962
chr17	45316019	45324368	8350	no	81	intregenic	ITGB3,MYL4	0.0751743	0.927137	0.126191	0.82567	0.846886	0.863779	0.875222	0.807433	0.799707	0.837221	0.866479	0.850532	0.842696	0.836252	0.822845	0.815353	0.815927	0.723439
chr17	45820707	45832774	12068	no	151	Gene_body	TBX21	0.0830746	0.904393	0.153878	0.330058	0.83276	0.848539	0.710511	0.715406	0.787903	0.754118	0.731447	0.823359	0.787737	0.759647	0.802336	0.773081	0.783263	0.644989
chr17	54821323	54822281	959	no	27	intregenic	C17orf67,NOG	0.0873305	0.934949	0.317939	0.686077	0.88109	0.922481	0.915173	0.906293	0.888553	0.916805	0.941669	0.959613	0.941292	0.91418	0.958449	0.93859	0.861547	0.895935
chr17	60322942	60329250	6309	no	69	intregenic	TBC1D3P2,Y_RNA	0.0728434	0.882297	0.190624	0.855577	0.898026	0.944061	0.884324	0.859276	0.881003	0.881917	0.897824	0.953939	0.901107	0.92483	0.903403	0.895611	0.902174	0.843763
chr17	64193594	64194886	1293	no	26	intregenic	APOH,CEP112	0.0748192	0.938372	0.340115	0.863721	0.921746	0.970677	0.93779	0.929634	0.951384	0.923193	0.941665	0.953839	0.927748	0.964993	0.954665	0.940859	0.930159	0.871493
chr17	71398741	71401774	3034	no	46	Gene_body	SDK2	0.0635084	0.89585	0.110243	0.870721	0.891432	0.929942	0.844416	0.844798	0.896881	0.875058	0.90609	0.911219	0.906876	0.852973	0.882638	0.846635	0.888346	0.818313
chr17	75752978	75755341	2364	no	50	intregenic	FLJ45079,RP11-316M20.1	0.0753999	0.933222	0.207107	0.518808	0.882355	0.906761	0.775194	0.890424	0.877493	0.850934	0.918758	0.937439	0.874301	0.885727	0.812888	0.796003	0.892375	0.68438
chr17	77057629	77064588	6960	no	93	intregenic	ENGASE,C1QTNF1	0.0718054	0.9168	0.236622	0.765599	0.842475	0.877416	0.803283	0.806762	0.847001	0.772572	0.840139	0.885117	0.825726	0.827643	0.833356	0.80856	0.822526	0.699955
chr17	78148867	78172484	23618	yes	640	Promoter	CARD14	0.102619	0.925899	0.115484	0.73488	0.845814	0.842198	0.824516	0.74214	0.816563	0.835086	0.79708	0.894688	0.798448	0.824872	0.838524	0.799256	0.828996	0.708376
chr17	78996405	79003185	6781	no	235	Promoter	CTD-2561B21.10	0.0916807	0.914164	0.165191	0.576822	0.74478	0.587357	0.643495	0.501551	0.679313	0.617106	0.584588	0.736843	0.559106	0.662332	0.682622	0.656468	0.717216	0.413282
chr18	3391582	3394203	2622	no	29	intregenic	TGIF1,RP11-838N2.3	0.0939176	0.902379	0.208302	0.838485	0.912274	0.937646	0.88839	0.857001	0.911503	0.840297	0.830314	0.920529	0.882464	0.907396	0.891495	0.869275	0.873835	0.817154
chr18	3396252	3400032	3781	no	38	intregenic	TGIF1,RP11-838N2.3	0.0518797	0.886363	0.116021	0.749497	0.88777	0.806461	0.855336	0.857554	0.910551	0.849837	0.836792	0.908887	0.846794	0.839824	0.806583	0.794454	0.887153	0.770548
chr18	4208601	4212309	3709	no	27	Gene_body	DLGAP1	0.055711	0.928246	0.163365	0.314873	0.824898	0.895436	0.772412	0.767822	0.801164	0.679666	0.885455	0.923441	0.837376	0.84803	0.856069	0.814963	0.786336	0.753425
chr18	6239200	6241216	2017	no	25	Promoter	L3MBTL4	0.0797203	0.89769	0.118564	0.444745	0.904368	0.854627	0.855089	0.716738	0.831535	0.895802	0.752146	0.968233	0.87077	0.844812	0.853604	0.849899	0.846078	0.831918
chr18	9460885	9465823	4939	no	29	intregenic	RP11-61L19.2,TWSG1	0.110219	0.905275	0.235576	0.613237	0.892311	0.883763	0.787513	0.818662	0.852319	0.753588	0.718159	0.919259	0.822121	0.831539	0.83763	0.795917	0.833054	0.603489
chr18	9629775	9634728	4954	no	61	intregenic	RAB31,RP11-692N5.1	0.0743707	0.910471	0.185231	0.891395	0.9019	0.93754	0.8777	0.89256	0.893991	0.864429	0.870859	0.933927	0.901214	0.896469	0.905206	0.876211	0.900891	0.869432
chr18	9635849	9645013	9165	no	88	intregenic	RAB31,RP11-692N5.1	0.0947058	0.910668	0.188008	0.671798	0.891791	0.928545	0.864183	0.819581	0.907267	0.860213	0.873394	0.937987	0.801374	0.871797	0.905986	0.876533	0.883249	0.834065
chr18	9678683	9679510	828	no	28	intregenic	RAB31,RP11-692N5.1	0.117927	0.908363	0.290299	0.880705	0.910023	0.946081	0.898777	0.930834	0.920221	0.892769	0.93872	0.946946	0.940652	0.947165	0.959925	0.938405	0.922659	0.902497
chr18	13499913	13504933	5021	no	92	Promoter	RP11-53B2.5	0.0615037	0.919376	0.105786	0.354101	0.818118	0.56237	0.640119	0.372769	0.731104	0.732831	0.296008	0.893136	0.606296	0.65991	0.750271	0.691078	0.769671	0.64367
chr18	13635156	13636778	1623	no	26	Gene_body	LDLRAD4	0.0748911	0.899444	0.142537	0.606068	0.968753	0.681874	0.868713	0.760103	0.932766	0.935694	0.787298	0.971758	0.880523	0.904774	0.937471	0.90244	0.939675	0.817428
chr18	14655766	14661439	5674	no	53	intregenic	ANKRD30B,POTEC	0.0394343	0.894664	0.222079	0.569711	0.794791	0.846517	0.649713	0.690155	0.727307	0.650365	0.72701	0.89579	0.726338	0.690612	0.825721	0.782959	0.73764	0.551107
chr18	24281895	24290871	8977	no	69	Gene_body	AQP4-AS1	0.0398925	0.904918	0.107021	0.618447	0.635936	0.784234	0.780384	0.698413	0.628649	0.757006	0.665749	0.776139	0.795887	0.660299	0.718035	0.699846	0.597153	0.668953
chr18	29555162	29558490	3329	no	26	intregenic	RNF125,RP11-326K13.4	0.0887998	0.922371	0.234416	0.460398	0.908324	0.824183	0.837641	0.706223	0.820875	0.70233	0.772196	0.956222	0.772379	0.782582	0.874358	0.81625	0.841875	0.720431
chr18	29796737	29800218	3482	no	28	Gene_body	MEP1B	0.122246	0.915373	0.0907003	0.695207	0.814657	0.885037	0.842436	0.767582	0.826744	0.80507	0.802072	0.92818	0.828333	0.880466	0.863673	0.82175	0.821897	0.822893
chr18	31098402	31104804	6403	no	28	intregenic	RP11-258B16.1,CCDC178	0.090404	0.876796	0.311232	0.409806	0.823847	0.901757	0.843774	0.800644	0.851635	0.723007	0.758038	0.908166	0.824286	0.86015	0.825348	0.784606	0.822302	0.686184
chr18	48636917	48637734	818	no	33	intregenic	MEX3C,RN7SL695P	0.0196078	0.857079	0.290667	0.516725	0.657936	0.646473	0.642596	0.60666	0.652753	0.61744	0.622526	0.669298	0.65117	0.665891	0.666845	0.650854	0.648757	0.569715
chr18	49377808	49382430	4623	no	35	intregenic	RP11-25O3.1,snoU13	0.0368254	0.943627	0.119603	0.328985	0.765683	0.894107	0.74767	0.689952	0.787396	0.650118	0.725431	0.864655	0.758015	0.755132	0.746688	0.728791	0.749007	0.621694
chr18	53166557	53170126	3570	no	27	Gene_body	TCF4	0.0886957	0.888248	0.121902	0.335636	0.747042	0.749025	0.765212	0.753407	0.718923	0.815484	0.854533	0.870687	0.749245	0.691307	0.743635	0.693908	0.77507	0.838055
chr18	53217126	53218889	1764	no	30	Gene_body	TCF4	0.113875	0.906547	0.170322	0.506887	0.893773	0.822466	0.86141	0.716757	0.934047	0.943423	0.528901	0.969748	0.854686	0.842849	0.890651	0.85612	0.893095	0.91179
chr18	55212039	55214814	2776	no	43	intregenic	FECH,ONECUT2	0.102116	0.896355	0.182616	0.676565	0.794504	0.913946	0.892581	0.823678	0.829544	0.870747	0.854987	0.868871	0.878724	0.849129	0.84963	0.869786	0.812588	0.867978
chr18	58925990	58930823	4834	no	26	intregenic	CDH20,RP11-325K19.1	0.0590278	0.904694	0.113544	0.707374	0.772784	0.924921	0.613802	0.798707	0.857869	0.727869	0.826375	0.920536	0.817485	0.859993	0.820171	0.7884	0.773214	0.493472
chr18	60055531	60057235	1705	no	25	Gene_body	TNFRSF11A	0.094709	0.91702	0.10726	0.763252	0.880088	0.897116	0.898504	0.872922	0.920457	0.828705	0.842505	0.945962	0.716891	0.873021	0.874562	0.910097	0.883258	0.74202
chr18	67016530	67021191	4662	no	37	intregenic	DOK6,RP11-674P19.2	0.0829938	0.902432	0.182066	0.294528	0.792976	0.908313	0.830089	0.80678	0.846517	0.718103	0.803733	0.920388	0.788138	0.838765	0.850633	0.817541	0.786156	0.662668
chr18	72873823	72878946	5124	no	54	intregenic	ZADH2,ZNF407	0.10423	0.922176	0.256278	0.580701	0.85415	0.896053	0.769874	0.775871	0.865629	0.855057	0.872671	0.896024	0.846795	0.856005	0.869613	0.839142	0.841204	0.799611
chr18	73001531	73003868	2338	no	34	Gene_body	TSHZ1	0.0638194	0.892181	0.0855061	0.862709	0.921509	0.916263	0.689047	0.914109	0.910992	0.912934	0.916973	0.945086	0.88411	0.89263	0.954039	0.920321	0.902397	0.800181
chr18	76228554	76232884	4331	no	35	intregenic	RP11-451L19.1,RP11-100K18.1	0.100802	0.889554	0.248567	0.406076	0.835079	0.910428	0.699189	0.604635	0.805947	0.765048	0.794142	0.894209	0.819218	0.828188	0.81204	0.815968	0.84137	0.629911
chr18	76235639	76239044	3406	no	52	Promoter	RP11-451L19.1	0.0384375	0.920971	0.156431	0.336332	0.841761	0.894727	0.717251	0.745744	0.74033	0.664313	0.732788	0.906317	0.816019	0.828459	0.842517	0.822433	0.807462	0.612725
chr18	76255216	76262339	7124	yes	181	intregenic	RP11-123I22.1,RP11-451L19.1	0.0956523	0.924167	0.120869	0.4442	0.880289	0.911398	0.758735	0.776396	0.810898	0.767474	0.819012	0.928151	0.829977	0.860334	0.886254	0.873963	0.824485	0.580189
chr18	76801620	76803127	1508	no	31	intregenic	ATP9B,SALL3	0.127918	0.911134	0.341141	0.366687	0.78866	0.905806	0.733003	0.668113	0.729948	0.747129	0.745487	0.829226	0.655879	0.671499	0.737362	0.682728	0.729395	0.540906
chr18	77303475	77309711	6237	yes	258	intregenic	RP11-567M16.1,NFATC1	0.11891	0.911203	0.179762	0.420526	0.804867	0.794021	0.776932	0.763555	0.79654	0.764179	0.845795	0.843072	0.822157	0.775591	0.818354	0.820706	0.820265	0.640007
chr18	77320660	77323776	3117	no	62	intregenic	RP11-567M16.1,NFATC1	0.0651976	0.909149	0.235982	0.427344	0.885394	0.932097	0.851312	0.868473	0.885795	0.836298	0.763951	0.914526	0.872934	0.877043	0.887353	0.860242	0.870846	0.740987
chr18	77334356	77335802	1447	no	36	intregenic	RP11-567M16.1,NFATC1	0.0830256	0.921317	0.261466	0.480095	0.568076	0.912902	0.717594	0.676053	0.678042	0.781438	0.882098	0.562894	0.801309	0.760032	0.596319	0.696302	0.620998	0.775115
chr18	77419241	77422609	3369	no	62	Gene_body	RP11-567M16.3	0.0467836	0.924884	0.1221	0.716804	0.855226	0.851693	0.82408	0.803533	0.85563	0.778134	0.854352	0.941143	0.828122	0.859182	0.852121	0.838298	0.856862	0.80946
chr19	410127	413375	3249	no	116	Promoter	C2CD4C	0.0748776	0.892972	0.182331	0.26376	0.741783	0.653942	0.60104	0.583764	0.66579	0.694857	0.669172	0.752049	0.645936	0.706936	0.668303	0.615143	0.725984	0.51228
chr19	816463	817925	1463	no	25	Gene_body	LPPR3	0.100184	0.929878	0.0993017	0.450117	0.85065	0.878832	0.823213	0.827634	0.866086	0.864931	0.897982	0.919454	0.722007	0.775524	0.806078	0.77484	0.804841	0.813987
chr19	3260311	3264436	4126	no	87	Gene_body	CELF5	0.118224	0.886079	0.21963	0.501649	0.895722	0.932069	0.875377	0.827539	0.866932	0.818357	0.864351	0.931085	0.874467	0.86131	0.887883	0.867349	0.87243	0.769153
chr19	5454898	5460513	5616	yes	201	Promoter	ZNRF4	0.0723429	0.907277	0.240645	0.861485	0.87673	0.915961	0.888495	0.809872	0.868635	0.839069	0.851312	0.910826	0.885553	0.854762	0.868696	0.850082	0.872771	0.773334
chr19	8828859	8838610	9752	no	70	intregenic	OR2Z1,ACTL9	0.105317	0.899666	0.126934	0.316731	0.821999	0.750358	0.628799	0.718018	0.792549	0.678147	0.723173	0.851637	0.766388	0.761657	0.804605	0.760229	0.776087	0.503848
chr19	11213440	11219058	5619	yes	171	Gene_body	LDLR	0.102205	0.846526	0.15766	0.895267	0.948601	0.907904	0.898344	0.788971	0.917025	0.74924	0.915526	0.955355	0.901967	0.916595	0.929989	0.896623	0.92253	0.910606
chr19	11828912	11830246	1335	no	29	intregenic	ZNF823,ZNF833P	0.085034	0.896099	0.159465	0.963432	0.962412	0.924069	0.955537	0.934646	0.949042	0.904471	0.963588	0.951705	0.948307	0.964042	0.955065	0.965751	0.953458	0.958419
chr19	15621311	15626769	5459	no	116	Gene_body	CYP4F22	0.0791083	0.86246	0.14731	0.387517	0.874742	0.888914	0.796754	0.781923	0.855348	0.822062	0.868156	0.902915	0.797065	0.824155	0.85862	0.82939	0.86521	0.752393
chr19	17121308	17123124	1817	no	44	Gene_body	CPAMD8,CTD-2528A14.1	0.0410313	0.931293	0.144224	0.893659	0.892368	0.90555	0.850869	0.855062	0.913698	0.869965	0.884325	0.948278	0.902022	0.91627	0.921484	0.885318	0.88328	0.752665
chr19	19337028	19344461	7434	no	135	Promoter	NCAN,RNU6-1028P	0.041556	0.908137	0.0841391	0.253832	0.818602	0.793054	0.776926	0.591609	0.804515	0.747395	0.744271	0.867172	0.776353	0.766024	0.804818	0.772592	0.812318	0.598976
chr19	20045822	20056267	10446	no	69	Promoter	AC007204.1	0.0477644	0.889115	0.139735	0.763418	0.867501	0.912294	0.773812	0.874653	0.887311	0.84962	0.857846	0.888841	0.864746	0.869491	0.877363	0.862841	0.854597	0.785374
chr19	21135564	21135916	353	no	28	intregenic	CTD-2542C24.8,ZNF85	0.0310606	0.873865	0.495607	0.690332	0.869396	0.855537	0.846652	0.897678	0.848316	0.866697	0.879257	0.896061	0.868772	0.878067	0.886364	0.874517	0.913386	0.840359
chr19	37680200	37683371	3172	no	50	Promoter	ZNF585B	0.0724087	0.925641	0.131015	0.702266	0.956504	0.959573	0.948161	0.959067	0.944032	0.951864	0.962832	0.946204	0.960431	0.978075	0.957501	0.961838	0.954369	0.941468
chr19	39467943	39470172	2230	no	33	Promoter	FBXO17	0.0731607	0.881714	0.131586	0.876498	0.75059	0.876101	0.660648	0.89338	0.868463	0.814474	0.868183	0.788997	0.822441	0.831943	0.779222	0.8003	0.786939	0.713337
chr19	40606553	40611235	4683	no	33	intregenic	MAP3K10,AC005614.3	0.100839	0.88153	0.337849	0.512735	0.860987	0.860881	0.736053	0.807298	0.860799	0.775039	0.838329	0.886782	0.847086	0.852017	0.836302	0.814958	0.851486	0.693978
chr19	56031517	56035528	4012	no	104	intregenic	SBK2,SSC5D	0.106625	0.870573	0.0894934	0.362132	0.854005	0.858806	0.799115	0.600869	0.840748	0.767927	0.766406	0.92681	0.789468	0.822431	0.863316	0.816689	0.866835	0.664131
chr19	58105246	58109089	3844	no	34	intregenic	ZNF530,ZIK1	0.0742629	0.909184	0.140548	0.324657	0.77927	0.796821	0.735296	0.801117	0.812264	0.751052	0.790744	0.820672	0.800367	0.814343	0.80604	0.79432	0.824999	0.580855
chr19	58557171	58562037	4867	no	112	Gene_body	ZSCAN1	0.105605	0.917121	0.177706	0.427405	0.888903	0.936484	0.815561	0.923277	0.926402	0.87995	0.938435	0.94495	0.913231	0.925039	0.929272	0.921019	0.903369	0.731232
chr2	303138	306527	3390	no	38	Gene_body	AC079779.5	0.107466	0.91023	0.277587	0.677253	0.870664	0.906377	0.821762	0.829445	0.8581	0.841712	0.851969	0.917323	0.833491	0.892179	0.895172	0.874237	0.815891	0.803376
chr2	926073	928431	2359	no	71	intregenic	AC116614.1,AC113607.3	0.0519972	0.90493	0.378013	0.532402	0.811515	0.852741	0.785205	0.886233	0.880047	0.881615	0.92292	0.895673	0.903298	0.814014	0.854527	0.837542	0.856079	0.850111
chr2	1373309	1379862	6554	no	128	Promoter	TPO	0.0700236	0.871661	0.101613	0.386789	0.833729	0.889414	0.690009	0.656017	0.778973	0.820909	0.79636	0.875137	0.802346	0.825873	0.820886	0.804177	0.822636	0.774806
chr2	4550808	4557334	6527	no	51	intregenic	AC022311.1,AC068292.1	0.085427	0.917867	0.154072	0.292204	0.778341	0.906317	0.618548	0.76971	0.782232	0.740081	0.851983	0.884751	0.760252	0.811399	0.834406	0.841819	0.763143	0.656652
chr2	10147808	10152541	4734	no	215	Promoter	AC010969.1	0.164485	0.920024	0.216666	0.621258	0.915121	0.877975	0.830307	0.722558	0.883381	0.872097	0.803875	0.936731	0.867973	0.88581	0.906881	0.868561	0.901764	0.791191
chr2	10153604	10155284	1681	no	95	intregenic	RP11-254F7.1,AC010969.1	0.0521842	0.91158	0.36165	0.627712	0.942381	0.939557	0.92817	0.925572	0.936803	0.920616	0.931359	0.946308	0.861972	0.951523	0.962785	0.950318	0.937467	0.941858
chr2	11967127	11969901	2775	no	43	Gene_body	LPIN1	0.0865895	0.913905	0.115666	0.798431	0.752787	0.764171	0.760763	0.698835	0.790781	0.747042	0.722429	0.769881	0.761546	0.770737	0.773662	0.777645	0.733099	0.720721
chr2	30383117	30387880	4764	no	34	Gene_body	YPEL5	0.0532236	0.882392	0.0819727	0.516529	0.762218	0.770595	0.72075	0.682403	0.729505	0.700697	0.691492	0.74552	0.714449	0.729451	0.740431	0.703699	0.742887	0.637977
chr2	42759008	42765575	6568	no	118	Gene_body	MTA3	0.0410951	0.879372	0.1736	0.896289	0.918146	0.934062	0.910969	0.907322	0.94316	0.944871	0.928059	0.935326	0.924776	0.930049	0.917546	0.906672	0.909459	0.887951
chr2	51375282	51378128	2847	no	27	Gene_body	AC007682.1	0.0976912	0.871309	0.295141	0.477916	0.902418	0.950696	0.885252	0.891602	0.884203	0.832412	0.882454	0.899839	0.888463	0.871057	0.906895	0.883278	0.865778	0.779396
chr2	57922224	57926939	4716	no	28	intregenic	CTD-2026C7.1,SNORD78	0.0873349	0.906098	0.191998	0.579966	0.810433	0.933113	0.841149	0.853812	0.834525	0.792138	0.862103	0.916477	0.819235	0.871333	0.843053	0.819882	0.836839	0.804963
chr2	71737518	71753050	15533	no	216	Gene_body	DYSF	0.0803062	0.914329	0.12085	0.863093	0.832118	0.903481	0.887581	0.806583	0.844481	0.762702	0.868638	0.914357	0.810179	0.833	0.839642	0.80608	0.823992	0.656663
chr2	79972274	79978485	6212	no	57	Gene_body	CTNNA2	0.0684768	0.910458	0.118439	0.417842	0.862613	0.926169	0.755606	0.840706	0.876189	0.808946	0.852878	0.916624	0.835791	0.866508	0.874713	0.82381	0.827801	0.793124
chr2	88537530	88542196	4667	no	47	intregenic	AC012671.3,RNY4P15	0.0832653	0.933643	0.126272	0.836282	0.837811	0.86483	0.849026	0.769094	0.884907	0.828174	0.79705	0.923167	0.822912	0.832086	0.776896	0.759615	0.803249	0.764223
chr2	88551124	88565276	14153	no	130	intregenic	AC012671.3,RNY4P15	0.109603	0.934357	0.185434	0.698659	0.841069	0.780935	0.799283	0.716412	0.804491	0.839193	0.776745	0.905685	0.717414	0.825061	0.82463	0.788969	0.816179	0.725952
chr2	98708833	98712794	3962	no	26	Gene_body	VWA3B	0.102056	0.925586	0.133886	0.690034	0.797137	0.931544	0.838165	0.875142	0.891256	0.818395	0.832106	0.917806	0.875143	0.866679	0.859093	0.861079	0.878575	0.791529
chr2	105580134	105590489	10356	no	62	Gene_body	AC010884.1	0.0796736	0.902019	0.166176	0.375697	0.837156	0.865642	0.710919	0.788414	0.816685	0.759693	0.781825	0.937945	0.804902	0.84601	0.859797	0.819386	0.836364	0.67076
chr2	114789384	114793091	3708	no	26	intregenic	AC010982.2,AC010982.1	0.0764881	0.885653	0.095216	0.425911	0.73139	0.789531	0.782666	0.608627	0.701459	0.79945	0.687043	0.840167	0.716946	0.736737	0.704028	0.714072	0.688341	0.752665
chr2	121002049	121009176	7128	no	100	Promoter	RALB	0.0873952	0.923354	0.0691096	0.58586	0.822137	0.885261	0.812197	0.768751	0.807942	0.750324	0.861942	0.812054	0.800445	0.771281	0.808536	0.727744	0.780759	0.6976
chr2	127181827	127192872	11046	no	82	intregenic	GYPC,AC023347.1	0.0658421	0.828017	0.147959	0.243787	0.855575	0.885032	0.760604	0.800982	0.892265	0.78197	0.891504	0.90635	0.830665	0.792614	0.853881	0.857024	0.848287	0.760697
chr2	128439792	128444860	5069	no	70	Promoter	LIMS2	0.0731478	0.901378	0.106209	0.786468	0.888579	0.900672	0.853234	0.71466	0.848506	0.799002	0.740228	0.955052	0.796333	0.854652	0.850084	0.807729	0.889165	0.813064
chr2	129590425	129602390	11966	no	123	intregenic	AC068483.1,AC012451.1	0.0583563	0.906868	0.087015	0.326981	0.77741	0.880693	0.638234	0.778185	0.795182	0.758426	0.802101	0.90385	0.807419	0.775531	0.818492	0.778422	0.765465	0.766174
chr2	129710321	129715265	4945	no	67	intregenic	AC068483.1,AC012451.1	0.0807704	0.898639	0.238604	0.717492	0.888732	0.913164	0.770453	0.800441	0.843065	0.821576	0.846477	0.941496	0.854887	0.835692	0.854606	0.817941	0.847795	0.842768
chr2	130510364	130525839	15476	no	300	intregenic	AC079776.1,snoU13	0.0708272	0.880375	0.123611	0.679732	0.827463	0.854725	0.767851	0.782505	0.814915	0.794277	0.804882	0.842443	0.823425	0.809666	0.833874	0.822759	0.813801	0.738939
chr2	150132215	150137635	5421	no	46	intregenic	LYPD6,LYPD6B	0.102086	0.897457	0.123654	0.707956	0.846698	0.920016	0.800951	0.727213	0.834643	0.723285	0.702753	0.940418	0.846285	0.866217	0.83883	0.776371	0.818845	0.820183
chr2	157117366	157122003	4638	no	31	intregenic	NR4A2,AC093375.1	0.0578231	0.92719	0.185654	0.773401	0.88243	0.91578	0.857252	0.821236	0.897474	0.840116	0.824002	0.929003	0.896538	0.898103	0.90389	0.874858	0.855158	0.811177
chr2	181401287	181405678	4392	no	26	intregenic	AC009478.1,CWC22	0.087448	0.882384	0.153193	0.264987	0.860677	0.894183	0.813128	0.802801	0.870078	0.773453	0.788956	0.933414	0.853942	0.786334	0.821197	0.806388	0.856175	0.682111
chr2	198252509	198255485	2977	no	27	Gene_body	SF3B1	0.0738223	0.84951	0.208113	0.815268	0.903846	0.918435	0.929672	0.88212	0.877139	0.909987	0.872746	0.924186	0.917018	0.905861	0.931053	0.915726	0.903938	0.922372
chr2	200636482	200643920	7439	no	61	Gene_body	FTCDNL1	0.101957	0.901797	0.139826	0.761298	0.824021	0.914606	0.882428	0.850822	0.773986	0.862149	0.765864	0.896276	0.861164	0.81302	0.871051	0.813773	0.788457	0.839657
chr2	202038646	202042276	3631	no	40	Gene_body	CFLAR	0.063987	0.909491	0.121693	0.636412	0.837848	0.77453	0.698463	0.61002	0.689244	0.650901	0.657397	0.853234	0.671337	0.674739	0.72167	0.68964	0.734493	0.523249
chr2	204628876	204633368	4493	no	45	Promoter	AC125238.1	0.0765653	0.916029	0.272802	0.908128	0.852528	0.930784	0.911064	0.917691	0.882499	0.859658	0.916829	0.938094	0.892801	0.925384	0.910424	0.915536	0.860898	0.863053
chr2	206239855	206243244	3390	no	28	Gene_body	PARD3B	0.0805403	0.906956	0.057032	0.808265	0.870739	0.916633	0.904106	0.834745	0.888615	0.858286	0.88482	0.954241	0.821532	0.884147	0.882028	0.845666	0.849148	0.808505
chr2	208140740	208143773	3034	no	25	Gene_body	AC007879.5	0.0724074	0.891072	0.143117	0.81092	0.934272	0.944676	0.926663	0.895348	0.950225	0.930838	0.914825	0.95098	0.929433	0.925911	0.92496	0.915633	0.932162	0.77198
chr2	216968636	216971864	3229	no	37	Promoter	XRCC5	0.0848798	0.865338	0.161098	0.850653	0.916394	0.838194	0.877436	0.838343	0.830427	0.859505	0.834671	0.928107	0.88081	0.879095	0.907263	0.86724	0.873613	0.744893
chr2	219217285	219219710	2426	no	45	Promoter	C2orf62	0.119422	0.892839	0.0971016	0.863193	0.911324	0.941018	0.899436	0.888861	0.906912	0.894735	0.928833	0.939283	0.892903	0.910126	0.930101	0.855725	0.917824	0.867193
chr2	221432574	221435288	2715	no	27	Gene_body	AC067956.1	0.0503472	0.857928	0.113442	0.701964	0.847343	0.784174	0.681943	0.670238	0.81683	0.831225	0.869173	0.929313	0.770811	0.840533	0.847375	0.799111	0.820333	0.757327
chr2	222540127	222545004	4878	no	42	intregenic	PAX3,AC068489.1	0.0692013	0.874597	0.138812	0.501008	0.79763	0.866092	0.675289	0.713596	0.819931	0.73215	0.781359	0.876451	0.753254	0.81457	0.785664	0.755765	0.756959	0.677527
chr2	224556910	224567671	10762	no	106	intregenic	AP1S3,SCG2	0.11611	0.907531	0.102671	0.766742	0.833281	0.883152	0.787831	0.792712	0.854798	0.816093	0.864963	0.875005	0.801935	0.847698	0.849226	0.817398	0.816156	0.767183
chr2	227413438	227418911	5474	no	41	intregenic	MIR5702,AC068138.1	0.0823406	0.930257	0.123506	0.801486	0.829149	0.887906	0.875528	0.811818	0.841154	0.838844	0.90722	0.921277	0.849833	0.853068	0.801688	0.767478	0.777392	0.770211
chr2	229824256	229828849	4594	no	33	Gene_body	PID1	0.0979482	0.911447	0.179289	0.404783	0.785641	0.91519	0.858191	0.825236	0.835743	0.900041	0.886518	0.870525	0.775144	0.832991	0.839762	0.815459	0.764716	0.731825
chr2	235294257	235296992	2736	no	35	intregenic	AC097713.3,RP11-309M7.1	0.11096	0.929003	0.274492	0.938294	0.94154	0.938846	0.901337	0.843837	0.923625	0.900946	0.895478	0.944261	0.945422	0.958322	0.945882	0.93849	0.92891	0.815895
chr2	239703975	239708372	4398	no	64	intregenic	TWIST2,AC144525.1	0.058342	0.930066	0.146588	0.372219	0.855268	0.894018	0.771136	0.831019	0.877701	0.813271	0.882403	0.904904	0.864305	0.869802	0.842972	0.86412	0.848076	0.670399
chr20	10746894	10753559	6666	no	43	Promoter	RP1-278O22.2	0.094202	0.887522	0.0842018	0.821934	0.823426	0.926526	0.857677	0.909323	0.903566	0.840921	0.951284	0.897616	0.864097	0.873096	0.901528	0.865889	0.841617	0.915792
chr20	16249945	16252602	2658	no	25	intregenic	KIF16B,MACROD2	0.0515339	0.867188	0.113999	0.841766	0.836697	0.960036	0.91901	0.887319	0.897944	0.916032	0.953394	0.944569	0.892092	0.92338	0.907055	0.876911	0.88049	0.873632
chr20	18745939	18748876	2938	no	51	intregenic	LINC00652,DTD1	0.0704732	0.884943	0.141094	0.76334	0.871081	0.880159	0.839314	0.863197	0.868495	0.866517	0.896993	0.91476	0.867631	0.900366	0.892431	0.874647	0.833928	0.800123
chr20	19091304	19097192	5889	no	51	intregenic	AL136090.1,C20orf78	0.100352	0.909276	0.102337	0.812502	0.788383	0.861491	0.778829	0.752712	0.834557	0.830368	0.847682	0.906001	0.765295	0.817729	0.799964	0.793307	0.808573	0.763066
chr20	19667533	19671905	4373	no	43	Gene_body	SLC24A3	0.0810896	0.937695	0.227526	0.797783	0.822688	0.842902	0.729443	0.744607	0.797735	0.773208	0.800226	0.923164	0.769887	0.783432	0.824585	0.766773	0.780916	0.641322
chr20	21041991	21047190	5200	no	34	intregenic	LINC00237,RP5-1177M21.1	0.088716	0.884312	0.285565	0.397913	0.86944	0.953518	0.721855	0.846939	0.860797	0.788359	0.822554	0.93642	0.869107	0.882416	0.872146	0.849999	0.858347	0.681902
chr20	21627718	21639403	11686	no	67	intregenic	PAX1,RP5-984P4.4	0.121636	0.902055	0.150746	0.729618	0.842136	0.903147	0.771028	0.783099	0.823147	0.722184	0.767713	0.905988	0.80488	0.822617	0.830402	0.807172	0.809727	0.60851
chr20	46663584	46667502	3919	no	44	intregenic	SNORD36,RP11-347D21.3	0.0652078	0.896885	0.140521	0.415032	0.847212	0.902866	0.707796	0.653225	0.870963	0.687607	0.860448	0.92572	0.843627	0.825642	0.833678	0.765742	0.791879	0.595771
chr20	52869969	52874210	4242	no	37	intregenic	DOK5,PFDN4	0.0613757	0.920138	0.0974104	0.733641	0.841182	0.884816	0.745482	0.7582	0.829949	0.718553	0.595017	0.920251	0.790242	0.847704	0.869017	0.830454	0.803412	0.714843
chr20	54889255	54891974	2720	no	27	intregenic	FAM210B,RP11-380D15.3	0.090538	0.894299	0.0746417	0.506059	0.823702	0.902017	0.725206	0.802311	0.807683	0.9083	0.781399	0.895077	0.816259	0.835441	0.822392	0.790334	0.821129	0.700808
chr20	55730364	55738377	8014	no	151	intregenic	BMP7,RP11-560A15.3	0.0690381	0.942118	0.0982109	0.798369	0.81731	0.880376	0.744122	0.774495	0.796068	0.765343	0.732265	0.857174	0.791148	0.797127	0.837624	0.774289	0.807323	0.663995
chr20	57551475	57553810	2336	no	30	intregenic	NELFCD,GNAS	0.0195437	0.922083	0.0727098	0.800303	0.917274	0.737081	0.906755	0.898	0.891994	0.868066	0.875767	0.950207	0.877875	0.879353	0.892715	0.887251	0.917691	0.845477
chr20	59370382	59373838	3457	no	49	intregenic	RP11-151E14.1,MIR548AG2	0.0772343	0.903903	0.0674952	0.279424	0.820524	0.866004	0.638191	0.742087	0.774932	0.678851	0.663478	0.881591	0.751362	0.765504	0.798708	0.760919	0.758219	0.575325
chr20	60946770	60954304	7535	yes	270	intregenic	RPS21,LAMA5	0.0454228	0.916495	0.0936778	0.722039	0.83947	0.728576	0.765854	0.693028	0.758257	0.755741	0.675349	0.865979	0.65122	0.736945	0.791567	0.7549	0.815975	0.637127
chr20	61670985	61678573	7589	yes	208	Gene_body	LINC01056,RP11-305P22.9	0.0521288	0.906758	0.16301	0.382056	0.844434	0.873688	0.712387	0.75683	0.853758	0.759143	0.807357	0.899096	0.809391	0.804057	0.839594	0.824081	0.835584	0.556545
chr20	62012795	62016371	3577	no	108	intregenic	KCNQ2,CHRNA4	0.0532151	0.916487	0.128219	0.362075	0.621225	0.671972	0.520206	0.543389	0.551258	0.534435	0.533042	0.64429	0.557066	0.556363	0.586524	0.551027	0.594631	0.339784
chr20	62188392	62202081	13690	yes	717	Promoter	HELZ2	0.0717274	0.933541	0.208416	0.622086	0.841558	0.9028	0.910675	0.851197	0.881227	0.915052	0.928226	0.850064	0.901923	0.908254	0.900012	0.899283	0.844772	0.899437
chr21	20130077	20134094	4018	no	66	Promoter	AL109763.2	0.0541741	0.916985	0.229942	0.490636	0.855957	0.929354	0.73933	0.842924	0.849135	0.793469	0.904731	0.944252	0.847802	0.883128	0.899275	0.889441	0.818437	0.685369
chr21	38397176	38399571	2396	no	30	intregenic	RNU6-696P,RIPPLY3	0.0441176	0.898065	0.115552	0.696753	0.871133	0.841605	0.795718	0.800315	0.816321	0.799879	0.779685	0.890034	0.801618	0.866315	0.869175	0.790197	0.811198	0.706027
chr21	39583687	39590048	6362	no	37	intregenic	AP001434.2,DSCR10	0.0918503	0.911028	0.247671	0.701968	0.838141	0.900306	0.809693	0.833639	0.8837	0.851951	0.828794	0.964096	0.81189	0.830629	0.89072	0.833258	0.843862	0.693519
chr21	40094072	40095992	1921	no	29	intregenic	LINC00114,ERG	0.0654344	0.913025	0.114853	0.651481	0.776646	0.932587	0.852713	0.839776	0.888576	0.804097	0.913318	0.950867	0.914175	0.898449	0.895645	0.903817	0.82933	0.758149
chr21	40968269	40976311	8043	no	112	Promoter	C21orf88	0.0412883	0.919832	0.0896999	0.707791	0.784791	0.791118	0.707138	0.748075	0.802852	0.766825	0.800863	0.869897	0.801265	0.807975	0.825067	0.777569	0.789432	0.855945
chr21	46799478	46801952	2475	yes	141	Promoter	BX322559.3	0.0856657	0.920625	0.1963	0.485366	0.861312	0.944382	0.898892	0.929372	0.898132	0.893533	0.93924	0.906255	0.932798	0.938258	0.933839	0.923142	0.902068	0.762155
chr22	33498665	33499367	703	no	30	intregenic	RP1-302D9.1,SYN3	0.0720643	0.909281	0.36675	0.646943	0.923576	0.958461	0.908842	0.869686	0.926377	0.873751	0.90377	0.957347	0.903638	0.926945	0.947707	0.918999	0.895197	0.830276
chr22	33597575	33601783	4209	no	39	Gene_body	LARGE	0.112475	0.895708	0.100259	0.174183	0.587943	0.698973	0.594758	0.578089	0.544656	0.505735	0.563293	0.638938	0.563202	0.597212	0.6057	0.574636	0.538941	0.480951
chr22	35628207	35631503	3297	no	25	Promoter	CTA-714B7.5	0.033189	0.891659	0.105176	0.398059	0.872864	0.913601	0.778981	0.838304	0.833908	0.779266	0.813416	0.903173	0.842921	0.856993	0.862841	0.865615	0.821203	0.630068
chr22	36072262	36076509	4248	no	36	intregenic	RP1-41P2.7,APOL6	0.0969849	0.888117	0.297203	0.778387	0.88795	0.872393	0.822201	0.636935	0.867279	0.822454	0.833599	0.947876	0.836756	0.888229	0.852238	0.827829	0.847925	0.745282
chr22	37273430	37276468	3039	no	48	Gene_body	NCF4	0.101294	0.94492	0.0977421	0.827509	0.900844	0.847513	0.720863	0.665393	0.801342	0.736849	0.69114	0.918997	0.794695	0.840044	0.821727	0.755378	0.802283	0.576829
chr22	43067084	43074508	7425	no	117	intregenic	A4GALT,CYB5R3	0.0836821	0.889447	0.103524	0.774116	0.783631	0.880608	0.846627	0.799294	0.776477	0.835457	0.726343	0.830258	0.787478	0.804147	0.782011	0.795642	0.771177	0.792883
chr22	45864303	45866689	2387	no	35	intregenic	FBLN1,RP1-102D24.5	0.0811361	0.89536	0.222853	0.556943	0.841771	0.815355	0.820003	0.640641	0.764727	0.76688	0.275093	0.935577	0.494777	0.772221	0.808051	0.766669	0.848155	0.618154
chr22	45891115	45897092	5978	no	104	Promoter	FBLN1	0.0969253	0.897797	0.129055	0.812993	0.858671	0.869451	0.804377	0.78559	0.812163	0.780354	0.845829	0.896602	0.789273	0.80049	0.825765	0.787014	0.825397	0.680551
chr22	47718842	47722346	3505	no	49	intregenic	CITF22-49D8.1,TBC1D22A	0.0310529	0.926943	0.0935625	0.321409	0.843093	0.851392	0.69281	0.770235	0.811336	0.741716	0.799835	0.87393	0.780877	0.789221	0.824904	0.778931	0.826263	0.616227
chr22	49564611	49566158	1548	yes	27	intregenic	C22orf34,WI2-81516E3.1	0.091777	0.888542	0.163154	0.641483	0.802	0.899173	0.794449	0.712343	0.76286	0.685385	0.856485	0.830124	0.724019	0.820746	0.816904	0.798552	0.759274	0.618982
chr22	50509053	50526020	16968	yes	457	Promoter	MLC1	0.076278	0.925575	0.09478	0.399701	0.790398	0.7739	0.789823	0.73081	0.79829	0.779331	0.836288	0.818223	0.802269	0.79631	0.801113	0.803929	0.772468	0.709188
chr3	30121987	30126034	4048	no	33	intregenic	AC137674.1,RBMS3	0.0554506	0.870136	0.0963765	0.504294	0.88334	0.815919	0.841318	0.803	0.917882	0.841292	0.899941	0.931161	0.803964	0.870207	0.883809	0.845166	0.870413	0.786947
chr3	43774425	43777414	2990	no	25	Gene_body	ABHD5	0.0646495	0.917722	0.126544	0.80323	0.921999	0.827845	0.892134	0.774519	0.862534	0.816608	0.522206	0.948373	0.83801	0.847886	0.858221	0.837915	0.867366	0.853716
chr3	44621783	44622542	760	no	35	Gene_body	RP11-944L7.4,RP11-944L7.5,ZKSCAN7	0.0542092	0.920712	0.301947	0.744156	0.83617	0.826991	0.80089	0.789166	0.822153	0.791734	0.738104	0.845855	0.862422	0.777766	0.799747	0.773217	0.859105	0.807733
chr3	57827091	57830052	2962	no	25	Gene_body	SLMAP	0.0655012	0.902755	0.151528	0.927505	0.961019	0.950188	0.85835	0.904883	0.929967	0.833753	0.924098	0.966525	0.917725	0.933405	0.937	0.881968	0.931948	0.805549
chr3	74018970	74024986	6017	no	27	intregenic	RP11-508O18.1,RP11-20B7.1	0.0680556	0.851985	0.193131	0.288234	0.813648	0.914625	0.651968	0.784321	0.792309	0.762573	0.759688	0.895725	0.773615	0.734734	0.842839	0.771447	0.773432	0.602036
chr3	74183457	74186382	2926	no	26	intregenic	Y_RNA,RP11-508O18.1	0.0829026	0.880565	0.154394	0.487507	0.881599	0.94746	0.775368	0.850458	0.847219	0.85931	0.852489	0.941613	0.893015	0.881224	0.920934	0.886229	0.844016	0.722432
chr3	81396552	81404927	8376	no	52	intregenic	GBE1,RP11-520D19.2	0.0439334	0.888506	0.150907	0.727386	0.818813	0.822571	0.796293	0.780603	0.818451	0.790846	0.805557	0.881609	0.755978	0.820019	0.827691	0.792116	0.815874	0.713811
chr3	82180960	82187588	6629	no	28	Gene_body	RP11-260O18.1	0.0614316	0.892337	0.215129	0.757526	0.755236	0.837434	0.798046	0.777719	0.791761	0.770138	0.761097	0.856099	0.774539	0.793841	0.765579	0.710766	0.759031	0.661187
chr3	82223048	82227554	4507	no	40	Gene_body	RP11-260O18.1	0.0805944	0.908295	0.310028	0.523853	0.856404	0.925345	0.8006	0.889109	0.894405	0.884831	0.865471	0.945395	0.886656	0.883493	0.891091	0.852192	0.851035	0.730728
chr3	100234021	100244824	10804	no	83	Promoter	TMEM45A	0.1051	0.903802	0.109003	0.708579	0.825769	0.91207	0.724607	0.848834	0.81267	0.876099	0.886919	0.928947	0.796346	0.827979	0.884823	0.869101	0.788106	0.868227
chr3	130562620	130568452	5833	no	39	Promoter	ATP2C1	0.0380682	0.89913	0.117376	0.67246	0.86893	0.887297	0.837428	0.707191	0.818475	0.849259	0.884038	0.824216	0.817835	0.837357	0.859895	0.85772	0.805628	0.801289
chr3	143282467	143288298	5832	no	26	Gene_body	SLC9A9	0.0525641	0.885717	0.158599	0.260893	0.912507	0.872221	0.763454	0.885716	0.902642	0.85181	0.881008	0.965624	0.852896	0.833963	0.894076	0.862434	0.883935	0.755802
chr3	146731703	146734626	2924	no	26	Gene_body	RP11-649A16.1	0.078125	0.898273	0.25748	0.389232	0.827583	0.893892	0.691664	0.796833	0.839529	0.712309	0.80911	0.908657	0.82712	0.879761	0.873517	0.8596	0.795555	0.789692
chr3	154817334	154823655	6322	no	43	Gene_body	MME	0.0869048	0.896572	0.156186	0.862987	0.836231	0.904294	0.892879	0.845044	0.866301	0.783159	0.779152	0.956002	0.835946	0.856075	0.837787	0.827014	0.87702	0.64373
chr3	171769438	171772928	3491	no	28	Gene_body	FNDC3B	0.0696429	0.880561	0.169249	0.896226	0.922391	0.940474	0.901774	0.812891	0.893326	0.904782	0.752315	0.958458	0.91643	0.907839	0.937177	0.905381	0.910646	0.74197
chr3	175982889	175988768	5880	no	37	intregenic	RP11-71G7.1,RP11-809F4.3	0.10453	0.910535	0.274341	0.735961	0.825152	0.90175	0.797241	0.835511	0.87117	0.823423	0.886011	0.91388	0.861156	0.867466	0.851683	0.829908	0.844696	0.704104
chr3	179344267	179354574	10308	no	129	Gene_body	NDUFB5	0.100142	0.900276	0.105716	0.832108	0.909582	0.916912	0.922849	0.89746	0.914151	0.89825	0.89449	0.955269	0.903778	0.923695	0.925346	0.911526	0.904098	0.847199
chr3	180285318	180288785	3468	no	25	Gene_body	RP11-496B10.3	0.0727273	0.914621	0.199914	0.401297	0.763322	0.926624	0.751487	0.827405	0.808777	0.768198	0.797898	0.823948	0.776109	0.822101	0.822454	0.791643	0.782989	0.832222
chr3	183790234	183792287	2054	no	25	intregenic	Y_RNA,HTR3C	0.05	0.909568	0.123309	0.555659	0.848736	0.893793	0.800643	0.808782	0.857052	0.822738	0.820923	0.889319	0.865172	0.865623	0.873903	0.851199	0.871367	0.792524
chr3	184904720	184908568	3849	no	39	Gene_body	EHHADH,EHHADH-AS1	0.0782697	0.929181	0.212252	0.893047	0.906698	0.918721	0.836117	0.849933	0.92106	0.875116	0.850281	0.946314	0.894667	0.906959	0.913324	0.878839	0.899622	0.836349
chr3	184978027	184982508	4482	no	67	intregenic	MAP3K13,EHHADH	0.0935471	0.895583	0.150074	0.8974	0.916078	0.946321	0.939537	0.916005	0.944766	0.917216	0.931512	0.954904	0.930194	0.94407	0.939451	0.925347	0.909855	0.912201
chr3	195497129	195501042	3914	no	113	Gene_body	MUC4	0.0799539	0.921476	0.229799	0.526133	0.873723	0.916017	0.825626	0.891205	0.903042	0.843661	0.8981	0.903099	0.880112	0.901017	0.908452	0.887018	0.864116	0.731961
chr3	195769539	195770898	1360	no	29	intregenic	TFRC,SDHAP1	0.0678241	0.893835	0.358603	0.883299	0.948505	0.969841	0.949222	0.889523	0.925077	0.941417	0.911233	0.972767	0.942202	0.931544	0.948216	0.945979	0.933105	0.931716
chr4	840537	841034	498	no	30	intregenic	GAK,RP11-440L14.3	0.125694	0.893544	0.357449	0.877326	0.958903	0.948283	0.937401	0.95594	0.992105	0.953222	0.961239	0.955951	0.961509	0.975111	0.964754	0.964842	0.965871	0.960968
chr4	1392270	1395056	2787	no	65	intregenic	NKX1-1,CRIPAK	0.0617863	0.89346	0.214515	0.398747	0.824038	0.802805	0.781718	0.812115	0.825446	0.793792	0.839353	0.834084	0.841017	0.804668	0.851291	0.830848	0.847187	0.749396
chr4	3564267	3565447	1181	yes	40	intregenic	LINC00955,RP11-529E10.7	0.108202	0.898856	0.176551	0.434227	0.792728	0.847525	0.792488	0.799851	0.807793	0.818472	0.827151	0.846546	0.818899	0.836231	0.832042	0.829408	0.767931	0.684225
chr4	3566747	3567588	842	yes	47	intregenic	LINC00955,RP11-529E10.7	0.0605035	0.899555	0.28587	0.554247	0.924797	0.932871	0.884777	0.846206	0.913732	0.865473	0.876004	0.937404	0.89042	0.9133	0.91137	0.910137	0.927406	0.800576
chr4	17418981	17424310	5330	no	39	intregenic	QDPR,SNORA75	0.0886319	0.920109	0.110599	0.440638	0.844968	0.905699	0.771471	0.831931	0.878746	0.778074	0.825916	0.923737	0.880026	0.856159	0.876236	0.847264	0.846774	0.589757
chr4	19760013	19765258	5246	no	31	Gene_body	RP11-608O21.1	0.127711	0.911283	0.234813	0.591862	0.856049	0.917412	0.776303	0.869479	0.890747	0.863979	0.87483	0.923615	0.898252	0.871405	0.891096	0.874997	0.875986	0.660783
chr4	34736926	34743863	6938	no	32	intregenic	snoU13,RP11-725M22.1	0.0913004	0.894763	0.303788	0.556309	0.7928	0.882943	0.772618	0.73629	0.807286	0.684784	0.792961	0.885388	0.806451	0.806199	0.822114	0.794933	0.745129	0.651334
chr4	38259306	38261457	2152	no	27	intregenic	RP11-600L4.1,AC098680.1	0.109258	0.917881	0.208218	0.481548	0.903111	0.875853	0.852718	0.771706	0.883507	0.801756	0.908299	0.95945	0.883891	0.83059	0.910743	0.886336	0.837836	0.742974
chr4	43400367	43406966	6600	no	28	intregenic	RP11-324J13.2,RP11-1E6.1	0.0714103	0.877276	0.184519	0.360799	0.799606	0.89168	0.625531	0.734549	0.792096	0.749026	0.803411	0.922039	0.721793	0.773656	0.838808	0.79998	0.777058	0.606254
chr4	46575020	46586923	11904	no	70	intregenic	COX7B2,RNU6-412P	0.0362374	0.906867	0.154095	0.288055	0.822581	0.855299	0.696346	0.774868	0.773446	0.715205	0.779342	0.915408	0.781218	0.811763	0.829951	0.800293	0.789424	0.577488
chr4	52979346	52986952	7607	no	47	intregenic	RNU6-1252P,SPATA18	0.0928254	0.922022	0.172072	0.664615	0.84977	0.904789	0.804861	0.84726	0.864376	0.803816	0.892083	0.93607	0.863492	0.896079	0.879763	0.884375	0.830363	0.676284
chr4	56875139	56876241	1103	no	29	Gene_body	CEP135	0.0653175	0.9112	0.184504	0.811047	0.960813	0.956322	0.941574	0.948862	0.969372	0.974955	0.972057	0.922075	0.954745	0.960216	0.959288	0.953085	0.95544	0.928662
chr4	62511831	62512765	935	no	25	Gene_body	LPHN3	0.00757576	0.854846	0.0603034	0.495683	0.878428	0.870243	0.847771	0.88092	0.927575	0.911977	0.929673	0.949555	0.894297	0.910631	0.816354	0.84696	0.829929	0.682131
chr4	68974213	68980805	6593	no	25	Gene_body	TMPRSS11F	0.108275	0.888978	0.301148	0.907363	0.857337	0.899649	0.761411	0.81583	0.8601	0.786282	0.799846	0.896692	0.81289	0.893568	0.857866	0.809056	0.81065	0.644865
chr4	69540326	69543787	3462	no	37	intregenic	UGT2B10,UGT2B15	0.0244444	0.919805	0.0947805	0.650186	0.834477	0.862206	0.838268	0.840014	0.857373	0.764832	0.865501	0.933358	0.889447	0.884897	0.907165	0.893936	0.83317	0.860891
chr4	71479977	71484642	4666	no	33	intregenic	ENAM,AMBN	0.0883939	0.886669	0.23388	0.784325	0.898278	0.887254	0.816197	0.808597	0.863662	0.81244	0.828478	0.941637	0.844123	0.863983	0.828155	0.794903	0.857342	0.774251
chr4	77801716	77805250	3535	no	25	intregenic	SOWAHB,AC104687.1	0.0673554	0.885253	0.127701	0.581768	0.784344	0.934666	0.721934	0.720486	0.756495	0.749693	0.813042	0.837844	0.738035	0.833916	0.757163	0.722239	0.747373	0.692403
chr4	99383544	99388198	4655	no	39	intregenic	TSPAN5,RAP1GDS1	0.057221	0.891627	0.0942686	0.828174	0.921107	0.937748	0.88969	0.851853	0.926758	0.850129	0.896607	0.960476	0.899978	0.913147	0.913154	0.903697	0.898317	0.784856
chr4	100586883	100589703	2821	no	25	intregenic	DAPP1,RP11-766F14.2	0.0876984	0.836431	0.29182	0.802089	0.867029	0.889468	0.883718	0.876789	0.846848	0.826614	0.802872	0.944745	0.858704	0.887968	0.854241	0.859469	0.770768	0.7894
chr4	108748751	108754439	5689	no	44	Gene_body	SGMS2	0.0735681	0.877167	0.127004	0.635352	0.853987	0.852348	0.853183	0.884841	0.861565	0.898766	0.9133	0.96435	0.841389	0.800195	0.887384	0.857074	0.8141	0.732148
chr4	110225915	110232628	6714	no	41	Gene_body	AC004051.2	0.108196	0.902169	0.161944	0.444751	0.83914	0.869951	0.773499	0.803748	0.839704	0.762605	0.809568	0.939937	0.767489	0.846905	0.834413	0.817931	0.823347	0.658535
chr4	115066892	115069256	2365	no	33	intregenic	UGT8,ARSJ	0.103921	0.897381	0.300346	0.450847	0.50285	0.900449	0.757986	0.790409	0.752741	0.70878	0.900835	0.538704	0.834979	0.822425	0.723166	0.816719	0.614671	0.788236
chr4	129306331	129310339	4009	no	32	intregenic	RP11-420A23.1,PGRMC2	0.0795118	0.907714	0.0966366	0.496964	0.81608	0.484487	0.622336	0.343549	0.584899	0.49771	0.448028	0.755619	0.341683	0.668239	0.717899	0.577982	0.697149	0.487108
chr4	132268359	132272434	4076	no	27	intregenic	RP11-314N14.1,RNU6-224P	0.0843776	0.937304	0.157298	0.475888	0.830771	0.902763	0.648618	0.771593	0.753369	0.736458	0.748115	0.90536	0.812594	0.804345	0.814286	0.743112	0.762317	0.749087
chr4	137771005	137784150	13146	no	51	Gene_body	RP11-138I17.1	0.0908175	0.899883	0.260283	0.779073	0.853354	0.923038	0.678692	0.764513	0.822851	0.740732	0.832496	0.937841	0.795645	0.884937	0.86936	0.82167	0.810611	0.734592
chr4	138401416	138411168	9753	no	109	intregenic	PCDH18,AC060835.1	0.0386659	0.90138	0.148929	0.85141	0.855846	0.93305	0.757061	0.882392	0.878542	0.866987	0.924171	0.917812	0.891028	0.866724	0.861556	0.844369	0.830768	0.744444
chr4	145014941	145019183	4243	no	25	Gene_body	GYPB,RP11-673E1.4	0.0257576	0.879507	0.192128	0.659703	0.711542	0.845288	0.617196	0.656881	0.692406	0.762653	0.729014	0.7193	0.689835	0.768894	0.74943	0.761742	0.623039	0.570657
chr4	148009282	148011929	2648	no	26	intregenic	MIR548G,RP11-292D4.3	0.0891712	0.887718	0.152128	0.595987	0.756914	0.841682	0.634759	0.670209	0.705563	0.628231	0.595395	0.839197	0.661877	0.731595	0.670777	0.643659	0.720396	0.464465
chr4	157306118	157312768	6651	no	55	intregenic	RP11-171N4.1,AC108211.1	0.0666119	0.891195	0.143146	0.851657	0.847364	0.895021	0.81129	0.809969	0.848939	0.757533	0.892079	0.942446	0.846344	0.864339	0.888435	0.852016	0.828736	0.667727
chr4	157841415	157847851	6437	no	37	Gene_body	PDGFC	0.0867063	0.922644	0.235659	0.911889	0.860495	0.88084	0.941441	0.917638	0.870333	0.932934	0.958215	0.953895	0.900324	0.880815	0.883356	0.855555	0.864831	0.90253
chr4	170978679	170980664	1986	no	26	intregenic	AADAT,MFAP3L	0.0948617	0.902455	0.0921983	0.902791	0.895652	0.814746	0.91376	0.884767	0.872926	0.841117	0.822804	0.949484	0.857101	0.845593	0.909649	0.845492	0.866045	0.823297
chr4	176385801	176387080	1280	no	26	Gene_body	RP11-598D14.1	0.0937588	0.926841	0.118586	0.88792	0.86329	0.908376	0.66243	0.735218	0.82328	0.752382	0.907006	0.946687	0.865274	0.884755	0.870809	0.831373	0.869847	0.614458
chr4	183204290	183209012	4723	no	75	Gene_body	TENM3	0.0628981	0.921697	0.219054	0.910678	0.890495	0.947866	0.853038	0.835756	0.904693	0.920366	0.901474	0.935949	0.909695	0.881312	0.903097	0.894973	0.889608	0.790486
chr5	2491482	2493228	1747	no	25	intregenic	RP11-129I19.2,Y_RNA	0.0985996	0.913993	0.172951	0.368945	0.841316	0.915436	0.734237	0.802965	0.826062	0.750759	0.738818	0.862391	0.83149	0.793958	0.815442	0.794338	0.802984	0.583962
chr5	3163155	3166430	3276	no	42	intregenic	CTD-2029E14.1,RP11-35O7.1	0.07542	0.8784	0.145584	0.369792	0.856277	0.932739	0.644347	0.805263	0.792995	0.758105	0.771276	0.907106	0.859679	0.863094	0.862391	0.833865	0.816634	0.582485
chr5	3384283	3387253	2971	no	73	intregenic	LINC01019,CTD-2029E14.1	0.0859125	0.899073	0.132167	0.426209	0.857948	0.911508	0.687695	0.735259	0.848821	0.785309	0.778855	0.915534	0.842065	0.831228	0.820343	0.819271	0.845222	0.634266
chr5	19544741	19549798	5058	no	26	Gene_body	CDH18	0.069898	0.904986	0.22243	0.805714	0.804436	0.830418	0.636934	0.740047	0.732043	0.78152	0.747588	0.850097	0.797317	0.702231	0.800716	0.795558	0.746156	0.755063
chr5	32556897	32563687	6791	no	72	Gene_body	SUB1	0.0881423	0.913206	0.180099	0.7142	0.920798	0.9222	0.902991	0.892392	0.912685	0.882108	0.919984	0.934672	0.916305	0.888555	0.897964	0.898759	0.920166	0.776739
chr5	34037353	34049107	11755	no	83	Promoter	C1QTNF3	0.0574405	0.909352	0.111583	0.728298	0.843074	0.723866	0.785499	0.534777	0.704975	0.824856	0.695338	0.83965	0.777961	0.728243	0.820456	0.760478	0.781608	0.77775
chr5	36056128	36061188	5061	no	52	Gene_body	UGT3A2	0.0635789	0.913461	0.120531	0.508447	0.737649	0.826679	0.784571	0.706936	0.762734	0.735529	0.703936	0.924913	0.763507	0.791375	0.755369	0.761347	0.767411	0.660262
chr5	37961568	37967828	6261	no	30	Gene_body	CTD-2130F23.1	0.106746	0.904883	0.110119	0.556935	0.839373	0.874717	0.816246	0.719187	0.791959	0.749002	0.718064	0.915503	0.740267	0.809797	0.813749	0.783854	0.830633	0.642576
chr5	55422290	55425740	3451	no	29	Gene_body	ANKRD55	0.0872342	0.932784	0.217292	0.904289	0.696856	0.710804	0.86837	0.802574	0.861559	0.802527	0.82695	0.841248	0.739592	0.819396	0.806801	0.743767	0.814476	0.672942
chr5	56095132	56099993	4862	no	26	intregenic	MAP3K1,AC008940.1	0.0838384	0.924098	0.127806	0.805752	0.856648	0.84847	0.853351	0.579761	0.873759	0.857116	0.706657	0.93399	0.871787	0.836612	0.854758	0.809253	0.87317	0.663727
chr5	60141929	60149510	7582	no	44	Promoter	ELOVL7	0.0702547	0.887966	0.0740819	0.71988	0.861221	0.873736	0.798969	0.782089	0.829706	0.79247	0.757905	0.947475	0.808608	0.81249	0.86129	0.812499	0.814533	0.793945
chr5	73960594	73965104	4511	no	37	Gene_body	HEXB	0.0761355	0.897699	0.133667	0.88351	0.847271	0.845964	0.844429	0.738604	0.776362	0.794854	0.797324	0.91986	0.803743	0.791708	0.841278	0.772194	0.768452	0.801316
chr5	75528581	75532583	4003	no	28	Gene_body	SV2C	0.0914502	0.9272	0.212149	0.550372	0.895723	0.82595	0.80436	0.624285	0.822522	0.774595	0.730779	0.90887	0.782933	0.844861	0.84552	0.759758	0.823168	0.760083
chr5	80506292	80509749	3458	no	38	Gene_body	CKMT2-AS1,RASGRF2	0.07496	0.943671	0.119224	0.781344	0.881532	0.876322	0.865784	0.918904	0.931759	0.930403	0.93729	0.950699	0.910974	0.896044	0.90481	0.813737	0.901372	0.671516
chr5	99692477	99696171	3695	no	26	intregenic	RP11-346J10.1,RNU6-1119P	0.0473639	0.872332	0.222093	0.710725	0.900383	0.955435	0.878718	0.907825	0.934123	0.900559	0.931702	0.975121	0.897332	0.914381	0.927097	0.897606	0.91261	0.875436
chr5	105247891	105253117	5227	no	25	intregenic	RNA5SP189,RP11-6N13.1	0.0815657	0.862315	0.127982	0.832221	0.839765	0.913154	0.710793	0.839408	0.843434	0.764942	0.890141	0.928554	0.815981	0.846727	0.872504	0.821968	0.786995	0.759227
chr5	132307452	132312061	4610	no	58	intregenic	Y_RNA,CTC-350I8.1	0.117497	0.911666	0.20861	0.739869	0.895753	0.920299	0.860787	0.845055	0.860865	0.791526	0.841615	0.933779	0.858121	0.915234	0.892501	0.848138	0.850318	0.777067
chr5	133009127	133011159	2033	no	27	intregenic	snoU13,AC005195.1	0.0487469	0.923537	0.089731	0.688804	0.8229	0.872894	0.737293	0.754932	0.798553	0.79711	0.786784	0.907707	0.861793	0.849447	0.84752	0.80574	0.784699	0.684234
chr5	143393407	143399173	5767	no	41	intregenic	RN7SL87P,CTB-57H20.1	0.0870265	0.882525	0.166478	0.514615	0.843077	0.830362	0.734389	0.681069	0.864691	0.757574	0.819484	0.918511	0.875608	0.851307	0.837602	0.816637	0.835506	0.699557
chr5	163039014	163047006	7993	no	66	intregenic	RNU6-168P,MAT2B	0.0450337	0.911086	0.136987	0.723909	0.798647	0.801023	0.659667	0.764879	0.813537	0.736109	0.781413	0.887327	0.777538	0.803612	0.81553	0.787929	0.805785	0.719237
chr5	172081238	172083157	1920	no	27	Gene_body	NEURL1B	0.083036	0.923767	0.322649	0.637822	0.948699	0.949933	0.914092	0.83579	0.867002	0.945041	0.971976	0.975313	0.856128	0.950889	0.926914	0.892037	0.93282	0.969941
chr5	175053694	175055822	2129	no	29	Promoter	RN7SKP148	0.113638	0.913208	0.173035	0.340658	0.867008	0.802613	0.725828	0.595258	0.753314	0.763903	0.773792	0.932449	0.726266	0.806472	0.792842	0.782361	0.840103	0.714664
chr5	175066666	175070221	3556	no	40	intregenic	HRH2,RN7SKP148	0.100649	0.899263	0.0966861	0.329272	0.810583	0.836039	0.690873	0.708589	0.74554	0.749846	0.838961	0.909505	0.719438	0.746913	0.751123	0.747469	0.734879	0.695363
chr6	17149468	17154253	4786	no	43	intregenic	RBM24,STMND1	0.119896	0.891034	0.322344	0.583443	0.879799	0.930659	0.860456	0.842261	0.867414	0.781344	0.874082	0.928835	0.862801	0.891248	0.883829	0.852663	0.842301	0.828378
chr6	28537371	28541333	3963	no	30	Gene_body	SCAND3	0.068394	0.906571	0.123965	0.861437	0.860906	0.918604	0.907691	0.803803	0.873213	0.88423	0.90075	0.937481	0.854901	0.881312	0.866701	0.854785	0.832481	0.866585
chr6	30141199	30146416	5218	no	33	intregenic	TRIM26,TRIM15	0.0803788	0.897812	0.168373	0.56473	0.882742	0.905704	0.895778	0.851211	0.890244	0.819475	0.856081	0.95363	0.84209	0.906543	0.905919	0.876489	0.886285	0.728565
chr6	35072720	35076016	3297	no	41	intregenic	TCP11,ANKS1A	0.101833	0.894343	0.0927099	0.592064	0.842363	0.878671	0.879836	0.799878	0.877074	0.839207	0.884634	0.934116	0.789781	0.819494	0.840584	0.767282	0.827301	0.766453
chr6	38978596	38984154	5559	no	42	Gene_body	DNAH8	0.0930047	0.916077	0.237232	0.517059	0.880374	0.88507	0.851972	0.832157	0.843537	0.781827	0.848767	0.892979	0.83217	0.89752	0.878922	0.86423	0.83519	0.887843
chr6	47610531	47614590	4060	no	32	intregenic	GPR111,CD2AP	0.0987883	0.879711	0.111085	0.753977	0.876072	0.903391	0.878221	0.890224	0.891366	0.871607	0.832929	0.942515	0.863982	0.902789	0.861795	0.856883	0.901135	0.862751
chr6	55818507	55824671	6165	no	31	intregenic	COL21A1,BMP5	0.104617	0.854237	0.164371	0.740555	0.813172	0.899318	0.679841	0.797891	0.808558	0.759415	0.78974	0.916737	0.805974	0.815707	0.814336	0.801378	0.774596	0.618203
chr6	66385767	66390859	5093	no	26	Gene_body	EYS	0.127877	0.895795	0.252803	0.587635	0.818825	0.924463	0.657911	0.817647	0.879882	0.806218	0.821764	0.915177	0.844373	0.850693	0.909554	0.856578	0.796797	0.601655
chr6	77956406	77960705	4300	no	29	intregenic	HTR1B,RP11-354K4.2	0.0987745	0.901189	0.297285	0.320357	0.831171	0.850495	0.77607	0.772359	0.812065	0.827044	0.887698	0.961691	0.827613	0.849855	0.860633	0.808024	0.806626	0.708642
chr6	80066238	80070903	4666	no	26	intregenic	RP1-232L24.3,Y_RNA	0.0910316	0.86209	0.155298	0.804301	0.812289	0.84576	0.761805	0.787845	0.838187	0.730972	0.792652	0.911702	0.854965	0.858241	0.844849	0.831716	0.78757	0.702514
chr6	82998576	83000937	2362	no	26	intregenic	TPBG,IBTK	0.0919595	0.895292	0.310555	0.724958	0.893222	0.951166	0.800988	0.891017	0.932087	0.84566	0.90119	0.922835	0.91563	0.934041	0.895499	0.86796	0.875593	0.749109
chr6	83907863	83912678	4816	no	32	Gene_body	RWDD2A	0.0899101	0.887843	0.103326	0.795685	0.90134	0.848552	0.891588	0.842934	0.889171	0.920741	0.817186	0.9521	0.865286	0.884447	0.856677	0.849845	0.87866	0.790023
chr6	89310096	89320073	9978	no	72	Gene_body	RNGTT	0.0603912	0.864293	0.13948	0.356427	0.867299	0.914214	0.836925	0.848413	0.847654	0.881691	0.884208	0.909547	0.85245	0.847859	0.867734	0.855633	0.852649	0.721129
chr6	97562193	97569353	7161	no	48	Gene_body	KLHL32	0.0842949	0.89496	0.122414	0.726479	0.91681	0.880499	0.897801	0.826045	0.864184	0.86691	0.82723	0.924365	0.856575	0.881329	0.8557	0.841607	0.892359	0.829969
chr6	106871672	106876318	4647	no	43	intregenic	RNA5SP211,Y_RNA	0.0965756	0.93721	0.12029	0.871497	0.88173	0.888573	0.819426	0.817738	0.866984	0.839403	0.828903	0.936862	0.87588	0.855475	0.882017	0.836731	0.859403	0.815083
chr6	118666216	118671788	5573	no	41	intregenic	CEP85L,SLC35F1	0.0747155	0.922433	0.15365	0.753121	0.857218	0.925716	0.824078	0.877022	0.844313	0.878189	0.924118	0.925943	0.799401	0.880464	0.831084	0.824319	0.816377	0.706903
chr6	123552960	123561865	8906	no	54	Gene_body	TRDN	0.0818174	0.895784	0.189695	0.78017	0.850795	0.890467	0.658313	0.845685	0.822685	0.708447	0.770133	0.913204	0.791083	0.830688	0.83388	0.830487	0.776604	0.626932
chr6	126267295	126275965	8671	no	71	Promoter	HINT3	0.08181	0.939945	0.228964	0.589871	0.868592	0.877367	0.811195	0.750215	0.80935	0.758927	0.747875	0.913747	0.694552	0.804748	0.870101	0.812769	0.834558	0.672029
chr6	126547539	126551195	3657	no	29	intregenic	CENPW,RP11-527F13.1	0.0541667	0.911622	0.193386	0.682319	0.87598	0.766669	0.908209	0.775528	0.804425	0.846784	0.798574	0.955256	0.805498	0.820614	0.855247	0.811689	0.818173	0.765687
chr6	136547799	136550804	3006	no	34	Promoter	RP13-143G15.4	0.0758186	0.914817	0.10444	0.810363	0.890666	0.899901	0.8374	0.844439	0.849996	0.877268	0.887839	0.91531	0.88526	0.880403	0.866236	0.845966	0.82067	0.819101
chr6	151637826	151641391	3566	no	38	Promoter	RN7SKP268	0.0808584	0.946076	0.23335	0.848083	0.906425	0.924588	0.881019	0.887793	0.892697	0.877728	0.874231	0.954627	0.880755	0.904338	0.903015	0.872772	0.903716	0.817986
chr6	152604479	152607581	3103	no	35	Gene_body	SYNE1	0.0725875	0.927351	0.0802347	0.838575	0.910806	0.859937	0.920127	0.862174	0.924766	0.912897	0.853544	0.936836	0.862146	0.910407	0.880474	0.863941	0.880046	0.874036
chr6	163463215	163466685	3471	no	44	Gene_body	PACRG,RP1-257A15.1	0.115551	0.902286	0.20638	0.745354	0.869041	0.915903	0.886552	0.860673	0.890807	0.859323	0.843376	0.933586	0.857346	0.877043	0.876187	0.854684	0.826351	0.833171
chr6	168066513	168072372	5860	no	163	Gene_body	RP11-351J23.2	0.0662796	0.932541	0.0821447	0.598248	0.860386	0.862614	0.704885	0.814217	0.875568	0.747205	0.900731	0.916182	0.827563	0.857055	0.870221	0.79606	0.858551	0.79518
chr6	168413526	168417778	4253	no	78	Promoter	KIF25	0.149338	0.911448	0.241303	0.657049	0.857298	0.759832	0.776334	0.671926	0.792604	0.761632	0.784645	0.888384	0.693975	0.823786	0.75751	0.74894	0.814923	0.757407
chr6	168518191	168533066	14876	yes	331	intregenic	RP11-503C24.1,FRMD1	0.0793024	0.911178	0.153161	0.737294	0.824262	0.915939	0.860072	0.846504	0.87582	0.818782	0.892614	0.880591	0.842392	0.881318	0.884105	0.863711	0.834632	0.784853
chr6	169598040	169601368	3329	no	52	intregenic	XXyac-YX65C7_A.2,RP11-417E7.2	0.0846819	0.891591	0.209034	0.688399	0.888487	0.892609	0.838394	0.820167	0.878049	0.870821	0.838269	0.922771	0.870448	0.88632	0.897738	0.891124	0.853987	0.740121
chr6	169635725	169641991	6267	yes	149	Gene_body	THBS2,XXyac-YX65C7_A.2	0.0967927	0.896481	0.15161	0.451044	0.859999	0.82378	0.80373	0.778905	0.838753	0.852668	0.774132	0.911837	0.839436	0.858853	0.887087	0.862592	0.826099	0.642258
chr7	114300	125425	11126	yes	291	intregenic	AC093627.9,AC093627.8	0.0677768	0.89804	0.0924525	0.443336	0.749127	0.866378	0.820533	0.766516	0.743681	0.78858	0.88743	0.815906	0.799668	0.776776	0.790466	0.794186	0.746091	0.81122
chr7	611891	614611	2721	yes	123	Gene_body	PRKAR1B	0.0950551	0.928569	0.26998	0.681253	0.931448	0.811552	0.934218	0.360751	0.935065	0.863862	0.846435	0.953362	0.905327	0.93844	0.895788	0.904558	0.923908	0.912543
chr7	3040336	3043271	2936	no	67	Gene_body	CARD11	0.0824271	0.929756	0.240416	0.787587	0.941191	0.945024	0.895282	0.724934	0.878938	0.860746	0.921779	0.953057	0.90297	0.880228	0.904301	0.912008	0.89078	0.862275
chr7	20618682	20623736	5055	no	44	intregenic	ABCB5,ITGB8	0.0849321	0.884601	0.170102	0.733277	0.87771	0.936827	0.720297	0.837552	0.847826	0.844131	0.653525	0.958751	0.896254	0.83942	0.899851	0.876164	0.858023	0.626491
chr7	22002149	22010644	8496	no	106	intregenic	RAPGEF5,CDCA7L	0.114222	0.916232	0.0939516	0.397892	0.788947	0.913155	0.793019	0.806817	0.817657	0.811958	0.842443	0.790023	0.84329	0.820615	0.794393	0.796971	0.777166	0.718923
chr7	23953340	23956564	3225	no	25	intregenic	RNA5SP228,AC009508.1	0.0699843	0.927086	0.113134	0.685162	0.787258	0.75246	0.719895	0.608275	0.7868	0.655282	0.732912	0.880135	0.751737	0.777161	0.821799	0.747362	0.766774	0.632158
chr7	25113632	25125334	11703	no	128	intregenic	CYCS,OSBPL3	0.107973	0.8884	0.184842	0.829062	0.876333	0.922224	0.836359	0.868081	0.885643	0.830894	0.87749	0.923912	0.889987	0.873086	0.900297	0.8823	0.879376	0.796716
chr7	37298173	37302190	4018	no	46	Gene_body	ELMO1	0.0718506	0.904377	0.0952628	0.694243	0.744227	0.838437	0.830992	0.82726	0.72024	0.792011	0.900405	0.622803	0.80315	0.771183	0.822233	0.817064	0.672261	0.8158
chr7	41258853	41268772	9920	no	69	intregenic	AC005027.3,AC005022.1	0.0682527	0.887108	0.156405	0.675008	0.838305	0.902079	0.872477	0.758043	0.848552	0.806615	0.89785	0.909245	0.825565	0.811459	0.873138	0.831949	0.803046	0.601028
chr7	44903747	44907782	4036	no	38	intregenic	PURB,AC004854.4	0.120958	0.913078	0.163129	0.712187	0.895443	0.878469	0.85639	0.790703	0.857625	0.822638	0.823488	0.922899	0.83855	0.81728	0.879341	0.839412	0.856631	0.737096
chr7	73407308	73408946	1639	no	38	intregenic	ELN,RP11-731K22.1	0.123024	0.921831	0.337649	0.866325	0.921245	0.952796	0.92045	0.93577	0.951749	0.904238	0.862228	0.931746	0.92871	0.939042	0.84183	0.862925	0.914674	0.895887
chr7	73853521	73856694	3174	no	49	intregenic	GTF2IRD1,CLIP2	0.0942826	0.901931	0.174908	0.86557	0.876157	0.908541	0.889637	0.865902	0.860813	0.883266	0.912398	0.931425	0.812857	0.851681	0.883938	0.847442	0.853344	0.86328
chr7	91302396	91304645	2250	no	28	intregenic	MTERF,CTB-111F10.1	0.0695334	0.860529	0.220466	0.714712	0.834238	0.857612	0.792804	0.843292	0.85135	0.837378	0.898113	0.921887	0.84394	0.798863	0.85211	0.836253	0.867033	0.766666
chr7	94507894	94510413	2520	no	26	intregenic	PPP1R9A,RN7SKP129	0.080581	0.924854	0.236329	0.895194	0.896863	0.917598	0.85879	0.88887	0.864456	0.848804	0.888398	0.942905	0.848924	0.876197	0.912651	0.891316	0.831911	0.773469
chr7	100729451	100734726	5276	yes	184	Promoter	TRIM56	0.0447729	0.919647	0.229045	0.874128	0.927162	0.944916	0.885988	0.860373	0.921632	0.8902	0.885355	0.947091	0.820029	0.872647	0.935534	0.909875	0.899082	0.914426
chr7	119698627	119703391	4765	no	31	intregenic	RP4-742N3.1,U1	0.114758	0.918419	0.231461	0.553148	0.813797	0.901388	0.734494	0.895987	0.859564	0.869937	0.885999	0.877909	0.838126	0.858635	0.871333	0.864715	0.795294	0.691017
chr7	128851939	128855405	3467	no	72	Promoter	RP11-286H14.8	0.0672404	0.899639	0.141931	0.658889	0.863033	0.848298	0.877188	0.817373	0.843933	0.833666	0.856653	0.877471	0.847298	0.862502	0.849641	0.832358	0.854899	0.805272
chr7	130969341	130971468	2128	no	36	Promoter	MKLN1	0.103017	0.915415	0.203904	0.854572	0.92532	0.880929	0.927718	0.719949	0.832321	0.93432	0.668462	0.915709	0.703061	0.885091	0.893272	0.842823	0.914186	0.904809
chr7	135528331	135532639	4309	no	55	intregenic	AC015987.1,AC091736.1	0.0602734	0.888992	0.104301	0.849219	0.900662	0.926299	0.846421	0.880099	0.891431	0.880322	0.869895	0.920875	0.899903	0.889537	0.896724	0.893061	0.873886	0.823783
chr7	137570330	137572947	2618	no	36	Gene_body	CREB3L2	0.0346433	0.933905	0.111355	0.678671	0.912616	0.845831	0.939203	0.89621	0.90382	0.894867	0.747272	0.944011	0.867179	0.905974	0.908035	0.907148	0.922946	0.882858
chr7	140359212	140361696	2485	no	43	intregenic	ADCK2,RN7SL771P	0.0640297	0.923423	0.259497	0.808843	0.871634	0.865232	0.803995	0.705749	0.793791	0.766892	0.698064	0.917371	0.781542	0.800497	0.772095	0.747097	0.855858	0.687063
chr7	140368264	140371145	2882	no	27	Promoter	ADCK2	0.0867196	0.87477	0.0688143	0.685724	0.90452	0.929	0.878768	0.868313	0.8742	0.829462	0.856452	0.835437	0.798305	0.845746	0.858181	0.846816	0.856053	0.833078
chr7	152403114	152410254	7141	no	110	intregenic	RN7SL811P,XRCC2	0.112683	0.886821	0.116888	0.50959	0.833481	0.805745	0.770178	0.754654	0.801535	0.728943	0.75537	0.857798	0.753397	0.779551	0.816903	0.783563	0.801825	0.692921
chr7	152431945	152433324	1380	no	29	intregenic	RN7SL811P,XRCC2	0.0943627	0.905733	0.169661	0.572513	0.775536	0.725933	0.758234	0.428544	0.76419	0.642079	0.729879	0.840852	0.69344	0.692412	0.733029	0.681943	0.743878	0.705814
chr7	153212449	153224307	11859	no	155	intregenic	DPP6,AC073236.3	0.0602864	0.922259	0.114493	0.432184	0.795303	0.791613	0.664646	0.682146	0.761827	0.749687	0.699978	0.843151	0.745121	0.784482	0.807027	0.796195	0.768638	0.590647
chr7	153358493	153361825	3333	no	28	intregenic	DPP6,AC073236.3	0.0963624	0.903697	0.332901	0.523624	0.875403	0.905699	0.766972	0.877233	0.887029	0.853385	0.880861	0.925509	0.895005	0.905904	0.887428	0.88199	0.882901	0.724778
chr7	154006774	154008841	2068	no	30	Gene_body	DPP6	0.0766595	0.930502	0.182546	0.405976	0.821811	0.736625	0.738926	0.795186	0.811837	0.705254	0.806665	0.855649	0.846145	0.845305	0.843836	0.863307	0.791672	0.710144
chr7	157375514	157384733	9220	no	215	Gene_body	PTPRN2	0.109632	0.935884	0.111684	0.306379	0.806815	0.896182	0.750888	0.705114	0.796237	0.741383	0.784863	0.836768	0.827916	0.790406	0.836192	0.798549	0.793166	0.868915
chr7	158634772	158637056	2285	no	34	intregenic	WDR60,ESYT2	0.0859952	0.936115	0.0921036	0.770094	0.840975	0.865999	0.806532	0.71969	0.829013	0.807652	0.798032	0.889999	0.783514	0.803689	0.828994	0.81688	0.806907	0.712786
chr8	249781	252945	3165	no	61	intregenic	RP11-63E5.6,ZNF596	0.135464	0.924893	0.110673	0.714564	0.814017	0.86821	0.820655	0.786225	0.848058	0.805185	0.826403	0.896874	0.851921	0.874115	0.866482	0.849993	0.821926	0.77939
chr8	9357730	9360909	3180	no	30	intregenic	RP11-375N15.2,RP11-115J16.2	0.0995112	0.883892	0.155874	0.466827	0.853344	0.933246	0.900963	0.790895	0.84154	0.796468	0.813058	0.92352	0.811878	0.881907	0.905995	0.871968	0.83907	0.695822
chr8	17910482	17912180	1699	no	35	intregenic	ASAH1,PCM1	0.10483	0.902419	0.233705	0.736231	0.920464	0.90904	0.890606	0.762896	0.936525	0.953097	0.930046	0.88708	0.936089	0.89205	0.895247	0.851116	0.928617	0.91786
chr8	18141494	18147868	6375	no	61	intregenic	NAT2,NAT1	0.0760629	0.922799	0.144518	0.684864	0.830925	0.81541	0.840765	0.720469	0.823018	0.803672	0.786627	0.903339	0.786266	0.841604	0.86312	0.837103	0.831646	0.672651
chr8	35062555	35067094	4540	no	30	intregenic	UNC5D,AC098612.1	0.0527211	0.856196	0.179446	0.180214	0.817781	0.795089	0.638851	0.747064	0.771862	0.730966	0.742006	0.879145	0.761128	0.802555	0.842709	0.81485	0.77485	0.626509
chr8	42102493	42108181	5689	no	73	Gene_body	RP11-231D20.2	0.0451348	0.917543	0.128305	0.823382	0.822154	0.844239	0.852775	0.843973	0.811293	0.837892	0.868091	0.884534	0.833843	0.822818	0.855201	0.841087	0.828098	0.770817
chr8	57344283	57348128	3846	no	27	intregenic	PENK,SDR16C6P	0.0966728	0.852518	0.196208	0.338776	0.78124	0.878872	0.621224	0.798314	0.829394	0.753462	0.802506	0.887422	0.820469	0.837136	0.826521	0.803539	0.796095	0.58643
chr8	66881523	66888695	7173	no	65	intregenic	DNAJC5B,CTD-2532N20.1	0.0969551	0.916161	0.102292	0.760076	0.875649	0.905906	0.828807	0.844149	0.881227	0.778344	0.80752	0.949584	0.789135	0.866472	0.857014	0.816889	0.881225	0.740561
chr8	67949386	67953794	4409	no	34	Gene_body	PPP1R42	0.0653696	0.88681	0.2287	0.809889	0.960163	0.945504	0.873591	0.920828	0.939752	0.933513	0.895224	0.934426	0.926606	0.922661	0.934549	0.918809	0.918601	0.837771
chr8	71407184	71414384	7201	no	59	intregenic	TRAM1,RP11-333A23.4	0.12503	0.8952	0.137405	0.822564	0.877197	0.912686	0.890848	0.816227	0.85834	0.834271	0.883503	0.946753	0.858701	0.880184	0.890318	0.866641	0.837991	0.758517
chr8	73300669	73302360	1692	no	25	intregenic	RP11-351E7.1,RNA5SP271	0.0202899	0.855355	0.176578	0.320878	0.823995	0.872775	0.716167	0.780269	0.795812	0.787665	0.890057	0.877124	0.850939	0.806162	0.849901	0.856697	0.822935	0.598759
chr8	77805184	77810036	4853	no	27	intregenic	RP11-48D4.2,ZFHX4	0.0857143	0.901175	0.211303	0.26911	0.824821	0.859561	0.786899	0.669255	0.691911	0.791648	0.725539	0.909817	0.688775	0.64842	0.773408	0.713356	0.728956	0.54138
chr8	79789508	79795966	6459	no	26	intregenic	AC009941.1,RP11-79H23.3	0.0928571	0.865536	0.23054	0.153036	0.822613	0.890913	0.857131	0.634564	0.720471	0.753922	0.614067	0.912421	0.779329	0.813517	0.836155	0.789625	0.785645	0.580556
chr8	82327971	82336700	8730	no	51	intregenic	RP11-157I4.4,FABP5	0.0611814	0.869175	0.141891	0.766088	0.855426	0.856532	0.74777	0.695321	0.82198	0.784362	0.72495	0.90503	0.837766	0.84996	0.883817	0.825511	0.826395	0.7374
chr8	82547210	82567904	20695	no	140	intregenic	IMPA1,IMPA1P	0.0703428	0.870093	0.145524	0.685752	0.882622	0.896113	0.8698	0.84206	0.880176	0.845668	0.863952	0.901933	0.848462	0.824261	0.867668	0.840935	0.868986	0.810364
chr8	98235508	98238711	3204	no	35	intregenic	KB-1000E4.2,KB-1958F4.1	0.107791	0.883197	0.13245	0.325911	0.694553	0.778676	0.876511	0.624378	0.684599	0.759286	0.740035	0.750144	0.76429	0.780513	0.783288	0.777917	0.715513	0.800168
chr8	101484393	101490328	5936	no	41	Promoter	KB-1615E4.2	0.0885058	0.919249	0.0662477	0.811225	0.803833	0.917641	0.729324	0.789957	0.785075	0.836417	0.803793	0.701371	0.840299	0.841265	0.764684	0.715745	0.723047	0.756819
chr8	105649685	105654382	4698	no	28	Gene_body	RP11-127H5.1	0.073824	0.906512	0.089797	0.217303	0.907816	0.930546	0.659834	0.718511	0.824897	0.796449	0.858293	0.956277	0.827118	0.82507	0.852118	0.821491	0.83133	0.550024
chr8	119199999	119207631	7633	no	43	Gene_body	SAMD12	0.0753985	0.877151	0.142267	0.370865	0.75447	0.928416	0.878335	0.866319	0.870549	0.894226	0.724437	0.915229	0.88278	0.901581	0.880503	0.884051	0.836497	0.84241
chr8	138039649	138047311	7663	no	46	intregenic	RNU6-144P,RP11-30J20.1	0.0767584	0.881372	0.179086	0.49053	0.821741	0.872281	0.662579	0.746034	0.792571	0.737075	0.801511	0.861253	0.800677	0.810548	0.788794	0.781336	0.768626	0.693024
chr8	142367320	142379137	11818	yes	319	Promoter	CTD-3064M3.3,GPR20	0.110148	0.928319	0.0825902	0.603613	0.801928	0.815908	0.748993	0.691014	0.750864	0.774432	0.511665	0.847003	0.724712	0.741255	0.772477	0.708291	0.766727	0.68807
chr8	143319347	143335124	15778	yes	413	Promoter	CTD-3135A9.3	0.0927773	0.913395	0.107728	0.328492	0.848997	0.862326	0.755949	0.722995	0.785686	0.761537	0.733717	0.88346	0.772367	0.799399	0.798873	0.749669	0.816292	0.617613
chr9	6709357	6714761	5405	no	73	Promoter	RP11-390F4.3	0.055503	0.881771	0.222648	0.838924	0.911097	0.93826	0.85127	0.884349	0.924245	0.87387	0.894729	0.929732	0.904223	0.919222	0.871898	0.879478	0.899019	0.881495
chr9	15315999	15321861	5863	no	63	intregenic	RN7SL157P,TTC39B	0.0516274	0.88227	0.229858	0.826815	0.88071	0.922218	0.898816	0.8341	0.87185	0.837998	0.909346	0.886202	0.879452	0.898065	0.902168	0.88343	0.858537	0.839924
chr9	33600937	33601343	407	no	34	Gene_body	RP11-255A11.21	0.095274	0.832996	0.274633	0.889902	0.930409	0.923642	0.947516	0.899317	0.881868	0.924741	0.932415	0.952133	0.960781	0.88759	0.956695	0.949025	0.935806	0.906959
chr9	37558006	37560051	2046	no	27	Gene_body	FBXO10,RP11-613M10.8	0.0602092	0.931591	0.125097	0.862758	0.949948	0.947963	0.93633	0.871191	0.958019	0.93363	0.925324	0.975048	0.914263	0.961142	0.955673	0.944913	0.941091	0.935174
chr9	72408691	72413767	5077	no	30	intregenic	C9orf135-AS1,PTAR1	0.0850083	0.878328	0.171221	0.462775	0.864352	0.909065	0.849195	0.848969	0.803302	0.806501	0.824355	0.905023	0.822276	0.861229	0.84595	0.808028	0.862089	0.769006
chr9	78939389	78941718	2330	no	34	Gene_body	PCSK5	0.078355	0.908301	0.121659	0.861769	0.779939	0.927981	0.900452	0.863113	0.757168	0.801998	0.905084	0.740014	0.89977	0.830956	0.871524	0.897131	0.754358	0.893858
chr9	84577721	84581199	3479	no	32	Gene_body	RP11-383M4.6	0.104267	0.859552	0.306973	0.550606	0.895067	0.932689	0.871101	0.887528	0.898072	0.871674	0.91555	0.952611	0.892521	0.918405	0.931669	0.910906	0.862726	0.717201
chr9	89567506	89573882	6377	no	53	Gene_body	RP11-276H19.1	0.0686421	0.892085	0.294408	0.878704	0.882143	0.940128	0.854947	0.884263	0.893399	0.88793	0.936731	0.955224	0.901423	0.885002	0.893705	0.882267	0.892205	0.913098
chr9	90455579	90465989	10411	no	118	Gene_body	XXyac-YM21GA2.3	0.0898042	0.806432	0.100694	0.855296	0.883678	0.914638	0.875775	0.845051	0.885596	0.847864	0.882855	0.935644	0.845479	0.897399	0.889308	0.875915	0.871288	0.827793
chr9	90655866	90658243	2378	no	25	intregenic	U3,U6	0.0872054	0.869531	0.227901	0.837763	0.866369	0.935778	0.816274	0.894446	0.881407	0.882468	0.876818	0.903022	0.861626	0.891711	0.864605	0.869439	0.851557	0.814744
chr9	94493846	94495681	1836	yes	68	Gene_body	ROR2	0.190773	0.913082	0.264078	0.89672	0.910636	0.952991	0.919412	0.910361	0.918712	0.934872	0.96003	0.954453	0.911511	0.923301	0.932765	0.921362	0.902958	0.895046
chr9	94519428	94522686	3259	no	52	Gene_body	ROR2	0.0784982	0.949776	0.207162	0.7504	0.868317	0.925549	0.836363	0.852854	0.899932	0.896027	0.897721	0.927969	0.889391	0.872997	0.886367	0.896596	0.863578	0.82585
chr9	97092529	97094729	2201	yes	46	Promoter	NUTM2F,RP11-307E17.8	0.0363636	0.904253	0.267178	0.829036	0.689217	0.711596	0.740893	0.690653	0.698945	0.643618	0.703342	0.690906	0.739698	0.749729	0.759816	0.743089	0.65277	0.674898
chr9	98854738	98857221	2484	no	32	Promoter	RP11-569G13.2	0.0598099	0.894883	0.185317	0.598653	0.881853	0.930636	0.894449	0.84012	0.886155	0.861305	0.928433	0.913073	0.905868	0.901538	0.930996	0.870247	0.874505	0.805856
chr9	99431385	99432586	1202	no	26	intregenic	RP11-535M15.1,AAED1	0.132568	0.86409	0.306808	0.767141	0.902794	0.947055	0.80982	0.855275	0.929062	0.836923	0.892183	0.906941	0.863152	0.915865	0.903278	0.868181	0.893055	0.800212
chr9	100125458	100127346	1889	no	27	Promoter	MIR1302-8	0.0699634	0.935073	0.100288	0.78195	0.89163	0.911314	0.884208	0.865887	0.909307	0.877596	0.88577	0.922914	0.8445	0.914536	0.852895	0.847654	0.861022	0.875176
chr9	110022042	110025091	3050	no	26	intregenic	RAD23B,RP11-196I18.4	0.0916873	0.922899	0.136854	0.596871	0.797832	0.885599	0.617921	0.784425	0.870892	0.802473	0.766592	0.906451	0.77488	0.817403	0.803882	0.770974	0.805174	0.825303
chr9	116602521	116605784	3264	no	26	intregenic	ZNF618,AL157702.1	0.052411	0.929933	0.259635	0.406903	0.817065	0.885827	0.858197	0.812093	0.856248	0.82189	0.845315	0.922401	0.813377	0.858512	0.866121	0.81216	0.851125	0.773643
chr9	117091998	117096579	4582	no	77	Promoter	ORM2	0.0520401	0.920905	0.112809	0.63056	0.783602	0.786175	0.520231	0.731725	0.760177	0.715	0.555552	0.90444	0.730604	0.743635	0.791245	0.791315	0.788988	0.71347
chr9	125045607	125050193	4587	no	26	Gene_body	MRRF	0.0789389	0.935353	0.20504	0.872244	0.917524	0.908137	0.916263	0.904697	0.902717	0.900284	0.921186	0.941257	0.894725	0.880905	0.874625	0.899285	0.856225	0.881829
chr9	136417916	136435938	18023	yes	574	Gene_body	ADAMTSL2	0.073315	0.928684	0.108496	0.47258	0.822814	0.836333	0.872117	0.749521	0.794654	0.772683	0.794402	0.843014	0.766643	0.789143	0.845839	0.798948	0.784752	0.773231
chr9	138149840	138158004	8165	yes	248	Promoter	AL390778.1	0.0918314	0.902995	0.151578	0.402048	0.831779	0.808037	0.77468	0.704518	0.79333	0.77874	0.765401	0.858766	0.737986	0.788843	0.835092	0.833091	0.805568	0.772468
chr9	138618306	138622688	4383	no	98	Gene_body	KCNT1	0.0434814	0.932277	0.0841244	0.278322	0.740724	0.726184	0.695662	0.794222	0.718878	0.771969	0.789737	0.75503	0.727496	0.700404	0.740862	0.712301	0.746133	0.557629
chr9	139526934	139532255	5322	yes	148	intregenic	RP11-251M1.1,U3	0.0867524	0.903598	0.16503	0.455005	0.760314	0.867725	0.829719	0.72543	0.805659	0.782168	0.830433	0.87519	0.751505	0.819921	0.847836	0.792681	0.773664	0.796536
chr9	139633366	139656622	23257	yes	710	Promoter	LCN10,LCN6,LCN8	0.0729134	0.924106	0.149379	0.411235	0.754063	0.762468	0.777371	0.661795	0.732852	0.724769	0.740061	0.752789	0.705457	0.721856	0.735517	0.720951	0.710034	0.694289

## Sheet: Pat germline DMRs in PL
chromosome	start	end	width	CpGIsland	CPGn	GenePos	Gene	OO	SP	Bla	pl	bl	br	li	mu	Adi	Adr	Aor	CD34	Eso	Lun	Sig	Int	Spl	Pan
chr1	17800093	17810991	10899	no	223	intregenic	ARHGEF10L,snoU13	0.0571884	0.90034	0.157524	0.702062	0.853395	0.875921	0.854106	0.801459	0.835359	0.781585	0.825009	0.877358	0.789568	0.82406	0.865951	0.827461	0.817817	0.748577
chr1	194528449	194532564	4116	no	28	intregenic	AL357932.1,RNU6-983P	0.106214	0.927619	0.227985	0.678902	0.900561	0.921235	0.806949	0.832637	0.868246	0.817246	0.878844	0.959256	0.872809	0.819916	0.876841	0.860263	0.851281	0.617039
chr10	134969844	134972932	3089	yes	97	Promoter	KNDC1	0.0367129	0.870813	0.125972	0.237439	0.803842	0.82166	0.757811	0.578819	0.726587	0.700735	0.682477	0.801533	0.691029	0.709333	0.754267	0.717258	0.780306	0.567211
chr11	1214159	1216325	2167	yes	124	Gene_body	MUC5AC	0.172316	0.935293	0.35686	0.535335	0.905691	0.939297	0.898366	0.912216	0.907527	0.91136	0.938372	0.90967	0.898629	0.9084	0.894899	0.912428	0.910688	0.796993
chr11	2019930	2032292	12363	yes	413	Promoter	H19	0.0649926	0.913909	0.266529	0.589198	0.641388	0.690507	0.696207	0.668624	0.683057	0.705622	0.709915	0.705845	0.675798	0.68684	0.711613	0.696359	0.707215	0.670626
chr11	59450472	59457398	6927	no	35	intregenic	RN7SKP192,AP000640.2	0.0564426	0.918518	0.22151	0.560048	0.833854	0.883073	0.826287	0.774385	0.811235	0.745479	0.802157	0.862154	0.794861	0.790634	0.792449	0.760202	0.819087	0.74141
chr13	71643879	71659319	15441	no	66	Gene_body	LINC00348	0.0882887	0.875805	0.145017	0.473975	0.833725	0.892844	0.706948	0.791175	0.882449	0.783691	0.728744	0.946025	0.803003	0.862049	0.83676	0.838183	0.822906	0.65614
chr13	113296110	113308892	12783	yes	290	Promoter	C13orf35	0.0680899	0.847343	0.13038	0.514298	0.887732	0.920024	0.883889	0.85517	0.906333	0.867026	0.890796	0.918762	0.879738	0.896516	0.879595	0.863589	0.876841	0.802926
chr13	113688607	113689776	1170	no	46	Gene_body	MCF2L	0.0865881	0.889545	0.265523	0.224801	0.811642	0.645219	0.529005	0.537416	0.665024	0.507049	0.536809	0.785392	0.591272	0.675599	0.744882	0.660433	0.73284	0.522996
chr13	113721294	113721744	451	yes	25	Gene_body	MCF2L	0.0606061	0.921931	0.396592	0.44902	0.914724	0.904873	0.944859	0.882683	0.93645	0.814745	0.944024	0.960469	0.924219	0.931642	0.958508	0.942831	0.911743	0.942874
chr14	101263461	101278379	14919	no	285	intregenic	MIR2392,RP11-566J3.4	0.0768711	0.922872	0.229989	0.547203	0.825408	0.850502	0.848586	0.812783	0.837234	0.865747	0.782554	0.875488	0.846577	0.834962	0.843493	0.797439	0.83911	0.764894
chr14	104673668	104681131	7464	no	230	intregenic	RP11-260M19.2,KIF26A	0.0890409	0.912843	0.180671	0.436286	0.872309	0.868667	0.827343	0.843805	0.881595	0.863337	0.856476	0.905806	0.843424	0.885481	0.900326	0.872865	0.877422	0.692052
chr15	22818963	22826262	7300	no	83	intregenic	TUBGCP5,RP11-566K19.3	0.0945656	0.900356	0.274381	0.431721	0.901951	0.890952	0.827109	0.867574	0.916385	0.854886	0.878561	0.909153	0.834644	0.870703	0.851198	0.858974	0.912399	0.745588
chr18	53217126	53218889	1764	no	30	Gene_body	TCF4	0.113875	0.906547	0.170322	0.506887	0.893773	0.822466	0.86141	0.716757	0.934047	0.943423	0.528901	0.969748	0.854686	0.842849	0.890651	0.85612	0.893095	0.91179
chr18	76255216	76262339	7124	yes	181	intregenic	RP11-123I22.1,RP11-451L19.1	0.0956523	0.924167	0.120869	0.4442	0.880289	0.911398	0.758735	0.776396	0.810898	0.767474	0.819012	0.928151	0.829977	0.860334	0.886254	0.873963	0.824485	0.580189
chr18	77303475	77309711	6237	yes	258	intregenic	RP11-567M16.1,NFATC1	0.11891	0.911203	0.179762	0.420526	0.804867	0.794021	0.776932	0.763555	0.79654	0.764179	0.845795	0.843072	0.822157	0.775591	0.818354	0.820706	0.820265	0.640007
chr18	77320660	77323776	3117	no	62	intregenic	RP11-567M16.1,NFATC1	0.0651976	0.909149	0.235982	0.427344	0.885394	0.932097	0.851312	0.868473	0.885795	0.836298	0.763951	0.914526	0.872934	0.877043	0.887353	0.860242	0.870846	0.740987
chr19	15621311	15626769	5459	no	116	Gene_body	CYP4F22	0.0791083	0.86246	0.14731	0.387517	0.874742	0.888914	0.796754	0.781923	0.855348	0.822062	0.868156	0.902915	0.797065	0.824155	0.85862	0.82939	0.86521	0.752393
chr19	40606553	40611235	4683	no	33	intregenic	MAP3K10,AC005614.3	0.100839	0.88153	0.337849	0.512735	0.860987	0.860881	0.736053	0.807298	0.860799	0.775039	0.838329	0.886782	0.847086	0.852017	0.836302	0.814958	0.851486	0.693978
chr19	58557171	58562037	4867	no	112	Gene_body	ZSCAN1	0.105605	0.917121	0.177706	0.427405	0.888903	0.936484	0.815561	0.923277	0.926402	0.87995	0.938435	0.94495	0.913231	0.925039	0.929272	0.921019	0.903369	0.731232
chr2	10147808	10152541	4734	no	215	Promoter	AC010969.1	0.164485	0.920024	0.216666	0.621258	0.915121	0.877975	0.830307	0.722558	0.883381	0.872097	0.803875	0.936731	0.867973	0.88581	0.906881	0.868561	0.901764	0.791191
chr2	10153604	10155284	1681	no	95	intregenic	RP11-254F7.1,AC010969.1	0.0521842	0.91158	0.36165	0.627712	0.942381	0.939557	0.92817	0.925572	0.936803	0.920616	0.931359	0.946308	0.861972	0.951523	0.962785	0.950318	0.937467	0.941858
chr2	51375282	51378128	2847	no	27	Gene_body	AC007682.1	0.0976912	0.871309	0.295141	0.477916	0.902418	0.950696	0.885252	0.891602	0.884203	0.832412	0.882454	0.899839	0.888463	0.871057	0.906895	0.883278	0.865778	0.779396
chr2	130510364	130525839	15476	no	300	intregenic	AC079776.1,snoU13	0.0708272	0.880375	0.123611	0.679732	0.827463	0.854725	0.767851	0.782505	0.814915	0.794277	0.804882	0.842443	0.823425	0.809666	0.833874	0.822759	0.813801	0.738939
chr2	239703975	239708372	4398	no	64	intregenic	TWIST2,AC144525.1	0.058342	0.930066	0.146588	0.372219	0.855268	0.894018	0.771136	0.831019	0.877701	0.813271	0.882403	0.904904	0.864305	0.869802	0.842972	0.86412	0.848076	0.670399
chr20	61670985	61678573	7589	yes	208	Gene_body	LINC01056,RP11-305P22.9	0.0521288	0.906758	0.16301	0.382056	0.844434	0.873688	0.712387	0.75683	0.853758	0.759143	0.807357	0.899096	0.809391	0.804057	0.839594	0.824081	0.835584	0.556545
chr20	62188392	62202081	13690	yes	717	Promoter	HELZ2	0.0717274	0.933541	0.208416	0.622086	0.841558	0.9028	0.910675	0.851197	0.881227	0.915052	0.928226	0.850064	0.901923	0.908254	0.900012	0.899283	0.844772	0.899437
chr21	46799478	46801952	2475	yes	141	Promoter	BX322559.3	0.0856657	0.920625	0.1963	0.485366	0.861312	0.944382	0.898892	0.929372	0.898132	0.893533	0.93924	0.906255	0.932798	0.938258	0.933839	0.923142	0.902068	0.762155
chr3	82223048	82227554	4507	no	40	Gene_body	RP11-260O18.1	0.0805944	0.908295	0.310028	0.523853	0.856404	0.925345	0.8006	0.889109	0.894405	0.884831	0.865471	0.945395	0.886656	0.883493	0.891091	0.852192	0.851035	0.730728
chr3	195497129	195501042	3914	no	113	Gene_body	MUC4	0.0799539	0.921476	0.229799	0.526133	0.873723	0.916017	0.825626	0.891205	0.903042	0.843661	0.8981	0.903099	0.880112	0.901017	0.908452	0.887018	0.864116	0.731961
chr4	1392270	1395056	2787	no	65	intregenic	NKX1-1,CRIPAK	0.0617863	0.89346	0.214515	0.398747	0.824038	0.802805	0.781718	0.812115	0.825446	0.793792	0.839353	0.834084	0.841017	0.804668	0.851291	0.830848	0.847187	0.749396
chr4	62511831	62512765	935	no	25	Gene_body	LPHN3	0.00757576	0.854846	0.0603034	0.495683	0.878428	0.870243	0.847771	0.88092	0.927575	0.911977	0.929673	0.949555	0.894297	0.910631	0.816354	0.84696	0.829929	0.682131
chr6	169635725	169641991	6267	yes	149	Gene_body	THBS2,XXyac-YX65C7_A.2	0.0967927	0.896481	0.15161	0.451044	0.859999	0.82378	0.80373	0.778905	0.838753	0.852668	0.774132	0.911837	0.839436	0.858853	0.887087	0.862592	0.826099	0.642258
chr7	114300	125425	11126	yes	291	intregenic	AC093627.9,AC093627.8	0.0677768	0.89804	0.0924525	0.443336	0.749127	0.866378	0.820533	0.766516	0.743681	0.78858	0.88743	0.815906	0.799668	0.776776	0.790466	0.794186	0.746091	0.81122
chr8	142367320	142379137	11818	yes	319	Promoter	CTD-3064M3.3,GPR20	0.110148	0.928319	0.0825902	0.603613	0.801928	0.815908	0.748993	0.691014	0.750864	0.774432	0.511665	0.847003	0.724712	0.741255	0.772477	0.708291	0.766727	0.68807
chr8	143319347	143335124	15778	yes	413	Promoter	CTD-3135A9.3	0.0927773	0.913395	0.107728	0.328492	0.848997	0.862326	0.755949	0.722995	0.785686	0.761537	0.733717	0.88346	0.772367	0.799399	0.798873	0.749669	0.816292	0.617613
chr9	136417916	136435938	18023	yes	574	Gene_body	ADAMTSL2	0.073315	0.928684	0.108496	0.47258	0.822814	0.836333	0.872117	0.749521	0.794654	0.772683	0.794402	0.843014	0.766643	0.789143	0.845839	0.798948	0.784752	0.773231
chr9	139633366	139656622	23257	yes	710	Promoter	LCN10,LCN6,LCN8	0.0729134	0.924106	0.149379	0.411235	0.754063	0.762468	0.777371	0.661795	0.732852	0.724769	0.740061	0.752789	0.705457	0.721856	0.735517	0.720951	0.710034	0.694289

## Sheet: Mat meth DMRs in embryo
chromosome	start	end	width	CpGIsland	CPGn	GenePos	Gene	OO	SP	Bla	pl	bl	br	li	mu	Adi	Adr	Aor	CD34	Eso	Lun	Sig	Int	Spl	Pan
chr1	715079	716092	1014	no	29	Promoter	RP11-206L10.2	0.966154	0.0647348	0.220676	0.288064	0.859882	0.815118	0.79196	0.855799	0.778459	0.875352	0.846294	0.944489	0.785315	0.762278	0.762071	0.761401	0.784248	0.719719
chr1	976821	977309	489	yes	43	Gene_body	AGRN	0.924644	0.0683178	0.230196	0.630603	0.907158	0.893252	0.931046	0.847489	0.936565	0.73954	0.904421	0.92677	0.884501	0.921923	0.911843	0.912695	0.909632	0.927538
chr1	1228428	1230566	2139	yes	168	Gene_body	ACAP3	0.920777	0.0605588	0.251602	0.67035	0.909779	0.793924	0.902666	0.8382	0.903779	0.820435	0.832895	0.940832	0.839647	0.868049	0.900522	0.852116	0.87463	0.846223
chr1	2063988	2066079	2092	yes	116	Gene_body	PRKCZ	0.962682	0.0351226	0.405204	0.28125	0.319996	0.222625	0.612549	0.230721	0.353368	0.282499	0.373758	0.333005	0.286284	0.294729	0.339045	0.30589	0.312618	0.426665
chr1	2625370	2628583	3214	no	83	Gene_body	TTC34	0.8926	0.135831	0.318175	0.106113	0.43131	0.483436	0.322426	0.419056	0.412215	0.326024	0.446791	0.486281	0.328921	0.421942	0.450369	0.454774	0.401387	0.205931
chr1	3561004	3562866	1863	yes	87	Gene_body	WRAP73	0.952617	0.0716329	0.382822	0.930707	0.923902	0.937479	0.932692	0.918727	0.955046	0.937549	0.924849	0.947255	0.946165	0.94645	0.954148	0.949185	0.941407	0.946205
chr1	4772154	4772880	727	yes	42	Gene_body	AJAP1	0.916696	0.0705111	0.33579	0.89459	0.876818	0.91311	0.873808	0.894164	0.906262	0.889945	0.877364	0.888854	0.920874	0.881263	0.918654	0.901618	0.888239	0.686599
chr1	5773251	5774121	871	no	37	intregenic	AL356693.1,RP11-154H17.1	0.945944	0.101619	0.434705	0.78322	0.824232	0.843841	0.833404	0.625766	0.749821	0.707262	0.742372	0.473809	0.797951	0.930491	0.803866	0.783039	0.698011	0.650733
chr1	5839129	5840546	1418	no	35	intregenic	AL356693.1,RP11-154H17.1	0.930258	0.0869634	0.333717	0.452101	0.859827	0.86893	0.795727	0.811564	0.860311	0.830984	0.842193	0.91399	0.643199	0.804931	0.830594	0.83225	0.832275	0.684038
chr1	6085510	6086644	1135	yes	53	Promoter	KCNAB2	0.898624	0.0839494	0.38009	0.249789	0.189303	0.584279	0.335574	0.232924	0.345167	0.518159	0.265708	0.21314	0.230582	0.270144	0.361785	0.330231	0.227312	0.206896
chr1	6187407	6188078	672	yes	41	Gene_body	CHD5	0.909289	0.0603112	0.282662	0.184646	0.384928	0.302597	0.394613	0.155876	0.331753	0.334525	0.307189	0.322694	0.281826	0.296232	0.362224	0.346614	0.325862	0.286796
chr1	6208328	6209381	1054	yes	58	Gene_body	CHD5	0.952567	0.0721759	0.395322	0.238395	0.140336	0.106876	0.149332	0.0916586	0.0986523	0.0959504	0.110855	0.109601	0.0976373	0.117472	0.118589	0.126247	0.106753	0.0753996
chr1	6499983	6501476	1494	yes	119	Gene_body	ESPN	0.824235	0.0285079	0.226603	0.150539	0.117075	0.157826	0.182216	0.120055	0.160859	0.168601	0.141732	0.103202	0.156786	0.113356	0.121553	0.104262	0.116076	0.1351
chr1	6507526	6509071	1546	yes	134	Promoter	ESPN,RP1-202O8.2	0.839691	0.0147098	0.226254	0.0592757	0.0291055	0.0264903	0.0135054	0.0129612	0.026292	0.0221305	0.0171781	0.0181326	0.0111394	0.018138	0.0243472	0.0229903	0.0267262	0.107091
chr1	6685554	6686900	1347	yes	61	Promoter	THAP3	0.93491	0.0453084	0.389529	0.515049	0.369436	0.324181	0.328632	0.308063	0.374536	0.307169	0.314348	0.381094	0.305498	0.335329	0.338987	0.323961	0.343303	0.277495
chr1	7259246	7259943	698	no	25	Gene_body	CAMTA1	0.9299	0.122398	0.405173	0.223096	0.725059	0.693562	0.567962	0.563362	0.696347	0.820792	0.566436	0.610267	0.606146	0.391691	0.513531	0.445768	0.797893	0.387156
chr1	7318663	7320107	1445	no	35	Gene_body	CAMTA1	0.958005	0.130555	0.39785	0.426809	0.873808	0.956058	0.867583	0.86023	0.922756	0.907426	0.892771	0.94605	0.917621	0.898049	0.922797	0.916473	0.899365	0.774665
chr1	7886689	7888728	2040	yes	51	Promoter	RP3-467L1.4	0.971029	0.0907503	0.334119	0.750299	0.814906	0.807934	0.869977	0.838679	0.869898	0.857258	0.861174	0.735158	0.853338	0.88299	0.787223	0.78362	0.847275	0.870421
chr1	10022194	10022808	615	no	25	Gene_body	NMNAT1	0.934028	0.140088	0.338451	0.766395	0.852582	0.900781	0.903056	0.907882	0.951667	0.873692	0.902628	0.930066	0.937396	0.855976	0.882068	0.938547	0.901971	0.895986
chr1	10095493	10096537	1045	no	38	Gene_body	UBE4B	0.967262	0.107203	0.339065	0.148663	0.937132	0.937687	0.919228	0.928794	0.927914	0.896226	0.906072	0.945847	0.910848	0.91555	0.922812	0.898727	0.914969	0.848871
chr1	10304458	10305992	1535	no	34	Gene_body	KIF1B	0.900397	0.116785	0.36131	0.9313	0.946682	0.899786	0.918714	0.784247	0.903533	0.893691	0.864438	0.932167	0.914622	0.852625	0.882529	0.866485	0.893042	0.847549
chr1	10601101	10603214	2114	no	64	Gene_body	PEX14	0.932139	0.0943619	0.401232	0.915099	0.92175	0.930657	0.911121	0.902618	0.887367	0.922779	0.928497	0.939513	0.899243	0.883127	0.921931	0.918641	0.900585	0.926223
chr1	12009152	12010300	1149	no	28	Gene_body	PLOD1	0.952987	0.0943021	0.357601	0.842532	0.929157	0.955206	0.928473	0.943016	0.928657	0.941402	0.942242	0.929898	0.964405	0.928415	0.910802	0.907226	0.955063	0.956711
chr1	12154972	12157271	2300	no	42	Gene_body	TNFRSF8	0.975414	0.086696	0.329244	0.793448	0.951679	0.932081	0.914849	0.872627	0.952096	0.909518	0.897622	0.959085	0.915241	0.925624	0.936597	0.916887	0.92758	0.81445
chr1	14309681	14310316	636	no	31	intregenic	RNU6-1265P,PRDM2	0.964591	0.165716	0.453945	0.642692	0.914347	0.957323	0.893049	0.93946	0.935616	0.903159	0.936929	0.950048	0.911633	0.919725	0.942384	0.923774	0.894829	0.871152
chr1	14744384	14748112	3729	no	94	intregenic	KAZN,RP4-704D23.1	0.949106	0.11777	0.446826	0.681918	0.897128	0.951484	0.840885	0.916121	0.900611	0.878641	0.937859	0.940289	0.922317	0.905783	0.927015	0.918597	0.885701	0.803109
chr1	15450346	15451775	1430	no	41	Gene_body	TMEM51-AS1	0.960026	0.109585	0.342465	0.834664	0.900006	0.910191	0.861705	0.80319	0.874199	0.879087	0.920824	0.959206	0.883786	0.899841	0.914333	0.892876	0.849703	0.895863
chr1	15496951	15499085	2135	no	44	Promoter	C1orf195	0.966383	0.106079	0.37189	0.782932	0.834597	0.864688	0.76241	0.788966	0.812089	0.817207	0.832325	0.852567	0.80358	0.828556	0.814679	0.719256	0.776431	0.612955
chr1	15541017	15541973	957	yes	48	Gene_body	TMEM51	0.949473	0.119531	0.378185	0.535776	0.93176	0.825595	0.849919	0.849463	0.7171	0.807303	0.684986	0.949201	0.821065	0.811363	0.797546	0.696132	0.884615	0.870826
chr1	16147806	16149005	1200	no	50	intregenic	RP11-169K16.9,FBLIM1	0.932025	0.121246	0.383669	0.956723	0.933707	0.953696	0.93935	0.936533	0.941644	0.914577	0.944395	0.931726	0.942986	0.928158	0.921663	0.911359	0.920188	0.900759
chr1	16269595	16271759	2165	yes	135	Gene_body	ZBTB17	0.95265	0.0516404	0.391788	0.915941	0.937274	0.91063	0.938646	0.94399	0.928308	0.926631	0.897941	0.960316	0.907861	0.941226	0.939851	0.926352	0.931272	0.945551
chr1	16809108	16811144	2037	yes	101	Gene_body	CROCCP3	0.994859	0.0650599	0.411065	0.922755	0.946051	0.916529	0.940272	0.924646	0.918657	0.940572	0.916356	0.926478	0.918892	0.956845	0.930599	0.89948	0.937895	0.927709
chr1	16956558	16957955	1398	no	59	Gene_body	CROCCP2	0.957289	0.1335	0.397754	0.929552	0.956371	0.921528	0.950798	0.938657	0.941625	0.922746	0.919494	0.968908	0.935134	0.942918	0.957402	0.938101	0.953272	0.907233
chr1	17265826	17267178	1353	no	59	Gene_body	CROCC	0.934556	0.0673727	0.362958	0.910914	0.952267	0.946933	0.936509	0.942366	0.94788	0.962509	0.941433	0.941551	0.942544	0.934817	0.939137	0.938018	0.947335	0.941571
chr1	17286919	17288060	1142	yes	65	Gene_body	CROCC	0.965646	0.041284	0.403033	0.217013	0.147968	0.230793	0.182597	0.240248	0.170437	0.210048	0.151415	0.169457	0.366342	0.134656	0.160461	0.115642	0.135937	0.134674
chr1	18883911	18885399	1489	no	48	intregenic	PAX7,KLHDC7A	0.986578	0.091989	0.346012	0.185637	0.296229	0.329302	0.293473	0.308096	0.228284	0.250908	0.240286	0.267695	0.221613	0.261304	0.279675	0.249643	0.27001	0.280655
chr1	19203374	19204117	744	yes	44	Gene_body	ALDH4A1,RP13-279N23.2	0.997326	0.0965974	0.331799	0.93083	0.909406	0.92475	0.9256	0.931047	0.921845	0.939329	0.946096	0.951943	0.899165	0.917978	0.945168	0.915133	0.93565	0.935489
chr1	19599950	19601356	1407	yes	90	Promoter	AKR7L	0.974847	0.0541638	0.367701	0.792199	0.373397	0.516045	0.14845	0.428764	0.405511	0.44376	0.33618	0.299308	0.419844	0.319857	0.394895	0.32203	0.388048	0.59784
chr1	19614429	19616454	2026	yes	95	Promoter	AKR7A3	0.948122	0.0396417	0.373229	0.513705	0.287852	0.19304	0.119103	0.222813	0.320754	0.243824	0.1897	0.289732	0.248787	0.244279	0.258837	0.236615	0.29267	0.272196
chr1	21615308	21616549	1242	yes	46	Promoter	ECE1	0.945306	0.0525175	0.348788	0.31733	0.296904	0.366228	0.571983	0.301349	0.354049	0.30381	0.278791	0.309329	0.259279	0.280142	0.299781	0.309287	0.267663	0.226751
chr1	21755495	21755967	473	yes	39	intregenic	NBPF3,RP11-293F5.1	0.969231	0.0567271	0.375282	0.723482	0.918795	0.933491	0.903622	0.91253	0.979	0.930378	0.952277	0.931823	0.957676	0.919498	0.935064	0.924613	0.951503	0.936249
chr1	23107201	23108209	1009	no	34	Gene_body	EPHB2	0.939567	0.125253	0.425035	0.381536	0.862034	0.900665	0.875407	0.849067	0.905312	0.885127	0.934121	0.870533	0.907878	0.885109	0.888392	0.83948	0.853552	0.915877
chr1	23762558	23764543	1986	yes	81	Promoter	ASAP3	0.93462	0.0770316	0.274686	0.474402	0.661318	0.814577	0.885608	0.700077	0.772689	0.752566	0.784748	0.794284	0.845753	0.753384	0.684634	0.683027	0.785472	0.865459
chr1	25047656	25048212	557	no	32	intregenic	CLIC4,SRRM1	0.938462	0.0955685	0.36071	0.960616	0.937412	0.959493	0.887353	0.912058	0.932462	0.87628	0.934222	0.870957	0.950226	0.888677	0.868905	0.893337	0.909186	0.909107
chr1	27995021	27996598	1578	yes	53	Promoter	RP11-288L9.4	0.943561	0.0481783	0.238207	0.278195	0.399315	0.302227	0.337344	0.295744	0.305046	0.327391	0.296754	0.398332	0.332737	0.335383	0.376906	0.355214	0.362311	0.27705
chr1	28662328	28664148	1821	no	51	Gene_body	MED18	0.937121	0.0833827	0.430457	0.933385	0.952102	0.957104	0.941444	0.940437	0.918536	0.929259	0.94584	0.940376	0.944255	0.943948	0.94566	0.940382	0.930571	0.939506
chr1	28856391	28857973	1583	yes	63	Promoter	RCC1	0.981824	0.0760914	0.36005	0.946414	0.954029	0.951026	0.949791	0.953115	0.974926	0.957358	0.968438	0.954027	0.953951	0.93364	0.958015	0.96248	0.949828	0.956733
chr1	28998113	28999275	1163	no	37	Gene_body	GMEB1	0.903592	0.0883492	0.305472	0.743187	0.926809	0.905658	0.914948	0.866457	0.909449	0.865692	0.891689	0.942419	0.874117	0.885586	0.881814	0.906911	0.870231	0.856952
chr1	29273559	29275187	1629	no	53	Gene_body	EPB41	0.95809	0.110698	0.349368	0.692291	0.942604	0.953813	0.950736	0.908672	0.951517	0.921336	0.959174	0.943679	0.949831	0.935855	0.922075	0.931866	0.933938	0.93544
chr1	29585604	29587474	1871	yes	128	Gene_body	PTPRU	0.940595	0.013791	0.384826	0.417418	0.0926427	0.255716	0.25136	0.244897	0.207742	0.1941	0.411613	0.0851579	0.207995	0.274655	0.231376	0.197494	0.124709	0.485519
chr1	29609024	29610571	1548	no	43	Gene_body	PTPRU	0.977273	0.120984	0.326075	0.63203	0.653166	0.7371	0.609302	0.773017	0.647512	0.766252	0.758527	0.649	0.731442	0.667868	0.685076	0.621682	0.631595	0.836446
chr1	29650800	29652174	1375	no	40	Gene_body	PTPRU	0.990741	0.0933803	0.292846	0.782489	0.801696	0.837226	0.892109	0.847207	0.805439	0.814756	0.82135	0.926566	0.613658	0.735302	0.7917	0.662681	0.805736	0.893986
chr1	32207772	32209386	1615	yes	43	Gene_body	BAI2	0.997126	0.089611	0.347782	0.797846	0.889421	0.827932	0.874971	0.845255	0.829912	0.890287	0.921237	0.924796	0.849701	0.834239	0.891618	0.870431	0.84411	0.815464
chr1	32781364	32782656	1293	no	39	Gene_body	HDAC1	0.926219	0.0989999	0.317523	0.269869	0.917861	0.886587	0.850841	0.824919	0.878098	0.857086	0.859105	0.913228	0.894339	0.863338	0.666656	0.830297	0.834182	0.734004
chr1	32892437	32893552	1116	yes	47	intregenic	RN7SL122P,BSDC1	0.936955	0.040393	0.374727	0.462928	0.352059	0.296388	0.374417	0.187649	0.358109	0.368454	0.301129	0.350222	0.287998	0.359778	0.330841	0.344316	0.362489	0.299324
chr1	32935883	32937382	1500	no	50	Gene_body	RP1-27O5.3,ZBTB8B	0.969944	0.112568	0.43583	0.451507	0.735591	0.683008	0.720573	0.633131	0.742953	0.819161	0.734356	0.705859	0.751477	0.686774	0.757901	0.780702	0.691844	0.717654
chr1	33630540	33631292	753	no	30	Gene_body	TRIM62	0.981818	0.0994827	0.339239	0.575469	0.877197	0.888913	0.857636	0.89302	0.898944	0.907531	0.836139	0.880825	0.894235	0.856391	0.910061	0.89516	0.918852	0.799698
chr1	34090216	34091557	1342	yes	50	Gene_body	CSMD2	0.979736	0.0720976	0.352294	0.44181	0.919477	0.959511	0.901273	0.925104	0.930581	0.92238	0.916172	0.944002	0.916183	0.904557	0.924742	0.918406	0.924074	0.863098
chr1	34546947	34547675	729	no	46	Gene_body	CSMD2	0.966162	0.0738579	0.455514	0.817871	0.918974	0.950609	0.908585	0.891506	0.91272	0.897115	0.926742	0.938909	0.917813	0.912674	0.932464	0.930378	0.897014	0.895303
chr1	34627981	34628964	984	yes	47	Gene_body	CSMD2	0.89726	0.0541867	0.26044	0.283387	0.164336	0.284874	0.211102	0.283714	0.164905	0.227076	0.219971	0.164064	0.206412	0.148979	0.17765	0.187331	0.152452	0.222725
chr1	35572475	35572942	468	no	30	Gene_body	ZMYM1	0.966667	0.176221	0.53541	0.943551	0.91801	0.949708	0.949134	0.96627	0.980013	0.9352	0.961928	0.957945	0.969984	0.937762	0.949007	0.957331	0.935074	0.943416
chr1	35735291	35736907	1617	no	31	Gene_body	ZMYM4	0.89685	0.0857682	0.218578	0.82064	0.791865	0.776673	0.800952	0.77219	0.753777	0.762287	0.847743	0.760037	0.771672	0.754579	0.77975	0.751944	0.763374	0.742586
chr1	36165190	36166103	914	no	26	intregenic	RN7SL281P,PSMB2	0.896371	0.103171	0.362085	0.187726	0.533936	0.480439	0.318111	0.394877	0.426675	0.42454	0.403162	0.499922	0.355025	0.369693	0.42628	0.375554	0.4471	0.404055
chr1	36348678	36351041	2364	yes	92	Promoter	AGO1	0.912484	0.0238921	0.398074	0.364861	0.0980405	0.0671181	0.0895844	0.076194	0.0736355	0.0636996	0.0473899	0.0740255	0.0801564	0.073756	0.083116	0.0622877	0.0812222	0.0661364
chr1	36641420	36642101	682	yes	47	Promoter	MAP7D1	0.935446	0.0446095	0.346244	0.931933	0.955119	0.606537	0.922881	0.637762	0.917402	0.674503	0.63234	0.95359	0.786567	0.911086	0.901635	0.853195	0.919148	0.880395
chr1	36643359	36645415	2057	yes	115	Promoter	MAP7D1	0.904171	0.0689427	0.252911	0.501739	0.948101	0.801996	0.585421	0.828142	0.900772	0.872005	0.777244	0.950223	0.860038	0.838303	0.744106	0.694691	0.902484	0.615242
chr1	38200251	38201106	856	yes	25	Gene_body	EPHA10	0.945707	0.0736476	0.361963	0.175819	0.342744	0.320063	0.210609	0.164883	0.286566	0.295509	0.130155	0.435193	0.179303	0.237079	0.270391	0.189714	0.364455	0.552466
chr1	38460640	38462429	1790	yes	74	intregenic	FHL3,RNU6-510P	0.95772	0.0458697	0.365083	0.887696	0.515254	0.292288	0.425198	0.146597	0.304007	0.280352	0.153698	0.708587	0.207802	0.162392	0.341936	0.211223	0.478346	0.184727
chr1	38757009	38758132	1124	no	26	intregenic	RNU6-753P,RP11-214L19.1	0.901856	0.0322972	0.307223	0.142239	0.136502	0.416194	0.440547	0.260567	0.253972	0.268043	0.0697105	0.132453	0.491021	0.218597	0.159952	0.223881	0.187318	0.120263
chr1	39173770	39174770	1001	yes	36	intregenic	RRAGC,RP11-329N22.1	0.960628	0.0570835	0.384094	0.619177	0.925834	0.942037	0.872623	0.932009	0.899575	0.925858	0.914186	0.938222	0.939892	0.922535	0.950165	0.937017	0.937933	0.834165
chr1	39345459	39346368	910	no	42	Gene_body	GJA9,MYCBP,RP5-864K19.4	0.899358	0.120078	0.33367	0.562975	0.962178	0.951564	0.945262	0.945933	0.958723	0.936287	0.938694	0.921475	0.938262	0.940603	0.937163	0.923455	0.940503	0.918958
chr1	39374040	39375074	1035	no	27	Gene_body	RHBDL2,RP5-864K19.4	0.977614	0.106168	0.338188	0.866346	0.909763	0.935869	0.930858	0.777526	0.871681	0.873659	0.8896	0.902173	0.887015	0.90029	0.870127	0.84285	0.876161	0.837467
chr1	40023067	40025363	2297	no	83	intregenic	PABPC4,RP11-69E11.4	0.923921	0.0537631	0.374207	0.321222	0.785736	0.764965	0.836886	0.813659	0.789075	0.781514	0.779796	0.867968	0.788574	0.83483	0.818708	0.830326	0.797803	0.852148
chr1	40853381	40853955	575	no	34	intregenic	SMAP2,COL9A2	0.986928	0.0904798	0.445507	0.944467	0.787114	0.934312	0.944981	0.923522	0.925904	0.904024	0.946869	0.952447	0.889932	0.886106	0.914574	0.946394	0.89712	0.957085
chr1	41024699	41025126	428	no	30	intregenic	RIMS3,ZNF684	0.900585	0.0777227	0.438287	0.733841	0.960109	0.96807	0.935335	0.943108	0.966995	0.942549	0.964752	0.942063	0.952863	0.969442	0.960037	0.960747	0.938835	0.960494
chr1	41119853	41120344	492	yes	25	Gene_body	RIMS3	1	0.0640863	0.36318	0.333946	0.467524	0.273336	0.474317	0.246508	0.342777	0.429738	0.281484	0.501672	0.384518	0.443924	0.367423	0.302444	0.466295	0.493015
chr1	41831580	41832614	1035	yes	64	Gene_body	FOXO6	0.925726	0.0307065	0.345948	0.63089	0.0376794	0.0249994	0.146866	0.0577297	0.0417333	0.0651558	0.0318287	0.0163285	0.0318544	0.0345694	0.0351685	0.0419181	0.0362148	0.0456277
chr1	42382352	42383814	1463	yes	40	Promoter	HIVEP3	0.965217	0.0397457	0.307191	0.44345	0.128414	0.191501	0.211929	0.142982	0.142578	0.19498	0.196954	0.083953	0.19844	0.118293	0.219784	0.245458	0.139017	0.14029
chr1	42965486	42966549	1064	no	35	Gene_body	CCDC30	0.956746	0.119086	0.341671	0.851186	0.907298	0.943467	0.942515	0.90262	0.915922	0.927994	0.932031	0.931131	0.921325	0.935852	0.918596	0.918586	0.932277	0.930712
chr1	44030580	44032194	1615	yes	83	Gene_body	PTPRF	0.954864	0.0529282	0.423229	0.804807	0.249092	0.192948	0.543005	0.180391	0.192123	0.193197	0.261517	0.194925	0.255144	0.271287	0.297763	0.317925	0.238168	0.191704
chr1	45270902	45272590	1689	yes	94	Promoter	BTBD19,TCTEX1D4	0.947002	0.0641862	0.35221	0.850901	0.932504	0.922079	0.883427	0.845221	0.898096	0.865761	0.762018	0.96344	0.898491	0.93711	0.958565	0.943733	0.941706	0.90752
chr1	45453657	45454929	1273	no	38	Promoter	EIF2B3	0.933075	0.116718	0.186143	0.910971	0.943949	0.931046	0.936596	0.840983	0.920921	0.914401	0.875156	0.949918	0.93185	0.927992	0.942661	0.910196	0.901442	0.861414
chr1	45581170	45582011	842	no	49	Gene_body	ZSWIM5	0.918736	0.141285	0.392208	0.781266	0.906379	0.95374	0.938122	0.944161	0.938205	0.926399	0.950401	0.921226	0.955367	0.957167	0.938918	0.943176	0.932323	0.956208
chr1	45949706	45950697	992	no	49	Gene_body	TESK2	0.961383	0.0839041	0.441252	0.924705	0.952867	0.949191	0.946035	0.931692	0.953383	0.918226	0.960063	0.939784	0.946364	0.941274	0.946394	0.942971	0.937748	0.925955
chr1	47744584	47745394	811	no	30	Gene_body	STIL	0.892486	0.061462	0.407868	0.903131	0.964147	0.945913	0.943229	0.959728	0.970642	0.967374	0.956504	0.956754	0.97256	0.971029	0.959027	0.970234	0.93816	0.958187
chr1	47801129	47801787	659	no	27	Gene_body	CMPK1	0.940212	0.125681	0.404569	0.856968	0.950841	0.950344	0.902746	0.922461	0.91786	0.933505	0.911717	0.941676	0.905679	0.916915	0.897068	0.886884	0.92398	0.863909
chr1	47844927	47846244	1318	no	31	intregenic	RP11-511I2.2,CMPK1	0.926488	0.146055	0.435887	0.867465	0.912086	0.915062	0.893034	0.829515	0.888496	0.85602	0.878079	0.931666	0.871151	0.845127	0.884034	0.86247	0.859184	0.843253
chr1	51280617	51282433	1817	no	43	Gene_body	FAF1	0.960743	0.100831	0.318561	0.928281	0.965154	0.95773	0.954756	0.954541	0.943825	0.96388	0.968406	0.945795	0.965227	0.948847	0.962098	0.956967	0.94744	0.959676
chr1	51796019	51797237	1219	yes	90	Promoter	TTC39A	0.954731	0.0208998	0.387175	0.340389	0.0776304	0.0688365	0.0893456	0.0501042	0.0913849	0.0769472	0.0619671	0.0598529	0.0701751	0.0575941	0.0565018	0.0543378	0.0688482	0.0644559
chr1	52309828	52316295	6468	no	169	Gene_body	NRD1	0.967889	0.0834511	0.428247	0.938669	0.946305	0.948432	0.955059	0.948191	0.953822	0.929073	0.952955	0.951501	0.955867	0.950314	0.950129	0.947105	0.949309	0.952696
chr1	53400627	53401438	812	no	30	Promoter	MIR5095	0.932771	0.0980624	0.319986	0.911808	0.956881	0.955826	0.945362	0.945243	0.957128	0.933317	0.962349	0.947554	0.956266	0.942727	0.935844	0.936008	0.944839	0.933188
chr1	54940723	54942084	1362	yes	40	intregenic	AC099796.1,RP4-705F19.1	0.915002	0.0412909	0.234767	0.619432	0.13893	0.290963	0.508963	0.300893	0.186769	0.448753	0.121167	0.0670741	0.451193	0.285539	0.332028	0.347385	0.175762	0.453203
chr1	55415684	55417433	1750	no	48	intregenic	TMEM61,RP11-67L3.4	0.940649	0.0691433	0.271535	0.216141	0.618835	0.385727	0.477656	0.382033	0.460315	0.424562	0.431331	0.65019	0.40321	0.518083	0.597714	0.516257	0.550013	0.347728
chr1	55504790	55507049	2260	yes	129	Promoter	PCSK9	0.886339	0.0210427	0.375417	0.285827	0.154014	0.150227	0.0612437	0.117319	0.120635	0.160175	0.104479	0.12223	0.0860862	0.090302	0.144105	0.123885	0.13902	0.0748699
chr1	55520995	55523076	2082	no	76	Gene_body	PCSK9	0.946448	0.0684113	0.396104	0.59669	0.885836	0.922532	0.891211	0.846351	0.922135	0.894638	0.905302	0.936182	0.922316	0.907882	0.906224	0.902226	0.886099	0.907653
chr1	58530098	58530677	580	no	26	Gene_body	DAB1,RP11-393I23.4	0.941392	0.0796921	0.310598	0.472585	0.932826	0.899448	0.933567	0.913807	0.869389	0.910906	0.913884	0.947648	0.90817	0.923867	0.910556	0.909015	0.893313	0.873959
chr1	59089133	59089626	494	no	35	intregenic	MYSM1,TACSTD2	0.903814	0.12647	0.461615	0.842082	0.953775	0.958908	0.902863	0.958307	0.961124	0.980223	0.944312	0.943882	0.958807	0.947456	0.92776	0.919414	0.960896	0.941892
chr1	59740404	59742262	1859	no	30	intregenic	RP11-467C18.1,RP11-470E16.1	0.927365	0.0638619	0.352241	0.504504	0.926133	0.939529	0.918702	0.837302	0.781779	0.846283	0.796847	0.94262	0.879561	0.865828	0.927773	0.893526	0.822011	0.872612
chr1	59937270	59938322	1053	no	48	Gene_body	FGGY	0.972744	0.121654	0.41876	0.918698	0.955084	0.950193	0.938283	0.947443	0.981389	0.956848	0.961521	0.935444	0.957934	0.916991	0.953321	0.937056	0.952	0.944775
chr1	60391609	60393337	1729	yes	50	Promoter	CYP2J2	0.968753	0.0395115	0.432812	0.45536	0.139982	0.122803	0.0780869	0.112985	0.160841	0.147087	0.125116	0.12255	0.128979	0.124718	0.121466	0.124101	0.153607	0.101516
chr1	61648700	61651882	3183	no	43	Gene_body	NFIA	0.978248	0.0621704	0.35154	0.699363	0.839136	0.246016	0.328885	0.231888	0.434706	0.470012	0.157656	0.792458	0.34533	0.41645	0.636582	0.522619	0.671605	0.241516
chr1	62334182	62335376	1195	no	32	Gene_body	INADL	0.98104	0.102201	0.361475	0.783972	0.927167	0.904875	0.868034	0.849087	0.948714	0.89315	0.900944	0.923138	0.944242	0.869954	0.934841	0.950242	0.881224	0.905446
chr1	63266948	63268100	1153	no	27	Gene_body	ATG4C	0.995614	0.0984932	0.396486	0.941795	0.934975	0.926427	0.92529	0.928343	0.94137	0.889545	0.941375	0.847577	0.926579	0.89134	0.909109	0.908209	0.860242	0.911072
chr1	65224925	65225963	1039	no	39	Gene_body	RAVER2	0.917411	0.112295	0.390517	0.879633	0.961488	0.941282	0.951684	0.944482	0.969883	0.97262	0.942145	0.952006	0.971424	0.959215	0.943704	0.948556	0.963551	0.959514
chr1	67773187	67774116	930	yes	80	Promoter	IL12RB2	0.90272	0.00678952	0.393052	0.505643	0.025623	0.0565099	0.119706	0.0520203	0.0427504	0.0941289	0.0594947	0.00280864	0.0861193	0.0377995	0.0593418	0.0583351	0.0390275	0.0847514
chr1	68511949	68513485	1537	yes	49	Gene_body	DIRAS3,GNG12-AS1	0.967676	0.0686784	0.384887	0.63724	0.62752	0.797963	0.896419	0.682687	0.75352	0.853209	0.868851	0.741812	0.757248	0.746957	0.681228	0.717803	0.743938	0.82808
chr1	68514547	68518308	3762	yes	100	Promoter	DIRAS3	0.934336	0.0451738	0.346138	0.521726	0.511056	0.573779	0.604686	0.571553	0.56855	0.54729	0.58426	0.5526	0.567332	0.595284	0.613568	0.590248	0.614419	0.541707
chr1	68628066	68629050	985	yes	49	Gene_body	GNG12-AS1,WLS	0.91499	0.0335075	0.340314	0.910685	0.939056	0.914636	0.907162	0.863285	0.872298	0.829106	0.885082	0.852841	0.899945	0.887805	0.88382	0.870955	0.873617	0.853875
chr1	68838404	68839455	1052	no	38	intregenic	RPE65,WLS	0.9492	0.0658683	0.439421	0.82556	0.944577	0.968584	0.943606	0.944664	0.943819	0.959748	0.963213	0.962341	0.958534	0.955469	0.948637	0.946806	0.94539	0.925349
chr1	70383993	70385516	1524	yes	40	Promoter	PIN1P1	0.964897	0.0343638	0.355826	0.743777	0.909676	0.927013	0.857381	0.93268	0.935465	0.909178	0.921247	0.956682	0.931424	0.937203	0.944782	0.921408	0.906725	0.773898
chr1	70774353	70775516	1164	no	36	Gene_body	ANKRD13C	0.923776	0.143912	0.425483	0.910251	0.944842	0.959566	0.940947	0.944288	0.981873	0.944482	0.934153	0.917368	0.965284	0.924654	0.966832	0.952039	0.934217	0.947477
chr1	70803046	70805291	2246	no	54	Gene_body	ANKRD13C	0.992816	0.107443	0.400681	0.940366	0.965325	0.964713	0.766495	0.838908	0.960567	0.969113	0.9632	0.950205	0.967481	0.969886	0.957661	0.950417	0.951783	0.946547
chr1	73567125	73568301	1177	no	30	intregenic	RN7SKP19,RP4-660H19.1	0.907366	0.109295	0.396031	0.610067	0.902261	0.933941	0.762136	0.935236	0.925326	0.912628	0.859293	0.919089	0.908404	0.926493	0.912843	0.915578	0.898026	0.740905
chr1	73762465	73764690	2226	no	47	intregenic	RP4-598G3.1,RN7SKP19	0.946866	0.0886024	0.389105	0.517851	0.881469	0.909608	0.861092	0.841281	0.837644	0.862051	0.871306	0.899719	0.859399	0.853076	0.855112	0.861123	0.838233	0.679192
chr1	76001658	76002563	906	no	39	Gene_body	SLC44A5	0.94188	0.13492	0.373557	0.836036	0.897062	0.946874	0.894415	0.903847	0.887543	0.885578	0.916728	0.950687	0.915311	0.904225	0.946608	0.882412	0.876135	0.898477
chr1	76262591	76263895	1305	yes	41	Promoter	MSH4	0.926525	0.0456104	0.397247	0.32232	0.885038	0.86761	0.853024	0.839005	0.894338	0.750138	0.86933	0.943995	0.858626	0.906282	0.922195	0.885559	0.863763	0.835841
chr1	76744107	76746160	2054	no	33	Gene_body	ST6GALNAC3	0.921481	0.0389372	0.282451	0.328795	0.88055	0.828749	0.762643	0.792568	0.905153	0.70574	0.574953	0.918783	0.791555	0.84414	0.896318	0.842662	0.890944	0.702845
chr1	78152879	78153462	584	no	30	intregenic	USP33,ZZZ3	0.920842	0.041482	0.393865	0.751599	0.692853	0.530624	0.771699	0.6353	0.61188	0.645844	0.54961	0.704118	0.6962	0.654904	0.692262	0.627333	0.636707	0.619952
chr1	80287742	80289108	1367	no	29	intregenic	RP11-339A11.2,RP4-726F1.1	0.94185	0.0705673	0.392699	0.701893	0.900588	0.963204	0.855704	0.903129	0.92979	0.860902	0.961003	0.94561	0.912223	0.918228	0.938401	0.915107	0.887905	0.888488
chr1	80376940	80379407	2468	no	34	intregenic	RP11-339A11.2,RP4-726F1.1	0.938055	0.0965387	0.408568	0.618285	0.859759	0.878929	0.798559	0.888448	0.860165	0.793387	0.88563	0.911602	0.789987	0.814182	0.822152	0.787212	0.828542	0.776248
chr1	80785533	80787122	1590	no	27	intregenic	AL606519.1,RP11-339A11.2	0.903943	0.122698	0.308777	0.748314	0.905937	0.925725	0.87022	0.927947	0.900381	0.877244	0.939281	0.935567	0.896024	0.910406	0.873555	0.908297	0.870786	0.801892
chr1	80961077	80962321	1245	no	36	intregenic	RP11-115A15.1,RP11-339D23.1	0.970827	0.0847512	0.349728	0.897509	0.87814	0.916832	0.890895	0.900539	0.887718	0.887558	0.896989	0.911369	0.909094	0.88442	0.905177	0.876192	0.884339	0.808077
chr1	81207771	81209260	1490	no	25	intregenic	RN7SKP247,RP5-887A10.1	0.990385	0.13175	0.315463	0.770901	0.901738	0.950042	0.887154	0.897811	0.923944	0.896632	0.896682	0.908069	0.926783	0.92076	0.923739	0.909616	0.878451	0.732401
chr1	86554929	86557125	2197	no	29	Gene_body	COL24A1	0.973347	0.0810168	0.364011	0.640397	0.893024	0.922285	0.759562	0.874862	0.898538	0.793964	0.870639	0.958552	0.885699	0.898812	0.901743	0.891074	0.86097	0.659743
chr1	87335526	87338888	3363	no	72	Gene_body	2016-09-15	0.944625	0.0717683	0.466882	0.66646	0.956722	0.947542	0.944279	0.934176	0.973388	0.971323	0.955176	0.949458	0.941586	0.946596	0.947237	0.926924	0.960438	0.949934
chr1	88500407	88502769	2363	no	37	intregenic	RN7SL583P,RP5-1027O11.1	0.973631	0.10496	0.35814	0.634144	0.867208	0.764004	0.904372	0.795634	0.894478	0.829006	0.859122	0.949234	0.792987	0.881433	0.910407	0.884083	0.856355	0.770867
chr1	90075106	90076588	1483	no	33	Gene_body	RP5-1007M22.2	0.940698	0.106808	0.315298	0.781688	0.479563	0.745275	0.854721	0.712263	0.897656	0.937118	0.850893	0.95588	0.708933	0.868643	0.836734	0.820578	0.831201	0.830444
chr1	90174525	90175911	1387	no	31	Gene_body	LRRC8C,RP11-302M6.4	0.986667	0.0748498	0.354385	0.433443	0.960435	0.803682	0.829902	0.781822	0.828544	0.889854	0.790391	0.930821	0.821573	0.83558	0.88085	0.876822	0.897618	0.814627
chr1	90308401	90310503	2103	yes	78	Gene_body	LRRC8D,RP11-302M6.4	0.971599	0.0270285	0.43031	0.470989	0.0730729	0.0939576	0.0878253	0.0849767	0.0965167	0.0710777	0.0994916	0.110194	0.0547405	0.151241	0.0802829	0.0841857	0.0791111	0.139033
chr1	91176081	91177181	1101	yes	43	Gene_body	BARHL2	0.93917	0.0579191	0.28687	0.198945	0.0573676	0.143965	0.0909386	0.0374213	0.0216011	0.0366209	0.0493461	0.0401099	0.0575815	0.0434588	0.0340876	0.0413779	0.0469309	0.0770115
chr1	92000896	92001277	382	yes	29	intregenic	TGFBR3,CDC7	0.958912	0.0581557	0.303462	0.898597	0.954338	0.961616	0.947701	0.952945	0.961682	0.97045	0.966417	0.957874	0.974675	0.96407	0.96517	0.972247	0.965245	0.93275
chr1	92371204	92372672	1469	no	39	Promoter	TGFBR3	0.890719	0.0471112	0.378334	0.539314	0.934873	0.961263	0.908409	0.94943	0.9435	0.928624	0.936109	0.94915	0.923575	0.942444	0.937964	0.927019	0.948208	0.881287
chr1	92427134	92427983	850	no	25	Gene_body	BRDT	0.879866	0.120006	0.393598	0.60103	0.933995	0.952321	0.920388	0.899218	0.908698	0.86526	0.869568	0.924855	0.905904	0.917621	0.927865	0.894921	0.860709	0.845457
chr1	92444089	92445409	1321	no	37	Gene_body	BRDT	0.982804	0.0908272	0.37433	0.897688	0.886725	0.939323	0.895177	0.886328	0.90347	0.883313	0.892783	0.928945	0.904458	0.931992	0.916186	0.909818	0.906614	0.838517
chr1	93623137	93624219	1083	no	26	Gene_body	TMED5	0.960806	0.155786	0.360525	0.952541	0.959572	0.96914	0.947633	0.969462	0.972161	0.949356	0.970146	0.968901	0.958246	0.970568	0.96661	0.952084	0.969189	0.96778
chr1	93635693	93636500	808	no	38	Gene_body	TMED5	0.978261	0.0796061	0.425792	0.958101	0.971132	0.955412	0.942076	0.966761	0.962697	0.966939	0.967364	0.953176	0.944337	0.953958	0.967782	0.955749	0.957749	0.964853
chr1	100448663	100449473	811	no	30	Gene_body	SLC35A3	0.885255	0.0859173	0.362262	0.964475	0.964415	0.958599	0.952315	0.942346	0.958814	0.909216	0.932931	0.93121	0.928878	0.928864	0.933296	0.936317	0.898989	0.917404
chr1	100678162	100679390	1229	yes	52	Gene_body	DBT	0.930891	0.0545529	0.399324	0.953558	0.959777	0.967182	0.966896	0.981067	0.976731	0.97593	0.967445	0.952031	0.98084	0.979004	0.983436	0.973468	0.973164	0.967637
chr1	105431793	105435306	3514	no	32	intregenic	RP11-251P6.1,RP11-364B6.1	0.965278	0.0971342	0.263036	0.283094	0.8918	0.897999	0.724354	0.819448	0.875185	0.783688	0.76341	0.939066	0.836881	0.877031	0.866352	0.83461	0.8524	0.703652
chr1	105474871	105477856	2986	no	40	intregenic	RP11-251P6.1,RP11-364B6.1	0.945785	0.1022	0.307657	0.311355	0.824913	0.874077	0.709691	0.746564	0.822971	0.783471	0.735549	0.909554	0.823295	0.853742	0.839527	0.841743	0.805053	0.636076
chr1	109450885	109451451	567	no	31	Gene_body	AKNAD1,GPSM2	0.931698	0.0839329	0.439631	0.885497	0.963878	0.955548	0.962052	0.936916	0.965603	0.959252	0.958744	0.931713	0.959296	0.964517	0.942374	0.948437	0.939202	0.949641
chr1	110939047	110939736	690	no	42	Gene_body	LAMTOR5-AS1	0.946261	0.133725	0.497874	0.941958	0.962565	0.959612	0.958132	0.966465	0.979467	0.974404	0.971691	0.951911	0.97779	0.975548	0.966385	0.970617	0.974784	0.965388
chr1	113511313	113512074	762	no	34	Gene_body	RP11-31F15.1	0.963492	0.0456456	0.367785	0.947397	0.975262	0.971566	0.953716	0.964864	0.969328	0.974671	0.974869	0.95364	0.967736	0.965014	0.97144	0.966096	0.968645	0.95091
chr1	117487296	117488826	1531	yes	56	Gene_body	PTGFRN	0.975727	0.0391409	0.372998	0.882955	0.908676	0.928539	0.941843	0.892548	0.932583	0.888079	0.928958	0.942232	0.895668	0.926816	0.934543	0.919494	0.929025	0.919508
chr1	117918602	117920316	1715	no	36	Gene_body	MAN1A2	0.994444	0.0650899	0.392078	0.855681	0.929245	0.921339	0.951647	0.915319	0.922424	0.930695	0.925302	0.953507	0.92407	0.925096	0.918055	0.921634	0.935996	0.905212
chr1	119575170	119575955	786	no	26	Gene_body	WARS2	0.973864	0.0994267	0.304887	0.906519	0.957933	0.939677	0.959709	0.95061	0.978354	0.969324	0.955726	0.969614	0.963242	0.927538	0.971229	0.956421	0.964744	0.966303
chr1	121332188	121336486	4299	no	25	intregenic	RP11-417J8.1,RP11-344P13.1	0.933929	0.129057	0.325718	0.614271	0.92533	0.899538	0.865136	0.810191	0.841465	0.804624	0.813628	0.940509	0.816169	0.873066	0.851945	0.848453	0.900498	0.76604
chr1	143270427	143271125	699	yes	38	intregenic	RP11-435B5.3,RP11-782C8.1	0.895933	0.115648	0.418157	0.502396	0.803794	0.758757	0.732768	0.763142	0.731484	0.738969	0.740555	0.786903	0.778277	0.797676	0.771633	0.766682	0.770425	0.651509
chr1	145463972	145464841	870	no	35	Gene_body	POLR3GL	0.938431	0.106946	0.346066	0.870105	0.955213	0.92932	0.91846	0.912524	0.944471	0.862576	0.895624	0.961755	0.901495	0.91456	0.909013	0.912966	0.898786	0.853188
chr1	145639462	145641033	1572	no	46	Gene_body	RNF115	0.953561	0.104964	0.467247	0.886841	0.958793	0.946505	0.965857	0.94686	0.980825	0.961959	0.962548	0.93491	0.959121	0.964167	0.962997	0.959389	0.958376	0.959081
chr1	147112703	147114167	1465	no	34	Gene_body	ACP6	0.920727	0.138139	0.303078	0.433759	0.628406	0.667643	0.509635	0.586691	0.622865	0.612873	0.652794	0.736271	0.591035	0.599731	0.625716	0.614933	0.626522	0.526787
chr1	150041619	150042830	1212	no	28	Gene_body	VPS45	0.959184	0.0913884	0.393137	0.884684	0.928355	0.91113	0.906015	0.933743	0.937954	0.910461	0.91327	0.960805	0.950182	0.926163	0.950673	0.889945	0.854933	0.944157
chr1	151659463	151660891	1429	no	33	Gene_body	SNX27	0.941071	0.0900265	0.46366	0.891531	0.950165	0.939527	0.603637	0.935871	0.956498	0.955047	0.948781	0.959908	0.941705	0.948353	0.946826	0.958341	0.964323	0.936906
chr1	154958362	154959074	713	no	28	Promoter	FLAD1	0.950357	0.15421	0.326467	0.329367	0.915172	0.935518	0.82413	0.881975	0.920128	0.912955	0.882159	0.908357	0.886902	0.875094	0.898	0.875148	0.841696	0.903959
chr1	155219705	155220852	1148	yes	52	Gene_body	FAM189B	0.890441	0.0696696	0.389633	0.383129	0.141112	0.347816	0.291849	0.352007	0.252614	0.316803	0.319354	0.117846	0.348389	0.288935	0.229011	0.250386	0.191701	0.259304
chr1	155880640	155881875	1236	no	45	Promoter	RIT1	0.906926	0.0420862	0.321544	0.0741325	0.0956402	0.0810892	0.100616	0.078779	0.0774524	0.0891374	0.0747851	0.0909685	0.0734058	0.0748875	0.0887278	0.0714167	0.0861524	0.0443855
chr1	155946679	155949637	2959	yes	121	Promoter	ARHGEF2,RP11-336K24.12	0.906201	0.032435	0.367775	0.0765064	0.0104779	0.053208	0.11759	0.0353652	0.00750041	0.0698572	0.00643092	0.003954	0.0157072	0.00875176	0.0177196	0.0169707	0.00989176	0.071353
chr1	161860069	161862020	1952	no	59	Promoter	RP11-456P18.2	0.949918	0.0687773	0.341987	0.910501	0.960229	0.972081	0.957476	0.973175	0.976064	0.964547	0.968886	0.959657	0.969355	0.968777	0.970608	0.969986	0.964093	0.963115
chr1	162336003	162338377	2375	yes	69	Promoter	NOS1AP	0.950243	0.0469783	0.383735	0.197522	0.869177	0.903911	0.886035	0.776162	0.849511	0.896977	0.796073	0.927612	0.827455	0.844482	0.875523	0.824525	0.858683	0.910934
chr1	166809602	166811300	1699	no	26	Promoter	POGK	0.897301	0.0702186	0.227952	0.476276	0.686302	0.532375	0.566527	0.537499	0.617681	0.649374	0.301372	0.4625	0.510443	0.479312	0.570977	0.521866	0.519367	0.27971
chr1	166888684	166891491	2808	yes	144	Gene_body	ILDR2	0.938598	0.0299865	0.385852	0.509162	0.290946	0.402383	0.318895	0.318606	0.227186	0.196392	0.206494	0.225921	0.224435	0.251339	0.219792	0.207226	0.238842	0.192902
chr1	169306267	169306684	418	no	29	Gene_body	NME7	0.921905	0.124542	0.523774	0.857578	0.950734	0.977917	0.956679	0.969215	0.988095	0.987619	0.989466	0.959192	0.962214	0.962094	0.965545	0.963497	0.97114	0.956169
chr1	171639629	171640533	905	yes	51	intregenic	VAMP4,MYOC	0.983025	0.0750188	0.372918	0.680417	0.957467	0.961082	0.941968	0.963966	0.960097	0.934693	0.961417	0.959675	0.95335	0.969359	0.95104	0.944092	0.956944	0.89212
chr1	174237861	174239594	1734	no	31	Gene_body	RABGAP1L	0.930391	0.102019	0.344052	0.932726	0.958909	0.972403	0.958812	0.960244	0.97574	0.972028	0.958154	0.963388	0.974218	0.971888	0.957461	0.944285	0.967315	0.933737
chr1	174893840	174894825	986	no	27	Gene_body	RABGAP1L	0.970357	0.082236	0.38516	0.925461	0.944627	0.927357	0.940591	0.922286	0.93827	0.838935	0.936742	0.947537	0.931079	0.941335	0.947844	0.925887	0.928246	0.887815
chr1	174956200	174957596	1397	no	33	Gene_body	RABGAP1L	0.969017	0.131533	0.397401	0.816836	0.950018	0.888286	0.949259	0.908679	0.949827	0.937262	0.92521	0.949146	0.933804	0.946281	0.946665	0.920854	0.918558	0.908849
chr1	175711722	175713248	1527	no	30	Promoter	TNR	0.92216	0.0970344	0.335005	0.206281	0.360719	0.168065	0.255934	0.253366	0.356237	0.263723	0.267501	0.365414	0.332302	0.304622	0.31223	0.264373	0.340618	0.189056
chr1	179804739	179806763	2025	no	74	Promoter	RP11-12M5.4	0.951265	0.109031	0.389678	0.944235	0.94771	0.965917	0.950576	0.947481	0.9411	0.950816	0.956221	0.94471	0.960156	0.95667	0.945087	0.944298	0.934528	0.931646
chr1	180695395	180696550	1156	no	29	Gene_body	XPR1	0.983696	0.139532	0.462176	0.946722	0.954467	0.973744	0.959054	0.957308	0.981819	0.982633	0.975161	0.962086	0.968344	0.969577	0.974691	0.97446	0.963867	0.977427
chr1	180922277	180924506	2230	yes	131	Promoter	RP11-46A10.4	0.852084	0.0282567	0.392871	0.437797	0.282	0.257667	0.230194	0.260183	0.343808	0.220621	0.246684	0.297636	0.249486	0.295179	0.277831	0.252582	0.355183	0.190557
chr1	181285914	181288964	3051	yes	113	intregenic	CACNA1E,RP11-380B22.1	0.970633	0.023219	0.376011	0.30971	0.0833321	0.088288	0.0699838	0.0455476	0.0615275	0.045579	0.0435021	0.0569148	0.0738657	0.0683924	0.0649013	0.0674231	0.0749583	0.0468904
chr1	181382350	181383623	1274	yes	60	intregenic	CACNA1E,RP11-380B22.1	0.947222	0.0573656	0.41529	0.612119	0.904895	0.948893	0.894768	0.883382	0.922897	0.924798	0.923264	0.945215	0.902837	0.92021	0.925296	0.917392	0.915079	0.832416
chr1	182197381	182198376	996	no	26	Gene_body	GS1-122H1.2	0.924026	0.0890969	0.380767	0.886412	0.943789	0.942113	0.934837	0.872433	0.934835	0.897902	0.912499	0.951886	0.85808	0.780763	0.901196	0.88491	0.936023	0.87233
chr1	183550651	183551969	1319	no	41	Gene_body	NCF2	0.965217	0.104093	0.383821	0.88783	0.934945	0.869297	0.916342	0.919471	0.938746	0.909263	0.431728	0.944511	0.922776	0.784799	0.915478	0.88286	0.928926	0.862701
chr1	184885939	184887414	1476	no	30	Gene_body	FAM129A	0.967778	0.103873	0.402862	0.664072	0.90019	0.892216	0.739667	0.891336	0.867851	0.781072	0.82012	0.900648	0.848596	0.822603	0.850454	0.859384	0.807963	0.824223
chr1	185022883	185025691	2809	no	61	Gene_body	RNF2	0.960272	0.0688794	0.337983	0.590811	0.952494	0.96053	0.961063	0.919739	0.959517	0.959186	0.968008	0.951318	0.963523	0.957475	0.959153	0.954692	0.940257	0.951947
chr1	185290479	185291723	1245	no	43	intregenic	GS1-279B7.1,GS1-279B7.2	0.932428	0.0539002	0.400001	0.891627	0.96073	0.967688	0.950017	0.941903	0.982854	0.958738	0.950883	0.961679	0.968089	0.963227	0.969111	0.952565	0.969405	0.926169
chr1	185633602	185634167	566	no	26	intregenic	HMCN1,GS1-204I12.4	0.990741	0.03821	0.541862	0.795311	0.941038	0.915778	0.885431	0.845818	0.901704	0.899197	0.890526	0.925592	0.901374	0.869992	0.910995	0.900431	0.869763	0.897051
chr1	187818174	187820402	2229	no	41	intregenic	RN7SKP156,ERVMER61-1	0.985185	0.0897158	0.466799	0.912209	0.888847	0.940843	0.884973	0.892533	0.896115	0.878889	0.904859	0.927609	0.877352	0.90096	0.929052	0.926637	0.88012	0.843218
chr1	191094427	191096521	2095	no	30	intregenic	RP11-309H21.3,RP11-463J7.2	0.961404	0.0998015	0.328562	0.422166	0.849165	0.937706	0.776225	0.873205	0.887315	0.818797	0.833265	0.960796	0.886304	0.88324	0.89137	0.856915	0.859335	0.791843
chr1	191563719	191566463	2745	no	38	intregenic	RP11-541F9.1,RP11-309H21.2	0.946756	0.0773959	0.392649	0.624215	0.879355	0.938729	0.796491	0.90644	0.911971	0.883494	0.909358	0.957235	0.905783	0.904624	0.92583	0.897515	0.885632	0.900038
chr1	191720838	191721648	811	no	25	intregenic	RP11-541F9.1,RP11-309H21.2	0.932269	0.0937896	0.291236	0.493742	0.823907	0.91565	0.76525	0.878285	0.845941	0.830946	0.894218	0.919493	0.836002	0.851807	0.866717	0.850476	0.838674	0.830689
chr1	192691464	192692993	1530	no	32	intregenic	RGS2,RGS13	0.979303	0.0987734	0.383489	0.913038	0.91572	0.871262	0.87072	0.846583	0.867633	0.860828	0.867566	0.944102	0.844735	0.843427	0.885928	0.853272	0.919465	0.799008
chr1	193830814	193831469	656	no	35	intregenic	RP11-563D10.1,U3	0.977941	0.0790297	0.417804	0.563327	0.924089	0.975838	0.895952	0.932809	0.964778	0.948373	0.954896	0.940836	0.967964	0.955929	0.948824	0.955737	0.968445	0.837114
chr1	193873695	193874270	576	no	28	intregenic	RP11-563D10.1,U3	0.922655	0.0526077	0.353521	0.59602	0.874108	0.878993	0.894221	0.896659	0.852474	0.888553	0.905573	0.880731	0.889041	0.848547	0.848686	0.834531	0.856969	0.774796
chr1	193916859	193918733	1875	no	30	intregenic	RP11-563D10.1,U3	0.939869	0.0987494	0.395334	0.379023	0.92608	0.94604	0.928819	0.906331	0.911793	0.90044	0.919792	0.96058	0.887689	0.893426	0.95722	0.864107	0.904433	0.723835
chr1	193970940	193973851	2912	no	51	intregenic	RP11-563D10.1,U3	0.953156	0.0938691	0.388651	0.576956	0.892919	0.914461	0.911334	0.877188	0.927079	0.929564	0.919293	0.94611	0.906413	0.893222	0.905225	0.875802	0.900487	0.77467
chr1	194085969	194087589	1621	no	34	intregenic	RP11-563D10.1,U3	0.961688	0.0578765	0.405951	0.387278	0.899562	0.929186	0.887207	0.858005	0.90892	0.87529	0.894396	0.95347	0.852558	0.907955	0.907521	0.879106	0.872858	0.751177
chr1	197958911	197960292	1382	no	31	intregenic	NEK7,LHX9	0.982143	0.0983836	0.37024	0.735962	0.922285	0.927033	0.915573	0.87253	0.898932	0.873573	0.898475	0.947361	0.890101	0.937709	0.916052	0.905205	0.90749	0.853928
chr1	200116868	200118072	1205	yes	56	Gene_body	NR5A2	0.920301	0.0519572	0.361928	0.917531	0.946363	0.963981	0.952021	0.953036	0.977451	0.945483	0.951556	0.952257	0.968811	0.984906	0.972755	0.973259	0.96349	0.962811
chr1	200181535	200183606	2072	no	70	intregenic	RP11-532L16.3,NR5A2	0.961811	0.0614309	0.382752	0.790725	0.93742	0.952094	0.93869	0.934364	0.948619	0.917311	0.940863	0.966422	0.945494	0.957853	0.947058	0.939964	0.950221	0.941793
chr1	200969167	200970175	1009	yes	50	Gene_body	KIF21B	0.946813	0.0941667	0.428299	0.698451	0.934197	0.945482	0.947212	0.938501	0.961061	0.957153	0.969696	0.961523	0.963132	0.964812	0.94459	0.933785	0.942451	0.941572
chr1	200982660	200983963	1304	no	39	Gene_body	KIF21B	0.943293	0.0771423	0.367676	0.385327	0.802705	0.189185	0.557215	0.524874	0.433153	0.564895	0.484926	0.923423	0.507717	0.481931	0.860281	0.698837	0.606939	0.711564
chr1	202061679	202062774	1096	no	40	intregenic	GPR37L1,ELF3	0.949759	0.119535	0.388329	0.905299	0.91903	0.934026	0.891088	0.881365	0.903664	0.843997	0.929124	0.930235	0.912869	0.885923	0.893592	0.915951	0.885302	0.886555
chr1	202611330	202614033	2704	yes	161	Promoter	SYT2	0.950291	0.0287612	0.321253	0.156466	0.0679643	0.108825	0.0925744	0.0938516	0.0812036	0.0623332	0.079619	0.054105	0.0852229	0.0738528	0.0831186	0.0704954	0.0564188	0.0758295
chr1	203045111	203045970	860	yes	41	Promoter	PPFIA4	0.93858	0.0325374	0.352476	0.326728	0.0922352	0.555664	0.465136	0.524434	0.351821	0.394651	0.705912	0.0851732	0.333536	0.382956	0.430764	0.47773	0.142541	0.302357
chr1	203619001	203620154	1154	no	49	Gene_body	ATP2B4	0.963894	0.0436582	0.327244	0.147576	0.168327	0.292271	0.271636	0.273717	0.287771	0.14315	0.163201	0.246408	0.121694	0.212156	0.251933	0.193592	0.369331	0.103693
chr1	203869475	203870202	728	no	26	intregenic	AC096645.1,SNRPE	0.883135	0.0613256	0.29837	0.95274	0.925456	0.934573	0.929831	0.919344	0.928055	0.920865	0.94118	0.943704	0.944533	0.934746	0.9405	0.927317	0.93949	0.90176
chr1	205596631	205598705	2075	no	37	Promoter	ELK4	0.932301	0.132317	0.304589	0.895556	0.857748	0.89018	0.912956	0.856438	0.925717	0.90771	0.885951	0.933299	0.855652	0.913599	0.823297	0.822488	0.855181	0.810019
chr1	205674215	205675499	1285	no	48	intregenic	NUCKS1,SLC45A3	0.942262	0.0850833	0.414565	0.914687	0.885691	0.921436	0.934599	0.921752	0.858338	0.895958	0.925229	0.89536	0.888178	0.886682	0.885371	0.87501	0.854233	0.900653
chr1	207992555	207996487	3933	no	69	intregenic	RP11-328D5.1,C1orf132	0.98681	0.10168	0.396184	0.684452	0.919585	0.575035	0.799304	0.434889	0.880453	0.575206	0.450891	0.85627	0.831246	0.801792	0.899358	0.882401	0.844606	0.427984
chr1	208622922	208625573	2652	no	37	intregenic	RP11-565N2.1,PLXNA2	0.952101	0.0679915	0.363478	0.599427	0.866351	0.856108	0.887228	0.841964	0.874016	0.849488	0.923815	0.954119	0.843562	0.901445	0.738192	0.798073	0.830987	0.687262
chr1	209187305	209188229	925	no	27	intregenic	RP11-385M4.1,RP5-1051D14.1	0.964932	0.0915798	0.434405	0.527752	0.899152	0.932011	0.888984	0.91213	0.949925	0.89566	0.93385	0.963848	0.955434	0.929037	0.929603	0.876652	0.895981	0.905083
chr1	209345961	209346730	770	no	29	intregenic	RP11-372M18.1,RP11-385M4.1	0.922061	0.122746	0.43449	0.695928	0.91405	0.951313	0.904806	0.956683	0.964503	0.95054	0.961079	0.937403	0.964998	0.931939	0.935637	0.937691	0.923554	0.932375
chr1	209380270	209382570	2301	no	53	intregenic	RP11-372M18.1,RP11-385M4.1	0.938616	0.0576435	0.406364	0.24258	0.251414	0.205045	0.204377	0.1721	0.215814	0.188561	0.166001	0.238594	0.239138	0.205515	0.246104	0.223179	0.211026	0.15863
chr1	209392803	209394747	1945	no	28	intregenic	RP11-372M18.1,RP11-385M4.1	0.936361	0.095156	0.319299	0.320534	0.464541	0.402624	0.725983	0.444797	0.679464	0.800619	0.497169	0.770412	0.407261	0.660722	0.689576	0.636483	0.684063	0.732544
chr1	209599630	209602380	2751	no	43	intregenic	MIR205HG,RP11-372M18.2	0.964324	0.082925	0.373425	0.414205	0.798266	0.853438	0.778816	0.782164	0.829287	0.79817	0.774677	0.861114	0.620658	0.806096	0.805433	0.847164	0.797398	0.800207
chr1	209847680	209849302	1623	yes	75	Promoter	G0S2,RP1-28O10.1	0.931852	0.0247659	0.425225	0.376129	0.116907	0.0825898	0.035385	0.0238609	0.0833245	0.042349	0.0709459	0.0677271	0.06319	0.0649817	0.0704332	0.0592429	0.0630491	0.0233251
chr1	209942679	209944111	1433	no	26	Gene_body	TRAF3IP3	0.953819	0.132697	0.31016	0.776749	0.139696	0.630347	0.704584	0.56874	0.33718	0.566778	0.36996	0.240154	0.49711	0.49305	0.495768	0.547347	0.248993	0.621608
chr1	210225415	210227085	1671	no	26	Gene_body	SYT14	0.967713	0.121447	0.450344	0.206071	0.89188	0.947877	0.839386	0.863932	0.902508	0.922882	0.885211	0.938881	0.888457	0.929328	0.933407	0.907296	0.875961	0.807247
chr1	211284566	211285420	855	no	34	Gene_body	KCNH1	0.919812	0.0540822	0.318552	0.400132	0.871638	0.908364	0.739952	0.898191	0.88924	0.829786	0.864294	0.940976	0.882028	0.870211	0.889385	0.830793	0.847752	0.696519
chr1	211433972	211435482	1511	yes	50	Gene_body	RCOR3	0.940335	0.0529588	0.230996	0.453461	0.428754	0.428083	0.428294	0.415191	0.49239	0.414352	0.436118	0.440592	0.426425	0.424463	0.43013	0.425872	0.41966	0.425539
chr1	211589678	211590252	575	yes	78	Gene_body	LINC00467	0.905113	0.018615	0.442712	0.400728	0.214989	0.0561667	0.166343	0.0875092	0.135467	0.214271	0.0773528	0.372734	0.137056	0.155105	0.273504	0.206507	0.249582	0.121909
chr1	213029586	213030871	1286	no	28	Promoter	FLVCR1	0.936269	0.083997	0.231719	0.816521	0.894054	0.836058	0.852513	0.803129	0.852124	0.820837	0.834648	0.915061	0.857808	0.843867	0.866354	0.821483	0.885848	0.764855
chr1	213901537	213903010	1474	no	29	Promoter	RP11-323I1.1	0.95104	0.0483917	0.283656	0.775321	0.846968	0.927393	0.6385	0.898814	0.819741	0.840941	0.83872	0.899773	0.850966	0.85188	0.831152	0.804536	0.8262	0.821231
chr1	214280293	214281496	1204	no	31	intregenic	SMYD2,PROX1	0.92366	0.0760651	0.378159	0.545238	0.524778	0.582993	0.550359	0.440805	0.422672	0.28995	0.329271	0.471856	0.381647	0.387677	0.424751	0.348313	0.407192	0.27191
chr1	214777596	214779946	2351	yes	93	Gene_body	CENPF	0.91383	0.0768551	0.38085	0.921927	0.936558	0.949511	0.93802	0.967827	0.906876	0.931458	0.931537	0.949224	0.938901	0.952164	0.960153	0.957773	0.945395	0.907149
chr1	215043881	215044645	765	yes	27	intregenic	KCNK2,CENPF	0.829167	0.103095	0.277321	0.576144	0.94538	0.958267	0.925091	0.968587	0.976241	0.962874	0.959099	0.930119	0.975442	0.907934	0.944664	0.955638	0.955738	0.957388
chr1	216275358	216276596	1239	no	30	Gene_body	USH2A	0.986276	0.114901	0.376185	0.574501	0.913664	0.946722	0.896633	0.874198	0.913916	0.858086	0.919319	0.954314	0.904792	0.938517	0.912508	0.893097	0.871979	0.776306
chr1	218496309	218498542	2234	no	67	Gene_body	RRP15	0.96334	0.0830907	0.363865	0.93083	0.958269	0.9615	0.952758	0.946717	0.962935	0.948033	0.945094	0.958118	0.958808	0.958263	0.951988	0.951313	0.95035	0.930275
chr1	218735170	218736672	1503	no	30	intregenic	RP11-412H9.2,U3	0.927978	0.118999	0.330757	0.633645	0.917396	0.946516	0.919274	0.942414	0.937369	0.919988	0.942031	0.941445	0.944476	0.981075	0.94432	0.959284	0.898493	0.906074
chr1	220268205	220269280	1076	no	25	Gene_body	IARS2	0.950244	0.0875516	0.200047	0.7637	0.819718	0.798547	0.728567	0.752203	0.798664	0.75971	0.752619	0.82675	0.769531	0.751765	0.755501	0.752124	0.788267	0.615665
chr1	220942210	220944486	2277	no	56	Gene_body	2016-03-02	0.956349	0.0809189	0.357106	0.770646	0.860043	0.933462	0.903434	0.924178	0.913869	0.933782	0.919297	0.940724	0.920427	0.921409	0.880329	0.897871	0.862014	0.920104
chr1	220950084	220951311	1228	no	28	Promoter	2016-03-02	0.944974	0.0601966	0.241884	0.367055	0.505748	0.497612	0.438579	0.50612	0.492523	0.428863	0.483571	0.527259	0.489003	0.513895	0.498609	0.484671	0.490714	0.43662
chr1	222871054	222873874	2821	no	56	Gene_body	AIDA	0.911731	0.0958399	0.389797	0.908934	0.964841	0.968539	0.960666	0.944416	0.96951	0.95696	0.947459	0.96606	0.958047	0.972051	0.96155	0.943902	0.961652	0.957442
chr1	223067152	223068688	1537	no	35	Gene_body	DISP1	0.972329	0.0984549	0.374287	0.927487	0.930597	0.965674	0.962457	0.950816	0.950351	0.949749	0.965794	0.955031	0.935187	0.965161	0.958726	0.963489	0.941952	0.941576
chr1	223290327	223290794	468	no	32	Gene_body	TLR5	0.947059	0.148465	0.45753	0.949726	0.931689	0.95217	0.935101	0.930521	0.943056	0.942255	0.956495	0.951287	0.955105	0.959383	0.956004	0.943018	0.934049	0.947824
chr1	223566794	223569328	2535	yes	112	Promoter	C1orf65	0.740686	0.0227723	0.305161	0.383887	0.563125	0.622219	0.662614	0.577781	0.589686	0.610827	0.620067	0.538327	0.567173	0.566569	0.651087	0.646364	0.584275	0.598936
chr1	223935839	223936910	1072	yes	63	Gene_body	CAPN2	0.918646	0.0304397	0.402241	0.263055	0.349984	0.252256	0.257075	0.48048	0.217342	0.10989	0.160386	0.339658	0.430516	0.300574	0.290085	0.205809	0.258105	0.476141
chr1	224043786	224045260	1475	no	45	intregenic	RP11-504P24.8,TP53BP2	0.955378	0.0526623	0.428364	0.879322	0.931149	0.966865	0.930373	0.933899	0.958614	0.917148	0.956769	0.944512	0.951362	0.943854	0.954663	0.936755	0.93472	0.88768
chr1	224071713	224073393	1681	no	45	intregenic	RP11-504P24.8,TP53BP2	0.921802	0.083725	0.358809	0.583327	0.946917	0.947546	0.927566	0.933037	0.934679	0.923571	0.936497	0.958224	0.942299	0.955617	0.936944	0.923968	0.941233	0.938731
chr1	227163740	227164286	547	yes	43	Gene_body	ADCK3	0.95	0.164978	0.331688	0.954579	0.971552	0.766869	0.930994	0.797953	0.954935	0.954412	0.948527	0.941513	0.963835	0.976584	0.950179	0.933545	0.954759	0.926999
chr1	228362217	228363091	875	yes	51	Promoter	IBA57	0.943022	0.0611762	0.376546	0.554009	0.947876	0.921372	0.942863	0.957437	0.940993	0.958852	0.944049	0.95164	0.937157	0.916786	0.945179	0.945745	0.954593	0.964461
chr1	228463305	228464478	1174	yes	99	Promoter	RP5-1139B12.2,RP5-1139B12.3	0.902692	0.00967254	0.40345	0.0820751	0.157522	0.0784208	0.265654	0.0859881	0.143775	0.067974	0.051884	0.205584	0.104385	0.174629	0.182441	0.168182	0.0932104	0.246078
chr1	229282488	229284187	1700	no	60	intregenic	RP5-1061H20.5,RP5-1065P14.2	0.943352	0.0835899	0.36158	0.519449	0.687896	0.798815	0.728299	0.671428	0.551325	0.777768	0.704258	0.536951	0.59591	0.524829	0.690047	0.680708	0.558048	0.618157
chr1	229542131	229543321	1191	yes	43	intregenic	RN7SKP276,RNU6-180P	0.925158	0.0291514	0.315973	0.576746	0.120302	0.155262	0.171463	0.178091	0.0753262	0.323828	0.0655328	0.0619029	0.138446	0.0920754	0.0950101	0.0761605	0.0668997	0.279259
chr1	230467831	230469793	1963	yes	68	Gene_body	PGBD5	0.930452	0.0825324	0.383231	0.465596	0.853404	0.759743	0.916574	0.878851	0.832759	0.83215	0.865026	0.892121	0.863855	0.798311	0.888384	0.866623	0.823208	0.895977
chr1	231059796	231060635	840	no	27	Gene_body	TTC13	1	0.135233	0.324606	0.933267	0.964221	0.963642	0.945801	0.946676	0.936437	0.953151	0.944178	0.943138	0.940703	0.954188	0.9155	0.894495	0.961557	0.916613
chr1	231453070	231455493	2424	no	77	intregenic	EXOC8,RNA5SP80	0.954871	0.039043	0.369694	0.867313	0.94129	0.962	0.931341	0.940238	0.953351	0.919799	0.946366	0.95833	0.944913	0.95241	0.951045	0.937313	0.941198	0.89424
chr1	232274116	232275460	1345	no	26	intregenic	RP5-865N13.2,DISC1	0.982407	0.169772	0.305494	0.655841	0.853692	0.933216	0.818504	0.815255	0.880066	0.859006	0.90099	0.9292	0.874592	0.848992	0.880435	0.827652	0.864515	0.746887
chr1	233253095	233253583	489	no	26	Gene_body	PCNXL2	0.983333	0.0557716	0.458911	0.678169	0.940036	0.944274	0.870781	0.954274	0.97335	0.946864	0.973327	0.920875	0.965138	0.957677	0.952965	0.957023	0.949923	0.963012
chr1	235560378	235561276	899	no	30	Gene_body	TBCE	0.947247	0.0986711	0.392805	0.422626	0.954336	0.950972	0.956978	0.964592	0.946275	0.923311	0.968587	0.931845	0.945316	0.937448	0.951743	0.924575	0.943124	0.949752
chr1	235757214	235758288	1075	no	33	Promoter	GNG4	0.935673	0.134019	0.280806	0.912304	0.846	0.939511	0.886135	0.914632	0.870682	0.916135	0.925182	0.894923	0.945724	0.888666	0.906273	0.917433	0.899571	0.815651
chr1	237699478	237700102	625	no	31	Gene_body	RYR2	0.94713	0.147624	0.421368	0.564316	0.91618	0.932465	0.868574	0.91592	0.896716	0.834173	0.950956	0.911639	0.91336	0.895486	0.906015	0.843095	0.918285	0.90288
chr1	237946534	237948521	1988	yes	60	Gene_body	RYR2	0.966593	0.0637788	0.27075	0.771177	0.926723	0.958393	0.928771	0.910407	0.929683	0.88625	0.941498	0.969263	0.922215	0.925676	0.940186	0.927607	0.911448	0.916756
chr1	240347347	240348887	1541	no	27	Gene_body	FMN2	0.983333	0.0973834	0.347953	0.372722	0.881185	0.889245	0.815106	0.844729	0.849793	0.874678	0.868669	0.917517	0.88303	0.879059	0.869835	0.855569	0.826691	0.767455
chr1	240371813	240373926	2114	no	55	Gene_body	FMN2	0.94628	0.0955852	0.363084	0.504004	0.881865	0.905342	0.809175	0.850539	0.873288	0.890197	0.882211	0.898703	0.86131	0.859498	0.894569	0.865718	0.843296	0.735451
chr1	240569678	240571282	1605	yes	35	Gene_body	FMN2	1	0.0783445	0.447578	0.705464	0.909472	0.946431	0.891293	0.905106	0.903508	0.940709	0.938026	0.925289	0.923053	0.944695	0.942829	0.924866	0.89865	0.78663
chr1	242018506	242019851	1346	no	50	Gene_body	EXO1	0.979167	0.113856	0.419883	0.936567	0.951033	0.954583	0.952775	0.96008	0.980527	0.975545	0.926926	0.961609	0.951812	0.969662	0.967275	0.968193	0.964247	0.941483
chr1	243053227	243053865	639	yes	32	intregenic	AL445675.1,PLD5	0.906905	0.0494893	0.403556	0.0851558	0.285899	0.234862	0.265568	0.180156	0.207981	0.176579	0.193826	0.233022	0.258811	0.215774	0.256631	0.212912	0.270678	0.13937
chr1	243070027	243071555	1529	no	40	intregenic	RP11-261C10.1,AL445675.1	0.979524	0.0437663	0.339494	0.381629	0.881882	0.9343	0.826659	0.889562	0.928722	0.862374	0.860902	0.909405	0.908969	0.85554	0.875171	0.844422	0.888532	0.723972
chr1	243119997	243120892	896	no	26	intregenic	RP11-261C10.1,AL445675.1	0.983471	0.0605344	0.382134	0.600677	0.840372	0.84738	0.726647	0.788885	0.745928	0.765392	0.789491	0.853908	0.815611	0.801423	0.785316	0.800062	0.771148	0.628031
chr1	243430240	243431778	1539	no	51	Gene_body	SDCCAG8	0.962037	0.0823959	0.341361	0.271681	0.768313	0.888327	0.824857	0.930241	0.756076	0.8099	0.844286	0.737371	0.897726	0.759871	0.835681	0.875854	0.738167	0.867959
chr1	243511142	243513150	2009	no	48	Gene_body	SDCCAG8	0.929439	0.125001	0.402072	0.919332	0.939751	0.916449	0.921406	0.915155	0.938086	0.907275	0.888237	0.906068	0.911218	0.918783	0.919867	0.914026	0.916547	0.887667
chr1	243583986	243585908	1923	no	27	Gene_body	SDCCAG8	0.887876	0.103428	0.337966	0.882543	0.422895	0.267095	0.637388	0.605974	0.615201	0.744025	0.733907	0.614181	0.781462	0.691711	0.549344	0.673061	0.622038	0.696764
chr1	243593490	243594327	838	no	25	Gene_body	SDCCAG8	0.974116	0.138927	0.407648	0.942914	0.945992	0.96591	0.955196	0.977505	0.964833	0.974717	0.974001	0.954179	0.972545	0.981509	0.957213	0.952089	0.957957	0.956867
chr1	243636373	243638623	2251	yes	80	Gene_body	SDCCAG8	0.927016	0.0348089	0.353295	0.923862	0.888041	0.743615	0.884591	0.781708	0.747748	0.804885	0.798706	0.861762	0.774643	0.804588	0.828797	0.802295	0.839132	0.87088
chr1	245493571	245494742	1172	no	45	Gene_body	KIF26B	1	0.147223	0.441083	0.909173	0.929249	0.838224	0.929338	0.900517	0.919246	0.915105	0.921326	0.952894	0.942231	0.948949	0.919038	0.937276	0.913032	0.870637
chr1	245507381	245509480	2100	no	58	Gene_body	KIF26B	0.95007	0.060807	0.376314	0.792214	0.845819	0.905151	0.841748	0.769549	0.851111	0.844888	0.781198	0.86683	0.876287	0.839928	0.82947	0.85525	0.818764	0.753855
chr1	245628343	245629824	1482	no	54	Gene_body	KIF26B	0.940475	0.0785928	0.389594	0.844393	0.851113	0.874959	0.854538	0.726296	0.831366	0.878015	0.793615	0.871361	0.868722	0.805408	0.847894	0.832384	0.794568	0.753853
chr1	245835771	245837082	1312	yes	45	Gene_body	KIF26B,RP11-522M21.3	0.989444	0.102419	0.451959	0.779708	0.921674	0.930247	0.938024	0.937755	0.964611	0.960525	0.938385	0.966627	0.964718	0.933636	0.928041	0.930204	0.948481	0.932189
chr1	245850518	245852723	2206	yes	155	Gene_body	KIF26B	0.921363	0.03879	0.4196	0.851942	0.603689	0.63338	0.675221	0.713361	0.730622	0.63604	0.612018	0.511443	0.755027	0.646859	0.775741	0.789786	0.701846	0.660082
chr1	246309705	246311318	1614	no	51	Gene_body	SMYD3	0.890319	0.0910043	0.380266	0.927126	0.929974	0.926446	0.932505	0.89326	0.963507	0.941781	0.944237	0.952983	0.940951	0.969822	0.930249	0.932415	0.947806	0.934746
chr1	246768211	246769084	874	no	42	Promoter	RP11-439E19.1	0.985931	0.0820094	0.332038	0.937767	0.952093	0.916336	0.934636	0.920788	0.906616	0.96222	0.89312	0.914318	0.861288	0.878518	0.954159	0.93696	0.903231	0.900197
chr1	246770468	246771331	864	no	42	Gene_body	CNST,RP11-439E19.1	0.972756	0.160294	0.454654	0.895074	0.933438	0.947543	0.923075	0.916012	0.875394	0.91886	0.929718	0.920555	0.934796	0.867762	0.945352	0.922551	0.865625	0.935707
chr1	247092448	247093553	1106	no	39	Gene_body	AHCTF1	0.975466	0.0986517	0.308912	0.864318	0.912013	0.916099	0.915034	0.888438	0.874889	0.89661	0.91427	0.909916	0.876194	0.909628	0.881664	0.877606	0.881146	0.859867
chr1	248047610	248048551	942	no	27	Gene_body	OR2W3	0.97131	0.157915	0.325405	0.866893	0.886148	0.848901	0.807102	0.869584	0.904325	0.826788	0.862003	0.923045	0.867051	0.872391	0.918294	0.879207	0.874953	0.716832
chr1	248298924	248301459	2536	no	45	intregenic	OR2M5,OR2L13	0.942727	0.0694548	0.355591	0.627434	0.791527	0.764406	0.604006	0.70251	0.737116	0.698144	0.735046	0.820626	0.725295	0.766795	0.808361	0.767606	0.787848	0.542201
chr1	248327371	248329951	2581	no	65	intregenic	OR2M2,OR2M5	0.926059	0.0647151	0.367218	0.588144	0.899463	0.89155	0.803694	0.85911	0.885916	0.824619	0.861635	0.930328	0.878821	0.890372	0.885545	0.865278	0.876764	0.748216
chr1	248351546	248352931	1386	no	29	intregenic	OR2M3,OR2M2	0.910229	0.137167	0.349366	0.607581	0.752969	0.726405	0.53884	0.591595	0.695339	0.505315	0.6145	0.770669	0.639902	0.636946	0.592748	0.561914	0.70705	0.473912
chr1	249105475	249106972	1498	yes	67	Gene_body	SH3BP5L	0.944458	0.0512331	0.375391	0.796271	0.919501	0.806355	0.807414	0.808375	0.87934	0.876514	0.801694	0.931136	0.805575	0.894268	0.896081	0.875534	0.893078	0.864858
chr1	249140867	249143290	2424	yes	167	Gene_body	ZNF672	0.957196	0.0502869	0.407995	0.931789	0.960759	0.912115	0.95436	0.92308	0.957375	0.93802	0.910906	0.962318	0.948951	0.960514	0.959398	0.948802	0.957937	0.947631
chr10	346615	347472	858	yes	36	Gene_body	DIP2C	0.93245	0.0615108	0.454234	0.913705	0.921093	0.899406	0.949447	0.955456	0.932663	0.979233	0.940937	0.966241	0.957784	0.954893	0.959048	0.93993	0.94372	0.93979
chr10	369009	369415	407	yes	43	Gene_body	DIP2C	0.889305	0.0307285	0.487058	0.911781	0.888753	0.846572	0.781014	0.890109	0.933369	0.941756	0.860335	0.845616	0.83339	0.806149	0.853115	0.84821	0.877145	0.860215
chr10	392224	392775	552	yes	48	Gene_body	DIP2C	0.948214	0.107659	0.415359	0.870037	0.853838	0.895931	0.916657	0.879365	0.895415	0.879209	0.891559	0.919744	0.907463	0.877432	0.89017	0.892048	0.887547	0.882638
chr10	393840	394269	430	yes	26	Gene_body	DIP2C	0.938492	0.0748283	0.342625	0.955303	0.927524	0.963916	0.944298	0.961734	0.970047	0.974787	0.968444	0.90356	0.961565	0.934461	0.944766	0.954853	0.942245	0.96845
chr10	685924	687130	1207	yes	80	Gene_body	DIP2C	0.920523	0.111349	0.391187	0.909637	0.917433	0.78697	0.923755	0.894822	0.876307	0.89041	0.895195	0.889049	0.89508	0.908667	0.924215	0.90722	0.850619	0.905394
chr10	711182	712534	1353	yes	65	Promoter	RP11-809C18.4	0.954147	0.094775	0.397241	0.883021	0.879496	0.88525	0.878747	0.905216	0.861718	0.706096	0.25749	0.903973	0.894428	0.706664	0.828498	0.851603	0.874458	0.619733
chr10	1367207	1368950	1744	yes	38	Gene_body	ADARB2	0.910982	0.0956922	0.319224	0.368699	0.790906	0.852038	0.730496	0.689547	0.655814	0.660022	0.662585	0.811382	0.761549	0.71941	0.66664	0.668119	0.740327	0.579266
chr10	1713456	1714315	860	no	25	Gene_body	ADARB2	0.888805	0.0292599	0.285655	0.403349	0.819622	0.938531	0.769763	0.856193	0.784338	0.768883	0.865902	0.899428	0.798982	0.848801	0.859764	0.862813	0.786767	0.703532
chr10	1767376	1768790	1415	no	45	Gene_body	ADARB2	0.940357	0.107445	0.366904	0.537346	0.905605	0.898182	0.868571	0.883045	0.891423	0.787723	0.632197	0.932108	0.890674	0.896786	0.925838	0.898021	0.89733	0.766983
chr10	3374294	3375510	1217	yes	32	intregenic	RP11-482E14.1,RP11-195B3.1	0.905111	0.0647548	0.319666	0.91502	0.869352	0.930219	0.826281	0.882347	0.895827	0.870452	0.904392	0.937381	0.902797	0.896329	0.90055	0.873472	0.865214	0.780007
chr10	3392014	3393427	1414	no	32	intregenic	RP11-482E14.1,RP11-195B3.1	0.937507	0.0882748	0.340194	0.917751	0.689545	0.74439	0.746051	0.856543	0.672785	0.702144	0.906926	0.651376	0.797355	0.765503	0.738158	0.770771	0.653932	0.74589
chr10	3465841	3466922	1082	no	38	intregenic	RP11-482E14.1,RP11-195B3.1	0.965597	0.0955552	0.341539	0.399936	0.679546	0.794612	0.739986	0.556802	0.556819	0.662309	0.882971	0.61627	0.784555	0.606488	0.724234	0.704415	0.547569	0.609148
chr10	3526394	3527925	1532	no	37	intregenic	RP11-482E14.1,RP11-195B3.1	0.928059	0.105709	0.290863	0.214393	0.568206	0.711898	0.717111	0.803242	0.705324	0.746239	0.892197	0.647358	0.730131	0.770357	0.63268	0.653489	0.620625	0.601449
chr10	5488014	5489575	1562	yes	31	Promoter	NET1	0.985714	0.0857289	0.304382	0.04	0.239382	0.592977	0.0724242	0.114945	0.145136	0.188297	0.0339662	0.075588	0.174366	0.139473	0.120533	0.141742	0.211605	0.0574353
chr10	5734223	5736725	2503	no	59	Gene_body	FAM208B	0.917212	0.0554198	0.358588	0.24103	0.210277	0.169851	0.12883	0.410109	0.165558	0.161337	0.163758	0.187464	0.202635	0.196981	0.175507	0.185041	0.128087	0.431476
chr10	6751895	6754552	2658	no	46	intregenic	RP11-554I8.2,RP11-554I8.1	0.923536	0.105565	0.356447	0.271995	0.722003	0.539904	0.652339	0.692344	0.683774	0.687663	0.63978	0.688444	0.644575	0.656491	0.681706	0.607584	0.661875	0.461264
chr10	6836189	6837302	1114	no	29	Gene_body	LINC00707	0.97357	0.144085	0.330581	0.318928	0.831235	0.759815	0.713227	0.651655	0.795702	0.725594	0.672882	0.927997	0.578717	0.693913	0.771108	0.757027	0.788728	0.604159
chr10	6961642	6963626	1985	no	50	Promoter	RP11-799O21.2	0.943803	0.05365	0.338425	0.436076	0.504005	0.447581	0.438531	0.500078	0.490349	0.504579	0.503558	0.456302	0.507556	0.481013	0.545262	0.534117	0.476144	0.417164
chr10	7448300	7449608	1309	yes	45	Gene_body	SFMBT2	0.897412	0.0390087	0.227095	0.74866	0.555998	0.530605	0.435995	0.607552	0.370288	0.575219	0.504535	0.431121	0.685529	0.494063	0.632711	0.491212	0.477296	0.429084
chr10	7526748	7528893	2146	no	42	Promoter	RNU6-535P	0.952951	0.0751855	0.315435	0.465116	0.697984	0.591078	0.622087	0.75397	0.675137	0.758568	0.628316	0.710127	0.667073	0.582187	0.680868	0.652284	0.657744	0.514348
chr10	7542088	7543459	1372	no	54	intregenic	RP11-385N23.1,RNU6-535P	0.958413	0.101502	0.350375	0.737845	0.827294	0.939203	0.85159	0.908895	0.856011	0.90261	0.918744	0.890736	0.90757	0.867824	0.904373	0.915511	0.823963	0.808947
chr10	8050685	8051872	1188	no	58	Gene_body	TAF3	0.985863	0.0925655	0.362572	0.923832	0.9416	0.960577	0.949819	0.950636	0.973162	0.963137	0.950173	0.963526	0.960623	0.946033	0.96119	0.95259	0.961557	0.949284
chr10	9108551	9109743	1193	no	25	intregenic	LINC00709,RP11-428L9.2	1	0.159076	0.355494	0.63356	0.913396	0.936359	0.790573	0.882697	0.89004	0.836153	0.871654	0.953207	0.888735	0.878081	0.878397	0.863899	0.892101	0.693447
chr10	10336326	10338418	2093	no	55	intregenic	RP11-271F18.1,Y_RNA	0.951827	0.0600718	0.387455	0.374473	0.819404	0.392267	0.747684	0.662364	0.805706	0.768589	0.907228	0.869865	0.764076	0.816424	0.833344	0.824184	0.810059	0.630227
chr10	10708265	10708781	517	no	25	intregenic	SFTA1P,RP11-271F18.4	0.979167	0.102737	0.414984	0.643321	0.850603	0.795889	0.86974	0.977338	0.943437	0.911573	0.976195	0.943116	0.947222	0.83397	0.668831	0.700548	0.850908	0.886049
chr10	10912471	10913819	1349	no	27	intregenic	LINC00710,SFTA1P	0.934904	0.156058	0.33564	0.342086	0.845532	0.62441	0.705791	0.618041	0.836133	0.579655	0.682765	0.879541	0.87279	0.892522	0.847616	0.825855	0.811045	0.704599
chr10	10964222	10966176	1955	no	49	intregenic	LINC00710,SFTA1P	0.959903	0.122451	0.331151	0.552697	0.911395	0.89955	0.799077	0.831971	0.874645	0.830631	0.875291	0.954734	0.867558	0.785835	0.880248	0.817268	0.899996	0.451958
chr10	11503605	11505303	1699	yes	49	Gene_body	USP6NL	0.920486	0.0655235	0.367483	0.924362	0.919726	0.933511	0.94509	0.925303	0.928862	0.949738	0.950838	0.95497	0.931268	0.9259	0.935883	0.913669	0.899891	0.923368
chr10	11934845	11936937	2093	yes	88	Promoter	PROSER2-AS1	0.952415	0.0595851	0.373627	0.488586	0.89902	0.920656	0.896549	0.851349	0.865092	0.860789	0.896384	0.938776	0.899257	0.885345	0.911449	0.894805	0.866185	0.855811
chr10	12137743	12138584	842	no	26	Gene_body	DHTKD1	0.939283	0.116228	0.346448	0.91009	0.938359	0.937212	0.943109	0.872709	0.895569	0.919944	0.919752	0.962032	0.943473	0.936754	0.914543	0.894372	0.919013	0.929465
chr10	12160660	12161471	812	no	26	Gene_body	DHTKD1	0.919535	0.134433	0.363363	0.952709	0.961893	0.957736	0.947772	0.941335	0.964254	0.954163	0.961073	0.943931	0.944266	0.95801	0.946335	0.935111	0.947602	0.929296
chr10	12684805	12687674	2870	no	49	Gene_body	CAMK1D	0.936207	0.122896	0.335216	0.497196	0.90888	0.916078	0.921456	0.854399	0.922724	0.853404	0.910249	0.946021	0.901179	0.886944	0.916967	0.877471	0.895542	0.909764
chr10	13027181	13029055	1875	no	45	Gene_body	CCDC3	0.883984	0.118839	0.383887	0.594264	0.916576	0.939411	0.925048	0.91331	0.952427	0.885182	0.944283	0.940089	0.937525	0.911501	0.918147	0.902978	0.904511	0.851616
chr10	13204311	13205033	723	no	29	Promoter	MCM10	0.972789	0.0982783	0.356837	0.740214	0.859059	0.876047	0.832283	0.799977	0.861186	0.843919	0.871139	0.885045	0.836253	0.826635	0.879834	0.83847	0.854016	0.764098
chr10	13330317	13331917	1601	no	50	Gene_body	PHYH	0.957645	0.0956068	0.327452	0.880463	0.872096	0.940137	0.910789	0.945123	0.951348	0.943408	0.951068	0.941237	0.924085	0.948141	0.895642	0.89794	0.89124	0.96491
chr10	13698611	13700442	1832	yes	112	Gene_body	FRMD4A	0.897212	0.0470942	0.345053	0.897156	0.933733	0.893664	0.936159	0.910207	0.93633	0.679175	0.819481	0.948616	0.922623	0.930513	0.94457	0.917235	0.94648	0.908554
chr10	14351648	14353234	1587	no	31	Gene_body	FRMD4A	0.914631	0.138949	0.351642	0.528455	0.726557	0.882168	0.778758	0.871433	0.79135	0.776074	0.924387	0.809331	0.758147	0.773198	0.78421	0.795629	0.679599	0.868845
chr10	14371626	14373423	1798	no	33	Promoter	FRMD4A	0.967512	0.0723253	0.376256	0.62462	0.749659	0.585757	0.582699	0.558913	0.47953	0.493622	0.635904	0.820648	0.650869	0.589832	0.608713	0.54755	0.697436	0.759878
chr10	14380280	14382207	1928	no	42	Gene_body	FRMD4A	0.921369	0.100954	0.399092	0.63816	0.901642	0.934558	0.873833	0.922626	0.931997	0.845201	0.922522	0.953789	0.929066	0.916997	0.894184	0.901234	0.91339	0.941775
chr10	14823768	14825147	1380	no	34	intregenic	CDNF,FAM107B	0.926888	0.108909	0.389202	0.563431	0.598964	0.878687	0.75883	0.762413	0.480149	0.734451	0.940554	0.388763	0.789812	0.620059	0.740815	0.729387	0.429669	0.872784
chr10	15255015	15255870	856	yes	43	Gene_body	FAM171A1	0.951546	0.183603	0.408656	0.500387	0.930479	0.947636	0.95499	0.925616	0.948768	0.952055	0.940873	0.963007	0.939029	0.949619	0.94833	0.941841	0.936185	0.946746
chr10	15411121	15412420	1300	yes	38	Gene_body	FAM171A1	0.923375	0.0392026	0.229884	0.285635	0.461728	0.190256	0.36441	0.268598	0.349202	0.322618	0.20997	0.355252	0.2321	0.31112	0.272646	0.254953	0.33798	0.338226
chr10	15759356	15761094	1739	no	39	Gene_body	ITGA8	0.926715	0.0442506	0.371632	0.385837	0.381693	0.507026	0.328324	0.330347	0.429369	0.322449	0.042866	0.338255	0.363823	0.439235	0.400899	0.38013	0.314263	0.264314
chr10	15807322	15808416	1095	no	32	intregenic	FAM188A,ITGA8	0.91716	0.102989	0.441318	0.738439	0.896264	0.940687	0.906792	0.89044	0.92181	0.917246	0.975736	0.89481	0.948501	0.915259	0.939229	0.928819	0.899167	0.876473
chr10	16792596	16794556	1961	no	33	Gene_body	RSU1	0.941037	0.108726	0.368756	0.926041	0.959927	0.95308	0.951032	0.863747	0.951542	0.960306	0.929193	0.960803	0.947774	0.955226	0.939427	0.922915	0.957656	0.925469
chr10	17754482	17756719	2238	no	42	Gene_body	STAM	0.99623	0.100966	0.411479	0.909915	0.935937	0.828456	0.937112	0.8378	0.912175	0.834841	0.872956	0.962955	0.918788	0.941535	0.929183	0.888918	0.941294	0.924567
chr10	18549397	18551136	1740	no	40	Promoter	CACNB2,RP11-109I13.2	0.941529	0.0894385	0.360457	0.41222	0.714464	0.48791	0.565763	0.513121	0.69145	0.576269	0.833486	0.761727	0.54716	0.629589	0.798151	0.711709	0.713887	0.448018
chr10	18578316	18580872	2557	no	43	Gene_body	CACNB2	0.937171	0.11986	0.360059	0.676142	0.907267	0.839353	0.88788	0.871416	0.909932	0.907857	0.915978	0.960248	0.855603	0.914309	0.940042	0.911606	0.885463	0.906477
chr10	19563927	19565697	1771	no	28	Gene_body	C10orf112	0.95614	0.116962	0.359701	0.515943	0.856192	0.952202	0.771595	0.893138	0.905923	0.865202	0.895768	0.934676	0.89515	0.929155	0.92965	0.912971	0.894448	0.721239
chr10	21281650	21283107	1458	no	28	Gene_body	NEBL	0.913462	0.143455	0.386196	0.923398	0.898725	0.908633	0.930018	0.845195	0.936921	0.896584	0.955244	0.949427	0.836293	0.909754	0.955107	0.920973	0.914397	0.943475
chr10	21633374	21634333	960	no	25	Gene_body	RP11-275N1.1	0.939254	0.107362	0.316572	0.898457	0.91259	0.930798	0.868027	0.895954	0.915656	0.931912	0.914592	0.946387	0.91253	0.890063	0.884943	0.866188	0.899247	0.82606
chr10	21656559	21658184	1626	no	26	Gene_body	RP11-275N1.1	0.960315	0.10614	0.356587	0.713104	0.862149	0.95363	0.864645	0.909867	0.816674	0.747374	0.918316	0.894879	0.819093	0.912347	0.878201	0.875119	0.80146	0.809238
chr10	21682551	21683748	1198	no	39	intregenic	Y_RNA,RP11-275N1.1	0.956867	0.0503635	0.311546	0.921028	0.905147	0.948567	0.89579	0.91238	0.918341	0.876539	0.919079	0.943329	0.934732	0.936372	0.928437	0.910195	0.899207	0.850092
chr10	21824313	21825656	1344	yes	32	Gene_body	MLLT10	0.94622	0.0614305	0.0975065	0.445643	0.577834	0.356697	0.468621	0.215367	0.389204	0.327616	0.311373	0.435113	0.385697	0.405394	0.554966	0.465423	0.438276	0.379865
chr10	21910037	21911285	1249	no	48	Gene_body	MLLT10	0.9216	0.0967905	0.362693	0.678232	0.94825	0.950051	0.946684	0.96716	0.962898	0.951514	0.962268	0.94774	0.968361	0.954458	0.956533	0.951523	0.949358	0.948518
chr10	22477376	22478510	1135	no	28	intregenic	EBLN1,DNAJC1	0.955544	0.116077	0.351795	0.356913	0.917284	0.910964	0.853475	0.811702	0.904164	0.853493	0.8452	0.953015	0.8921	0.88289	0.926074	0.880838	0.888567	0.784477
chr10	22496002	22497287	1286	no	30	intregenic	EBLN1,DNAJC1	0.981818	0.10071	0.409467	0.460635	0.903262	0.957552	0.86805	0.916804	0.932123	0.901895	0.68794	0.970523	0.909756	0.934693	0.92182	0.915076	0.907968	0.850738
chr10	23216688	23217883	1196	no	45	Promoter	ARMC3	0.944116	0.0239859	0.415557	0.392021	0.190714	0.15254	0.189474	0.18992	0.257454	0.201388	0.205159	0.167862	0.188699	0.170297	0.176268	0.20555	0.197526	0.110375
chr10	24808128	24809848	1721	no	33	Gene_body	KIAA1217	0.952769	0.0427076	0.294159	0.819883	0.432259	0.647328	0.811789	0.733875	0.627967	0.512294	0.701075	0.398056	0.658535	0.630898	0.565204	0.601859	0.553067	0.761639
chr10	26045230	26045898	669	no	31	intregenic	RNA5SP306,GPR158	0.930556	0.124548	0.329717	0.854291	0.903968	0.951754	0.903893	0.911441	0.910636	0.883316	0.855326	0.926814	0.942654	0.909512	0.89573	0.924482	0.921467	0.816336
chr10	26995800	26996959	1160	no	28	Gene_body	PDSS1	0.938235	0.0833	0.364871	0.928151	0.943094	0.927882	0.92793	0.889898	0.884961	0.897557	0.901287	0.925313	0.919673	0.874681	0.943794	0.939025	0.818445	0.893106
chr10	27387516	27388589	1074	no	34	Gene_body	ANKRD26	0.921605	0.104306	0.313689	0.516394	0.93831	0.920168	0.90211	0.917627	0.8781	0.896664	0.926277	0.938943	0.898607	0.916069	0.89956	0.887648	0.905527	0.841171
chr10	27397432	27398735	1304	no	39	intregenic	YME1L1,ANKRD26	0.986111	0.115348	0.449449	0.93543	0.958818	0.970096	0.959711	0.968423	0.983678	0.962962	0.974795	0.948627	0.973114	0.969524	0.958437	0.959834	0.969574	0.965147
chr10	27439448	27440766	1319	no	39	Gene_body	YME1L1	0.929561	0.0546636	0.336995	0.946195	0.954995	0.934912	0.963361	0.967065	0.953339	0.969694	0.969141	0.967026	0.95938	0.952676	0.96441	0.95433	0.955307	0.951637
chr10	27701917	27704592	2676	yes	95	Promoter	PTCHD3	0.955339	0.04247	0.389311	0.502449	0.624525	0.575978	0.685707	0.628303	0.564821	0.575635	0.597468	0.636719	0.672157	0.663677	0.694945	0.66193	0.661909	0.461549
chr10	27794240	27795832	1593	no	28	Gene_body	RAB18	0.934402	0.093728	0.291163	0.823977	0.870242	0.861393	0.826727	0.755725	0.849442	0.800783	0.807257	0.896358	0.785609	0.793839	0.836608	0.817118	0.803538	0.699997
chr10	29738306	29739688	1383	no	34	Gene_body	PTCHD3P1	0.975446	0.0707289	0.333579	0.83482	0.876294	0.923381	0.851916	0.875424	0.880348	0.837035	0.847798	0.918123	0.814589	0.879988	0.88385	0.90512	0.808047	0.862692
chr10	29779138	29782883	3746	no	91	Gene_body	SVIL	0.964821	0.062086	0.312885	0.943887	0.934253	0.936346	0.945538	0.900117	0.940982	0.924333	0.875945	0.939678	0.899328	0.946795	0.929221	0.916582	0.930531	0.904913
chr10	29839094	29840837	1744	no	46	Gene_body	SVIL	0.955243	0.0809202	0.329189	0.907058	0.93604	0.936104	0.923999	0.883993	0.94342	0.920367	0.849611	0.955233	0.883896	0.915988	0.918166	0.90645	0.916674	0.909867
chr10	29850314	29851427	1114	no	25	Gene_body	SVIL	0.940278	0.0698384	0.305086	0.942409	0.954262	0.961742	0.965184	0.675972	0.950513	0.914312	0.875092	0.97137	0.916087	0.976682	0.958876	0.939535	0.947069	0.934794
chr10	31189589	31191247	1659	no	43	Gene_body	ZNF438	0.966575	0.133438	0.365644	0.91744	0.959795	0.971909	0.965411	0.966498	0.980806	0.962745	0.973724	0.967061	0.966418	0.974252	0.969849	0.963004	0.966765	0.943927
chr10	32612780	32613643	864	no	27	Gene_body	EPC1	0.956536	0.155465	0.432603	0.94526	0.96072	0.930296	0.941545	0.948366	0.958585	0.957765	0.937344	0.9487	0.959284	0.941922	0.948171	0.950244	0.937718	0.938777
chr10	35164089	35165104	1016	no	35	intregenic	RNU6-847P,PARD3-AS1	0.955556	0.108955	0.367776	0.889462	0.931957	0.955651	0.925067	0.901378	0.925274	0.939203	0.917096	0.965929	0.918856	0.954274	0.944775	0.92647	0.92563	0.891709
chr10	35339429	35340413	985	no	30	Gene_body	CUL2	0.975556	0.113929	0.469903	0.948766	0.972524	0.971432	0.950695	0.956399	0.960057	0.931378	0.968917	0.942712	0.974557	0.947337	0.965536	0.959716	0.961684	0.966033
chr10	35484533	35486027	1495	no	33	Promoter	CREM	0.891499	0.103119	0.270384	0.0750159	0.386638	0.417743	0.44364	0.385268	0.336164	0.274229	0.389602	0.470647	0.373406	0.425521	0.419392	0.356043	0.409683	0.426004
chr10	38300409	38301786	1378	no	29	Promoter	ZNF33A	0.907326	0.107661	0.243504	0.704722	0.80116	0.762878	0.62395	0.746622	0.79086	0.779279	0.737882	0.898378	0.642859	0.717102	0.705351	0.684547	0.805156	0.63055
chr10	43724079	43726142	2064	yes	165	Promoter	RASGEF1A	0.955223	0.0202528	0.38801	0.314548	0.124426	0.0901858	0.110193	0.0791211	0.117844	0.127291	0.0848247	0.0951162	0.107008	0.0789816	0.110176	0.0896666	0.102958	0.0694106
chr10	45693307	45695536	2230	yes	110	intregenic	OR13A1,RNU6-1207P	0.96758	0.0369512	0.395986	0.790252	0.859341	0.792837	0.735167	0.646562	0.771625	0.726201	0.749637	0.889538	0.673173	0.708349	0.793537	0.733248	0.835597	0.598426
chr10	49657726	49659548	1823	yes	108	Promoter	ARHGAP22	0.953069	0.0475193	0.358407	0.920364	0.910575	0.87236	0.927174	0.779518	0.93093	0.930838	0.802993	0.890613	0.901535	0.926753	0.919294	0.916366	0.909176	0.917328
chr10	52321315	52323014	1700	no	42	Gene_body	SGMS1	0.953952	0.0690813	0.37869	0.854665	0.912211	0.89877	0.861042	0.908782	0.92233	0.91907	0.906699	0.90153	0.892294	0.92783	0.919753	0.914231	0.923882	0.832647
chr10	54564883	54566315	1433	no	30	intregenic	Y_RNA,MBL2	0.927451	0.109063	0.362581	0.300083	0.862448	0.835687	0.701519	0.739432	0.790158	0.756061	0.740955	0.872846	0.783514	0.774401	0.837968	0.802463	0.807026	0.588363
chr10	55457589	55459392	1804	no	28	intregenic	PCDH15,RNA5SP318	0.978307	0.113821	0.366914	0.668236	0.921871	0.935825	0.856101	0.879206	0.92966	0.882711	0.87931	0.946048	0.895995	0.922695	0.933264	0.913452	0.916834	0.839207
chr10	55540649	55541647	999	no	25	intregenic	PCDH15,RNA5SP318	0.935412	0.0879053	0.413309	0.544753	0.868495	0.950946	0.859258	0.905523	0.914482	0.892872	0.917863	0.952563	0.910925	0.924447	0.928205	0.914893	0.890522	0.812603
chr10	55585387	55588147	2761	no	35	Gene_body	PCDH15	0.943667	0.099566	0.360523	0.549464	0.845685	0.95233	0.839579	0.859116	0.88179	0.924781	0.846069	0.939296	0.862773	0.925653	0.910644	0.901555	0.864914	0.766867
chr10	55646975	55648109	1135	no	26	Gene_body	PCDH15	0.9625	0.126005	0.36046	0.573623	0.869367	0.930967	0.889992	0.863047	0.914143	0.899582	0.869541	0.932708	0.861659	0.924598	0.892304	0.88904	0.885581	0.866394
chr10	55823020	55824389	1370	no	28	Gene_body	PCDH15	0.973094	0.0746107	0.40562	0.495162	0.912077	0.920522	0.839487	0.878695	0.899121	0.931695	0.891574	0.943484	0.908623	0.870753	0.883351	0.860809	0.890333	0.75504
chr10	55979924	55980813	890	no	27	Gene_body	PCDH15	0.977273	0.0936644	0.321661	0.464957	0.924312	0.949285	0.909424	0.866583	0.866586	0.878597	0.881589	0.9633	0.902785	0.945263	0.952542	0.94026	0.860001	0.803332
chr10	56302579	56304272	1694	no	27	Gene_body	PCDH15,RP11-257I14.1	0.925733	0.0817268	0.319073	0.368233	0.82604	0.921046	0.737723	0.861191	0.866811	0.910022	0.848496	0.913198	0.857775	0.872665	0.878277	0.897552	0.867022	0.930734
chr10	56534739	56536974	2236	no	37	Gene_body	PCDH15	0.931579	0.12317	0.327261	0.491637	0.916321	0.913155	0.904023	0.93373	0.89916	0.944563	0.891291	0.925635	0.913963	0.939589	0.917859	0.915929	0.910594	0.737766
chr10	59496687	59498141	1455	no	39	intregenic	IPMK,MIR3924	0.931374	0.0580435	0.342217	0.877445	0.889308	0.935212	0.91246	0.893479	0.918165	0.885271	0.933792	0.934985	0.892854	0.919107	0.920604	0.904428	0.880954	0.793896
chr10	59956481	59958017	1537	no	47	Gene_body	IPMK	0.949677	0.0937375	0.392911	0.951548	0.934162	0.94625	0.950646	0.962704	0.973665	0.969142	0.971177	0.955223	0.964135	0.963684	0.963685	0.958908	0.951388	0.961131
chr10	61110846	61112628	1783	no	48	Gene_body	FAM13C	0.957897	0.0723711	0.372137	0.548072	0.892372	0.865046	0.933762	0.908945	0.888591	0.952894	0.94682	0.950327	0.909732	0.89695	0.922602	0.878477	0.855164	0.853656
chr10	62086259	62086933	675	no	25	Gene_body	ANK3	0.95873	0.11775	0.36237	0.881202	0.954661	0.95557	0.940728	0.96328	0.92619	0.911476	0.954034	0.951401	0.944515	0.932812	0.953572	0.961693	0.91143	0.958882
chr10	62393613	62394748	1136	no	27	Gene_body	ANK3	0.970238	0.146739	0.411746	0.893522	0.907491	0.96205	0.91853	0.902261	0.902432	0.884569	0.922224	0.915768	0.913767	0.943394	0.902448	0.895193	0.90183	0.922198
chr10	65221271	65225444	4174	yes	102	Promoter	JMJD1C,JMJD1C-AS1	0.80295	0.0274334	0.41793	0.510091	0.261105	0.23404	0.207643	0.239133	0.312357	0.237791	0.218999	0.264144	0.246855	0.246449	0.249107	0.238248	0.263811	0.20208
chr10	65800706	65802007	1302	no	61	intregenic	RP11-179K3.2,RP11-174J11.1	0.956868	0.0271777	0.362351	0.536473	0.419658	0.636502	0.504575	0.483726	0.414932	0.445212	0.323072	0.424087	0.505875	0.454484	0.574387	0.526247	0.453632	0.423376
chr10	65929627	65930884	1258	yes	37	intregenic	RP11-179K3.2,RP11-174J11.1	0.932414	0.0569134	0.364296	0.898162	0.915177	0.960525	0.91497	0.942439	0.906535	0.942406	0.947619	0.95883	0.932693	0.956876	0.955557	0.930796	0.918984	0.895824
chr10	68410007	68411411	1405	no	30	Gene_body	CTNNA3	0.936111	0.125872	0.421456	0.452281	0.893202	0.909312	0.907779	0.932082	0.906888	0.910333	0.946428	0.858373	0.918636	0.899715	0.915058	0.907447	0.899141	0.867147
chr10	68803873	68805888	2016	no	31	Gene_body	CTNNA3,LRRTM3	0.958201	0.11755	0.340409	0.600658	0.88981	0.919521	0.919089	0.899366	0.829187	0.883928	0.910155	0.934288	0.880454	0.899351	0.878225	0.896704	0.87112	0.782643
chr10	69392115	69393125	1011	no	25	Gene_body	CTNNA3	0.912858	0.0984679	0.323186	0.54751	0.923697	0.890215	0.823786	0.912293	0.884246	0.875907	0.927215	0.949575	0.853169	0.902733	0.905215	0.893083	0.896855	0.736258
chr10	69489570	69491728	2159	no	31	intregenic	DNAJC12,CTNNA3	0.932808	0.130587	0.365165	0.491079	0.91144	0.951579	0.881887	0.930292	0.93197	0.866915	0.922739	0.954264	0.915667	0.922646	0.918855	0.905163	0.906061	0.926856
chr10	70184598	70185453	856	no	32	Gene_body	DNA2	0.958989	0.176202	0.424417	0.926705	0.928201	0.955324	0.940497	0.945346	0.947867	0.944179	0.942362	0.971258	0.953011	0.935	0.95052	0.955327	0.934272	0.915814
chr10	71891605	71893315	1711	yes	94	Promoter	AIFM2	0.930321	0.0372088	0.403862	0.418239	0.16774	0.264076	0.0972495	0.106194	0.105082	0.129537	0.11975	0.121133	0.0900268	0.124735	0.139411	0.121348	0.13386	0.0941587
chr10	72620810	72621942	1133	no	45	Gene_body	SGPL1	0.962798	0.11386	0.415435	0.959594	0.95079	0.96538	0.952542	0.978589	0.984285	0.967157	0.97019	0.960416	0.983863	0.978581	0.980947	0.976837	0.963507	0.961479
chr10	74370244	74371428	1185	no	32	Gene_body	MICU1	0.983333	0.126659	0.40574	0.685703	0.952758	0.947669	0.934888	0.957012	0.951717	0.948786	0.961359	0.944017	0.942503	0.953525	0.954084	0.947307	0.959205	0.951199
chr10	75252926	75254996	2071	no	31	Promoter	RP11-137L10.6	0.942901	0.0828418	0.222462	0.637476	0.735691	0.703738	0.775844	0.525425	0.760847	0.738381	0.674107	0.80328	0.687419	0.71888	0.749702	0.725427	0.749522	0.679156
chr10	76587142	76589090	1949	no	40	Gene_body	KAT6B	0.948611	0.0798966	0.199201	0.529304	0.781094	0.795761	0.81956	0.765714	0.765657	0.749729	0.785569	0.788079	0.763621	0.751802	0.808147	0.779616	0.789681	0.672244
chr10	77352233	77352917	685	no	29	intregenic	RP11-310J24.3,MIR606	0.937749	0.0227871	0.404749	0.560571	0.867328	0.881331	0.710768	0.580841	0.699299	0.842302	0.45979	0.83641	0.800983	0.653287	0.857899	0.782445	0.81741	0.735908
chr10	77510030	77511292	1263	no	69	Gene_body	C10orf11	0.941889	0.143276	0.393135	0.739688	0.938503	0.959985	0.948806	0.921107	0.93768	0.959066	0.96818	0.952507	0.96145	0.953243	0.945389	0.942784	0.951374	0.965469
chr10	77794285	77796630	2346	no	55	Gene_body	C10orf11	0.955363	0.0907846	0.311944	0.347279	0.787895	0.446472	0.60713	0.525584	0.734748	0.516297	0.277949	0.849354	0.543059	0.612164	0.648575	0.618558	0.761669	0.530169
chr10	78011058	78011640	583	no	28	Gene_body	C10orf11	0.942222	0.110298	0.374056	0.768564	0.933003	0.906131	0.872558	0.910437	0.774545	0.730882	0.925633	0.95946	0.796272	0.695942	0.786446	0.795376	0.90738	0.868989
chr10	78074119	78076876	2758	no	50	Promoter	C10orf11	0.961935	0.0666167	0.354555	0.483041	0.911011	0.936785	0.926207	0.837542	0.936946	0.947694	0.93591	0.940725	0.917151	0.935006	0.923585	0.90813	0.91353	0.938205
chr10	78525541	78527021	1481	no	28	intregenic	SNORA31,RP11-325D15.2	0.947838	0.120634	0.399392	0.523922	0.90357	0.860492	0.715717	0.88939	0.929071	0.843167	0.945393	0.958676	0.904463	0.907228	0.857674	0.806971	0.904949	0.674796
chr10	79350034	79350802	769	no	36	Gene_body	KCNMA1	0.861728	0.0756903	0.351461	0.923933	0.92831	0.897109	0.935666	0.694671	0.953206	0.837326	0.334658	0.945874	0.865509	0.932396	0.925651	0.927475	0.951762	0.870818
chr10	82074584	82075588	1005	no	37	intregenic	RP11-36D19.8,MAT1A	0.971919	0.152855	0.493091	0.830338	0.920955	0.950996	0.915529	0.913024	0.969911	0.927234	0.933482	0.941387	0.949478	0.937433	0.94791	0.94251	0.941161	0.882934
chr10	82499042	82500562	1521	no	30	intregenic	AL356154.1,RP11-514F8.2	0.955499	0.155869	0.369611	0.404226	0.823039	0.879584	0.767166	0.758028	0.79598	0.757729	0.83476	0.915697	0.839268	0.795664	0.804106	0.772475	0.827428	0.574731
chr10	86195808	86196173	366	no	29	Gene_body	CCSER2	0.94513	0.137412	0.450286	0.655411	0.954654	0.927271	0.954746	0.963376	0.986443	0.953305	0.969308	0.959226	0.967036	0.967888	0.97636	0.945606	0.950814	0.940472
chr10	90015320	90016991	1672	no	33	intregenic	RNLS,SNORD74	0.989441	0.097988	0.319993	0.520719	0.923271	0.895425	0.872767	0.416046	0.773584	0.852164	0.64008	0.970811	0.808551	0.869937	0.940054	0.871508	0.866852	0.768812
chr10	91007873	91010149	2277	no	45	Gene_body	LIPA	0.915778	0.136652	0.355179	0.928039	0.945429	0.942849	0.859249	0.934023	0.955747	0.903476	0.959864	0.936965	0.939565	0.934133	0.926759	0.928688	0.905398	0.943288
chr10	93874262	93875261	1000	no	37	Gene_body	CPEB3	0.929861	0.100865	0.32918	0.734292	0.825642	0.880646	0.718236	0.88137	0.941789	0.943327	0.94409	0.900525	0.948571	0.816967	0.826584	0.85856	0.952508	0.78107
chr10	93975568	93976837	1270	no	42	Gene_body	CPEB3	0.948883	0.112498	0.385176	0.574125	0.943363	0.914971	0.943927	0.807725	0.958624	0.947132	0.936059	0.914921	0.942568	0.933354	0.95895	0.953537	0.95477	0.938464
chr10	94797299	94797791	493	no	31	Gene_body	EXOC6	0.926587	0.0988355	0.465113	0.598969	0.95883	0.940396	0.943628	0.951542	0.960404	0.968191	0.972192	0.941501	0.976203	0.947045	0.955797	0.916999	0.951579	0.950413
chr10	96566221	96570341	4121	no	27	Gene_body	CYP2C19	0.981793	0.115793	0.317958	0.538321	0.814293	0.84175	0.744541	0.735165	0.823675	0.71186	0.773421	0.896388	0.817097	0.813154	0.874956	0.84561	0.811169	0.614854
chr10	96943342	96945204	1863	yes	82	intregenic	C10orf129,RP11-310E22.5	0.918822	0.0272893	0.352941	0.203933	0.238364	0.320401	0.360307	0.295681	0.266621	0.268817	0.283135	0.227016	0.276471	0.247903	0.258544	0.264443	0.252696	0.250539
chr10	97174660	97176067	1408	no	38	Gene_body	SORBS1	0.96644	0.125015	0.352378	0.811726	0.879411	0.429097	0.834328	0.23204	0.751579	0.799994	0.154253	0.950957	0.750479	0.86249	0.86281	0.813075	0.89096	0.643858
chr10	97617374	97618377	1004	no	30	Promoter	RP11-248J23.7	0.950843	0.115289	0.374627	0.764106	0.948149	0.952443	0.929229	0.877859	0.908675	0.934139	0.943139	0.963286	0.932309	0.940749	0.947323	0.928368	0.946178	0.857014
chr10	99786902	99790640	3739	yes	171	Promoter	CRTAC1	0.931473	0.0238219	0.40866	0.330627	0.130941	0.12216	0.144932	0.105521	0.133713	0.103729	0.112392	0.116723	0.120281	0.118259	0.117127	0.110925	0.127114	0.10354
chr10	99895889	99897609	1721	no	34	Gene_body	R3HCC1L	0.951986	0.131261	0.376682	0.916354	0.937295	0.950291	0.879203	0.908246	0.936476	0.929653	0.93272	0.956744	0.913354	0.945653	0.912353	0.899731	0.923303	0.847197
chr10	100226362	100227517	1156	yes	27	Gene_body	HPSE2	0.935875	0.0872181	0.289747	0.313915	0.496707	0.480139	0.426943	0.464557	0.42892	0.377307	0.385914	0.515458	0.406133	0.452897	0.491225	0.435901	0.45098	0.320539
chr10	102029433	102030988	1556	no	61	Promoter	CWF19L1	0.959348	0.097021	0.375906	0.203512	0.937517	0.934627	0.932483	0.913303	0.934889	0.900204	0.915004	0.947506	0.931708	0.940215	0.912127	0.892744	0.934465	0.823209
chr10	102747913	102748760	848	no	28	Promoter	C10orf2,MRPL43	0.89806	0.104475	0.109273	0.68436	0.843584	0.792454	0.848936	0.697412	0.782971	0.61474	0.791697	0.857837	0.745807	0.773647	0.826237	0.782537	0.826393	0.559096
chr10	103533860	103537185	3326	yes	219	Promoter	FGF8	0.911091	0.0306635	0.372991	0.294898	0.0863736	0.150449	0.121202	0.100919	0.116062	0.0923132	0.0734647	0.0628231	0.0702159	0.072411	0.0680792	0.0694432	0.0734509	0.112581
chr10	103588441	103591137	2697	yes	135	Gene_body	KCNIP2,KCNIP2-AS1	0.966052	0.0309734	0.32535	0.283294	0.265973	0.384448	0.415593	0.283079	0.274281	0.205283	0.277279	0.229012	0.205788	0.286782	0.242725	0.239238	0.242241	0.32368
chr10	103599249	103601076	1828	no	92	Promoter	KCNIP2	0.900627	0.0102822	0.335615	0.0487823	0.0583826	0.0466936	0.0797357	0.0953675	0.0602709	0.0597645	0.0736514	0.0407695	0.0608585	0.0981072	0.0594069	0.0536792	0.0502287	0.100089
chr10	103602560	103603370	811	yes	35	Promoter	KCNIP2	0.938462	0.0669321	0.41455	0.400894	0.455863	0.380843	0.585609	0.553723	0.509212	0.460397	0.509478	0.539542	0.556445	0.537121	0.520067	0.5112	0.504578	0.533856
chr10	104254814	104256208	1395	no	46	Gene_body	ACTR1A	0.94278	0.0975412	0.342534	0.919452	0.919687	0.949637	0.906653	0.879288	0.876058	0.893042	0.885049	0.900569	0.892772	0.964486	0.916842	0.936985	0.897759	0.883643
chr10	104470719	104473166	2448	no	39	Promoter	SFXN2	0.940642	0.095969	0.349852	0.642775	0.770827	0.823204	0.823944	0.823591	0.843554	0.832053	0.781493	0.880928	0.708304	0.795534	0.783591	0.748422	0.771402	0.81627
chr10	106075334	106075738	405	yes	25	Gene_body	ITPRIP	0.965657	0.203462	0.510399	0.925358	0.947308	0.965842	0.961787	0.96851	0.978449	0.958955	0.965778	0.960371	0.968467	0.934666	0.969828	0.969401	0.958939	0.960283
chr10	106173848	106175426	1579	no	36	Gene_body	CCDC147	0.963265	0.0939038	0.306867	0.450294	0.919757	0.932675	0.866971	0.884557	0.899476	0.873154	0.889089	0.938201	0.869896	0.915361	0.912423	0.897226	0.90543	0.783903
chr10	106439753	106442106	2354	no	45	Gene_body	SORCS3	0.965164	0.0690592	0.307914	0.324965	0.378879	0.29371	0.287227	0.27674	0.299591	0.238381	0.266167	0.327301	0.273794	0.30035	0.346682	0.311381	0.311859	0.167504
chr10	107014664	107015136	473	no	26	Gene_body	SORCS3	0.988636	0.159154	0.425346	0.66759	0.875466	0.950922	0.893589	0.929437	0.943109	0.935815	0.959913	0.946909	0.940614	0.951991	0.940427	0.936399	0.921332	0.888441
chr10	108050172	108051201	1030	no	29	intregenic	SORCS1,RP11-298H24.1	0.959436	0.102707	0.325819	0.547973	0.914369	0.937255	0.850718	0.90299	0.925345	0.872444	0.91878	0.910331	0.917378	0.905374	0.925737	0.903506	0.882487	0.836441
chr10	108509997	108510811	815	no	35	Gene_body	SORCS1	0.94752	0.0845538	0.38308	0.441497	0.904786	0.942259	0.867238	0.905439	0.869061	0.864564	0.897462	0.922234	0.902532	0.907601	0.906857	0.913497	0.894802	0.782571
chr10	108687038	108688498	1461	no	65	Gene_body	SORCS1	0.930823	0.062581	0.391863	0.609707	0.857489	0.903726	0.914169	0.899932	0.885647	0.87373	0.899304	0.89201	0.901315	0.877809	0.906236	0.904522	0.891472	0.832158
chr10	108735671	108736410	740	no	27	Gene_body	SORCS1	0.903218	0.149546	0.407866	0.608983	0.933411	0.937303	0.926111	0.924196	0.974705	0.923392	0.942998	0.953149	0.935289	0.939368	0.968596	0.927114	0.954144	0.87914
chr10	109303464	109306819	3356	no	55	intregenic	RP11-215N21.1,RNA5SP326	0.95037	0.0680951	0.356139	0.590686	0.903323	0.942043	0.811949	0.863695	0.919312	0.831084	0.889702	0.936975	0.892299	0.913306	0.938552	0.921942	0.904188	0.754389
chr10	110325093	110327887	2795	no	64	intregenic	RP11-655H13.2,RP11-163F15.1	0.968855	0.0645383	0.351149	0.55653	0.874528	0.883812	0.901217	0.853117	0.892737	0.853313	0.89157	0.92575	0.886233	0.893022	0.912678	0.89227	0.885776	0.768676
chr10	111214859	111218291	3433	yes	90	intregenic	XPNPEP1,RNU6-839P	0.935113	0.0337709	0.402818	0.513446	0.223556	0.185405	0.177577	0.173186	0.192895	0.164885	0.15526	0.181138	0.248291	0.197349	0.212647	0.186154	0.217629	0.154485
chr10	112431418	112433068	1651	yes	65	Gene_body	RBM20	0.967815	0.0425132	0.371038	0.0474941	0.0735251	0.11582	0.050974	0.376828	0.102304	0.0966214	0.0894685	0.0664499	0.101033	0.0999448	0.0989358	0.100276	0.101113	0.0816633
chr10	112696394	112696995	602	no	26	Gene_body	SHOC2	0.994083	0.156596	0.401061	0.943152	0.956486	0.963326	0.963134	0.97822	0.987433	0.976868	0.962793	0.968199	0.978706	0.977595	0.969178	0.976516	0.969731	0.972175
chr10	113015134	113017402	2269	no	55	intregenic	RP11-381K7.1,ADRA2A	0.95671	0.0610388	0.367422	0.665257	0.899867	0.935055	0.804331	0.861473	0.913388	0.881509	0.876811	0.936275	0.912537	0.891711	0.913901	0.904762	0.8983	0.839071
chr10	114108444	114110443	2000	no	69	intregenic	ACSL5,GUCY2GP	0.979146	0.0756816	0.417559	0.865819	0.934852	0.923774	0.94333	0.844282	0.939801	0.934195	0.926009	0.951039	0.930706	0.953576	0.950287	0.947263	0.934619	0.853162
chr10	114310332	114311252	921	no	28	Gene_body	VTI1A	0.983198	0.0945754	0.407956	0.92022	0.956427	0.95316	0.951024	0.971324	0.978757	0.951965	0.942832	0.944663	0.967055	0.956491	0.961549	0.952389	0.962204	0.956666
chr10	114867362	114868827	1466	no	34	Gene_body	TCF7L2	0.983405	0.133347	0.399428	0.860256	0.892279	0.692007	0.886314	0.860437	0.87484	0.854332	0.819346	0.901118	0.871031	0.875979	0.870797	0.842918	0.847801	0.87286
chr10	114876908	114878048	1141	no	27	Gene_body	TCF7L2	0.974306	0.112968	0.38663	0.942387	0.923757	0.850198	0.88143	0.953483	0.935064	0.952965	0.933451	0.932226	0.924575	0.953913	0.951542	0.935853	0.92698	0.7207
chr10	114886595	114887834	1240	no	47	Gene_body	TCF7L2	0.940278	0.0653393	0.411147	0.780957	0.45451	0.317086	0.370517	0.443725	0.355565	0.430886	0.381027	0.44194	0.435063	0.416258	0.437484	0.390145	0.403149	0.388362
chr10	115998162	116000397	2236	yes	97	Promoter	VWA2	0.947992	0.0304819	0.414719	0.499687	0.119563	0.174806	0.149427	0.188282	0.175354	0.109064	0.169526	0.104583	0.114294	0.112057	0.116843	0.138904	0.145578	0.153449
chr10	117891486	117892735	1250	no	28	Gene_body	GFRA1	0.943197	0.106696	0.348599	0.401354	0.631947	0.558928	0.893961	0.6722	0.780622	0.59255	0.625194	0.739137	0.834321	0.69555	0.706782	0.776696	0.667728	0.811092
chr10	118999614	119000453	840	yes	28	Promoter	SLC18A2	0.860831	0.0596263	0.302985	0.27844	0.556475	0.337893	0.399555	0.187893	0.357915	0.348877	0.171156	0.441853	0.33576	0.317884	0.473772	0.327606	0.429116	0.337371
chr10	120519647	120520301	655	no	50	intregenic	U3,CACUL1	0.952003	0.138148	0.517861	0.903823	0.948641	0.93408	0.949317	0.940162	0.971825	0.950931	0.953741	0.956576	0.95531	0.889405	0.960788	0.952078	0.949814	0.901351
chr10	120706119	120707878	1760	no	35	intregenic	RP11-498J9.2,U3	0.940929	0.127752	0.384011	0.660016	0.875057	0.85392	0.856694	0.785525	0.896239	0.870797	0.875229	0.917763	0.816374	0.815835	0.890765	0.877067	0.837132	0.783532
chr10	121138168	121139235	1068	no	33	Promoter	GRK5	0.968821	0.0568789	0.377287	0.918404	0.948272	0.746264	0.932323	0.489144	0.933306	0.975206	0.887837	0.936863	0.941023	0.907182	0.88764	0.85037	0.945551	0.924491
chr10	121577104	121580382	3279	yes	115	Promoter	INPP5F	0.93871	0.0458572	0.348451	0.671881	0.742052	0.63252	0.749188	0.681518	0.718616	0.682265	0.537926	0.722287	0.651115	0.732196	0.757779	0.726782	0.78995	0.773694
chr10	121771191	121771701	511	yes	26	intregenic	AL353664.1,MIR4682	0.966333	0.0608446	0.296788	0.262812	0.677835	0.381484	0.529151	0.359621	0.629441	0.491526	0.513696	0.617137	0.406656	0.475449	0.583458	0.615701	0.676946	0.349452
chr10	122802119	122803565	1447	no	31	intregenic	RP11-159H3.2,RP11-95I16.2	0.976891	0.0884701	0.357018	0.316777	0.790997	0.630377	0.661573	0.469691	0.736916	0.686863	0.468013	0.868025	0.748253	0.682131	0.790307	0.69383	0.752643	0.345882
chr10	123062759	123064238	1480	no	33	intregenic	RN7SKP167,RP11-159H3.2	0.97276	0.125064	0.376703	0.812035	0.847573	0.849639	0.784221	0.809612	0.856426	0.855263	0.89949	0.92521	0.824716	0.765583	0.851114	0.758173	0.853642	0.56562
chr10	123124630	123125831	1202	no	44	intregenic	RN7SKP167,RP11-159H3.2	0.964753	0.124171	0.391186	0.873836	0.911365	0.934614	0.907022	0.871646	0.909717	0.931987	0.944053	0.957737	0.936396	0.923234	0.9397	0.929907	0.906106	0.84507
chr10	123141539	123142019	481	no	33	intregenic	RN7SKP167,RP11-159H3.2	0.985	0.141795	0.508724	0.951143	0.94052	0.973482	0.952357	0.969133	0.945362	0.937146	0.968386	0.971154	0.954431	0.950177	0.975124	0.96455	0.943008	0.909928
chr10	123908585	123910387	1803	no	65	Gene_body	TACC2	0.943221	0.0785493	0.341969	0.888998	0.774536	0.76957	0.884185	0.521703	0.608349	0.811555	0.53244	0.836871	0.69415	0.6977	0.786021	0.728656	0.774504	0.878474
chr10	124402197	124402948	752	yes	28	Gene_body	DMBT1	0.90189	0.0677264	0.361011	0.893869	0.81206	0.930541	0.857173	0.91312	0.865728	0.908832	0.945937	0.915645	0.924831	0.856088	0.884184	0.794219	0.871219	0.940171
chr10	125042820	125044037	1218	no	44	intregenic	RP11-282I1.1,AC012391.1	0.956721	0.0486698	0.419845	0.726244	0.934684	0.951518	0.93851	0.982004	0.949956	0.967425	0.952188	0.945832	0.966786	0.952662	0.966141	0.967603	0.947612	0.906204
chr10	125649958	125652421	2464	yes	116	Promoter	CPXM2	0.957502	0.0426939	0.416032	0.477635	0.306788	0.349426	0.35678	0.211205	0.29958	0.321289	0.190178	0.284893	0.35355	0.266963	0.271025	0.245571	0.291141	0.205902
chr10	125751431	125751786	356	yes	28	intregenic	CHST15,CPXM2	0.949101	0.0121507	0.381773	0.653794	0.264603	0.118194	0.173528	0.101629	0.202327	0.112058	0.135923	0.0753654	0.128444	0.200466	0.227464	0.185741	0.142127	0.162157
chr10	125769209	125770727	1519	no	58	Gene_body	CHST15	0.955104	0.0637481	0.345836	0.892724	0.892157	0.916073	0.818129	0.881338	0.841091	0.817593	0.8628	0.947603	0.882354	0.919087	0.899939	0.864057	0.849046	0.731527
chr10	126256335	126257904	1570	no	62	Gene_body	LHPP	0.946081	0.0825101	0.34856	0.514121	0.924368	0.933504	0.932844	0.902429	0.915041	0.923845	0.920027	0.916059	0.914568	0.911963	0.919678	0.926705	0.926355	0.903434
chr10	126607436	126608381	946	no	29	Gene_body	RP11-298J20.4	0.946154	0.0832169	0.358054	0.909031	0.95251	0.95793	0.896594	0.720784	0.927179	0.86359	0.904217	0.959036	0.92879	0.944844	0.918537	0.894296	0.959036	0.940693
chr10	127549393	127550759	1367	no	41	Gene_body	DHX32	0.933343	0.108938	0.393269	0.948385	0.944041	0.954077	0.957316	0.975179	0.975425	0.947381	0.926806	0.954042	0.965738	0.967154	0.965262	0.946577	0.956044	0.934676
chr10	128192514	128194097	1584	yes	47	Gene_body	C10orf90	0.927433	0.0888472	0.348355	0.339069	0.760067	0.792021	0.640927	0.733785	0.70985	0.590448	0.639099	0.777404	0.71765	0.724193	0.743398	0.743159	0.717901	0.507232
chr10	128220838	128222001	1164	no	42	Gene_body	C10orf90	0.920179	0.128378	0.414416	0.589672	0.927276	0.954366	0.88359	0.919942	0.935045	0.891859	0.909314	0.955115	0.910873	0.92016	0.91628	0.910142	0.901271	0.908587
chr10	128224042	128225300	1259	no	30	Gene_body	C10orf90	0.963092	0.0906663	0.318805	0.400116	0.851068	0.883678	0.762255	0.819208	0.814743	0.783894	0.781125	0.896373	0.863922	0.837902	0.787407	0.760045	0.865839	0.83347
chr10	128850925	128852283	1359	no	37	Gene_body	DOCK1	0.951036	0.0908626	0.354503	0.958062	0.928797	0.968374	0.951938	0.978758	0.966515	0.968748	0.969279	0.964719	0.958678	0.965438	0.949029	0.945431	0.934622	0.964031
chr10	128992295	128996474	4180	yes	238	Promoter	FAM196A	0.912217	0.0222322	0.392472	0.449271	0.13334	0.125115	0.199576	0.136275	0.143136	0.121944	0.116218	0.120129	0.144923	0.144024	0.135842	0.123656	0.135356	0.163427
chr10	130299462	130301033	1572	no	39	intregenic	RP11-442O18.2,RP11-264E18.1	0.941706	0.11966	0.2505	0.667546	0.891889	0.938909	0.83686	0.91176	0.912008	0.829013	0.908433	0.932709	0.892424	0.911683	0.906283	0.88282	0.893436	0.722317
chr10	130945777	130947687	1911	no	47	intregenic	RP11-168C9.1,RP11-442O18.1	0.97492	0.0948568	0.394334	0.588817	0.920125	0.922479	0.89352	0.901326	0.933249	0.894282	0.913102	0.949722	0.90943	0.889217	0.91006	0.919787	0.911547	0.762859
chr10	131005037	131006584	1548	no	36	intregenic	RP11-168C9.1,RP11-442O18.1	0.948946	0.0679248	0.379399	0.500746	0.901839	0.49813	0.858862	0.454805	0.842905	0.878023	0.862793	0.965253	0.781341	0.874699	0.909065	0.863109	0.905347	0.745205
chr10	131575586	131577011	1426	no	48	intregenic	EBF3,RP11-109A6.3	0.931297	0.0989053	0.319059	0.532919	0.909533	0.947695	0.935302	0.928616	0.916221	0.894364	0.899299	0.914331	0.910005	0.906704	0.9257	0.930222	0.908384	0.915955
chr10	131592180	131593715	1536	yes	49	intregenic	EBF3,RP11-109A6.3	0.960677	0.0852467	0.336172	0.562375	0.939795	0.910946	0.923938	0.955852	0.92407	0.851854	0.874603	0.947362	0.89592	0.859283	0.936211	0.90926	0.90796	0.807088
chr10	131989576	131990237	662	no	28	intregenic	RP11-540N6.1,GLRX3	0.928571	0.0519097	0.311009	0.804994	0.822789	0.880896	0.877069	0.810089	0.813331	0.826632	0.857788	0.923618	0.850518	0.832342	0.813966	0.798633	0.818403	0.839079
chr10	133861421	133862435	1015	no	39	intregenic	JAKMIP3,BNIP3	0.958333	0.0872286	0.262602	0.361912	0.856935	0.853339	0.795987	0.784538	0.877519	0.828755	0.819274	0.902335	0.781128	0.798493	0.831932	0.779995	0.844321	0.678164
chr10	133879072	133880110	1039	yes	49	intregenic	JAKMIP3,BNIP3	0.946963	0.0341348	0.297267	0.369708	0.433917	0.113184	0.247485	0.13132	0.245916	0.20131	0.203388	0.408071	0.158819	0.215746	0.260073	0.223725	0.3183	0.229971
chr10	133891929	133893324	1396	no	41	intregenic	JAKMIP3,BNIP3	0.975159	0.106005	0.403635	0.490347	0.741212	0.448142	0.783062	0.622713	0.671367	0.778743	0.562027	0.708891	0.65085	0.665244	0.695944	0.64595	0.667399	0.644555
chr10	134494231	134494790	560	no	36	Gene_body	INPP5A	0.950476	0.0564137	0.411429	0.837533	0.891425	0.931545	0.941	0.930335	0.922222	0.959218	0.917843	0.949033	0.94455	0.962441	0.936915	0.904315	0.940985	0.924731
chr10	134502835	134505415	2581	yes	126	Promoter	INPP5A	0.949789	0.0624311	0.393999	0.931739	0.96292	0.97175	0.966578	0.975366	0.968525	0.974803	0.957762	0.966623	0.974677	0.968492	0.96865	0.972529	0.971761	0.966782
chr10	134526539	134528282	1744	yes	80	Gene_body	INPP5A	0.961059	0.0631378	0.315054	0.822158	0.946626	0.376294	0.918852	0.812187	0.869563	0.877642	0.824293	0.944585	0.858493	0.877147	0.907307	0.875622	0.918604	0.849125
chr10	134536083	134536922	840	yes	44	Gene_body	INPP5A	0.96353	0.0863094	0.406293	0.926761	0.949874	0.866147	0.945787	0.463211	0.812915	0.917123	0.860641	0.960053	0.863687	0.915906	0.910312	0.862103	0.880546	0.922398
chr10	134774745	134775921	1177	no	45	Promoter	RP13-137A17.5	0.9295	0.0636283	0.231278	0.206581	0.437132	0.351397	0.380033	0.276259	0.328156	0.408314	0.357046	0.414107	0.331343	0.318807	0.388327	0.347786	0.492126	0.372076
chr10	135208681	135209372	692	no	28	Gene_body	MTG1,RP11-108K14.8	0.945182	0.0962927	0.203655	0.836461	0.927325	0.923342	0.926209	0.870666	0.91601	0.876187	0.921184	0.945297	0.900456	0.925837	0.918328	0.918401	0.917604	0.855597
chr10	135236124	135236990	867	yes	63	Gene_body	SPRN	0.964516	0.0572588	0.479781	0.446627	0.381344	0.357647	0.366274	0.231471	0.366649	0.263697	0.316206	0.34075	0.208111	0.326651	0.34952	0.284092	0.32933	0.323843
chr10	135259575	135260995	1421	yes	84	Gene_body	SPRN	0.93238	0.0467951	0.441427	0.688799	0.672462	0.553574	0.616202	0.524677	0.590205	0.540386	0.539841	0.550122	0.608483	0.479838	0.626194	0.602415	0.609891	0.591823
chr10	135272789	135274109	1321	yes	101	Gene_body	RP11-108K14.4,SPRN	0.903202	0.0562404	0.406258	0.605164	0.762347	0.713241	0.76554	0.649826	0.613554	0.611623	0.651317	0.746085	0.689691	0.596211	0.749864	0.717388	0.661428	0.733866
chr10	135278407	135279619	1213	yes	60	Gene_body	RP11-108K14.4,SPRN	0.936273	0.0506537	0.406931	0.588672	0.513382	0.441237	0.543383	0.340043	0.332886	0.311393	0.322753	0.506538	0.390426	0.354116	0.427276	0.405201	0.355111	0.593494
chr10	135342165	135344245	2081	yes	98	Promoter	AL161645.2	0.90503	0.028578	0.409952	0.483145	0.275549	0.381271	0.140312	0.124246	0.0897766	0.094283	0.124233	0.0522175	0.129194	0.189204	0.149046	0.191057	0.0874199	0.130314
chr11	187136	188098	963	no	32	Gene_body	BET1L	0.921212	0.108793	0.336574	0.752022	0.68495	0.796779	0.771445	0.791829	0.739826	0.830102	0.769979	0.576658	0.760228	0.772521	0.735155	0.81111	0.679273	0.795151
chr11	613386	616697	3312	yes	201	Promoter	IRF7	0.936925	0.0379949	0.315928	0.552983	0.47889	0.487875	0.260758	0.359866	0.477763	0.671533	0.425081	0.536709	0.323292	0.421932	0.438524	0.377108	0.466063	0.69026
chr11	626274	629088	2815	yes	196	Promoter	CDHR5,SCT	0.918378	0.0378025	0.307389	0.879813	0.49638	0.555407	0.619049	0.48302	0.578881	0.528622	0.548611	0.459241	0.511977	0.499358	0.459212	0.456636	0.433874	0.678207
chr11	1293819	1294307	489	yes	28	Promoter	AC136297.1	0.928571	0.0674025	0.396788	0.938148	0.948582	0.852921	0.914182	0.93565	0.93759	0.938955	0.946506	0.952663	0.944199	0.961326	0.946807	0.935162	0.93528	0.943395
chr11	1577771	1578075	305	yes	44	Gene_body	DUSP8	0.92473	0.0134534	0.335535	0.474043	0.373832	0.638036	0.625746	0.861212	0.662599	0.634675	0.849861	0.127662	0.775136	0.587977	0.619244	0.732773	0.499197	0.873844
chr11	2490964	2492685	1722	no	53	Gene_body	KCNQ1	0.92622	0.154983	0.345643	0.425803	0.921981	0.814316	0.797479	0.744966	0.841168	0.793975	0.792862	0.917899	0.844762	0.879871	0.865076	0.785368	0.875314	0.864256
chr11	2554165	2555748	1584	yes	78	Gene_body	KCNQ1	0.923797	0.0676334	0.306463	0.14033	0.362389	0.55954	0.558834	0.456145	0.299744	0.289338	0.512902	0.205329	0.505831	0.413949	0.459173	0.439919	0.283174	0.592006
chr11	2719387	2722625	3239	yes	206	Promoter	KCNQ1OT1	0.904515	0.0318042	0.372755	0.427151	0.347823	0.43823	0.467905	0.488682	0.593162	0.476642	0.514432	0.473362	0.485294	0.55428	0.562112	0.553588	0.536754	0.536911
chr11	2812081	2814291	2211	yes	120	Gene_body	KCNQ1	0.859434	0.0436402	0.446696	0.599954	0.482633	0.420654	0.387481	0.410971	0.445073	0.67093	0.401182	0.44721	0.413591	0.417285	0.516477	0.572561	0.448379	0.559095
chr11	2965857	2967224	1368	yes	38	Gene_body	NAP1L4	0.941529	0.126821	0.35333	0.688751	0.677069	0.571	0.666237	0.541287	0.594847	0.682278	0.573711	0.634182	0.624433	0.603894	0.630803	0.590662	0.590375	0.70602
chr11	3456072	3458743	2672	no	59	intregenic	RP13-726E6.1,TSSC2	0.954104	0.150121	0.357699	0.748456	0.895949	0.875963	0.880108	0.911241	0.918253	0.880518	0.911814	0.957191	0.926422	0.880519	0.92295	0.910809	0.901522	0.869301
chr11	3462922	3466627	3706	no	50	intregenic	RP13-726E6.1,TSSC2	0.974313	0.125347	0.334553	0.443069	0.577315	0.558217	0.634331	0.469418	0.557777	0.53201	0.597556	0.573531	0.564123	0.509271	0.602537	0.566574	0.522585	0.562516
chr11	3536506	3537425	920	no	31	Gene_body	RP13-726E6.1,RP13-726E6.2	0.968421	0.155327	0.425024	0.80134	0.763689	0.86257	0.66169	0.673722	0.618227	0.731947	0.777415	0.789747	0.756733	0.634021	0.750448	0.604357	0.686488	0.769137
chr11	3663198	3663939	742	yes	59	Promoter	ART5	0.95493	0.00741331	0.360676	0.00565596	0.0286076	0.0181126	0.0252602	0.00672499	0.0344175	0.0262177	0.0105293	0.0316624	0.0431385	0.0156222	0.0161827	0.0115422	0.0188755	0.00409605
chr11	3688376	3688728	353	yes	44	Promoter	Y_RNA	0.931679	0.0327329	0.415758	0.952655	0.969721	0.972015	0.965701	0.976219	0.982143	0.974178	0.981661	0.967262	0.990856	0.979744	0.977439	0.978081	0.971352	0.962628
chr11	4010200	4011013	814	no	28	Gene_body	STIM1	0.983392	0.0615598	0.335677	0.597081	0.960672	0.509115	0.788796	0.742461	0.806829	0.550762	0.843013	0.958288	0.607265	0.739097	0.832313	0.647838	0.88543	0.876684
chr11	4137078	4138111	1034	no	28	Promoter	RRM1	0.920951	0.172579	0.353141	0.861838	0.930179	0.95911	0.969902	0.962558	0.938824	0.956667	0.958916	0.954482	0.948891	0.943833	0.977095	0.966691	0.948938	0.955306
chr11	4493883	4495012	1130	no	28	intregenic	OR52K1,OR52K2	0.929636	0.133135	0.432557	0.835043	0.908416	0.935814	0.83767	0.876758	0.906237	0.822123	0.860363	0.956676	0.897882	0.910898	0.92631	0.891725	0.900521	0.845103
chr11	4743687	4744757	1071	no	36	Gene_body	MMP26	0.967274	0.0759291	0.335496	0.388993	0.893763	0.919137	0.809144	0.793008	0.91378	0.852235	0.926252	0.961403	0.90304	0.884684	0.902182	0.869151	0.900391	0.780119
chr11	5445137	5446761	1625	no	30	Gene_body	AC104389.28,HBE1,HBG2	0.977976	0.113355	0.368944	0.499038	0.863522	0.918789	0.797195	0.827598	0.849285	0.839356	0.839027	0.919961	0.862894	0.764223	0.807312	0.846422	0.855357	0.712903
chr11	5610940	5611467	528	no	38	Gene_body	AC015691.13,HBG2	0.943889	0.13315	0.459601	0.957066	0.957948	0.968515	0.942378	0.955043	0.990783	0.958171	0.978573	0.933339	0.957457	0.965599	0.974193	0.959866	0.953245	0.970816
chr11	5703408	5704558	1151	no	43	Gene_body	TRIM5	0.931159	0.125403	0.403969	0.909154	0.920719	0.908796	0.883145	0.910718	0.909361	0.896136	0.902665	0.888604	0.906328	0.866304	0.958471	0.954843	0.91409	0.905484
chr11	5829024	5830714	1691	no	35	Gene_body	TRIM5	0.937299	0.101808	0.318694	0.126739	0.207189	0.231245	0.238575	0.172845	0.163724	0.185278	0.207701	0.190924	0.178146	0.262964	0.208214	0.179208	0.168483	0.101659
chr11	6260864	6262697	1834	yes	55	Gene_body	CNGA4	0.937888	0.0767517	0.381406	0.80447	0.924405	0.950296	0.929322	0.94018	0.955651	0.926356	0.965119	0.943365	0.962588	0.946227	0.954244	0.953809	0.919742	0.913372
chr11	6477854	6478494	641	yes	32	Promoter	TRIM3	0.988095	0.0803069	0.375128	0.953564	0.951259	0.958606	0.962853	0.971811	0.978898	0.963514	0.962636	0.959878	0.972083	0.961438	0.962579	0.960936	0.956805	0.94492
chr11	6517902	6519363	1462	no	49	Promoter	DNHD1	0.943056	0.0613549	0.373785	0.738408	0.907952	0.699934	0.843732	0.567447	0.695112	0.747358	0.560899	0.922719	0.665122	0.734654	0.791782	0.697262	0.812667	0.728042
chr11	6591609	6592679	1071	yes	71	Gene_body	DNHD1	0.841585	0.0466426	0.289796	0.711686	0.846637	0.706902	0.916774	0.626282	0.835419	0.717927	0.719966	0.914021	0.841512	0.691411	0.867981	0.833944	0.900671	0.811413
chr11	6607019	6608556	1538	no	30	intregenic	RRP8,DNHD1	0.918439	0.124803	0.355027	0.848641	0.958977	0.73964	0.950749	0.821592	0.888486	0.970905	0.889217	0.94806	0.855829	0.94629	0.920783	0.847406	0.923997	0.957335
chr11	7110237	7113794	3558	yes	165	Promoter	RBMXL2	0.89832	0.0255956	0.40318	0.721504	0.759926	0.839019	0.792244	0.774909	0.755701	0.753982	0.75875	0.731671	0.806966	0.779894	0.798038	0.779572	0.799404	0.691943
chr11	7693877	7696363	2487	yes	126	Promoter	CYB5R2	0.889619	0.0285385	0.375068	0.491391	0.178518	0.15289	0.206814	0.114261	0.155263	0.18004	0.109122	0.162475	0.116806	0.149675	0.142115	0.123504	0.152297	0.180488
chr11	8751409	8752646	1238	yes	62	Gene_body	ST5	0.96179	0.0965569	0.414284	0.897051	0.889703	0.916279	0.919557	0.91324	0.903817	0.877919	0.966873	0.901427	0.907215	0.927186	0.925186	0.913571	0.883235	0.922779
chr11	8832049	8832907	859	no	32	Promoter	ST5	0.917007	0.0607575	0.352354	0.634353	0.268708	0.107248	0.208111	0.162913	0.291518	0.100453	0.0588114	0.228543	0.143401	0.38465	0.194872	0.180088	0.304909	0.152721
chr11	9111674	9112773	1100	yes	50	Promoter	MIR5691,SCUBE2	0.955895	0.0460718	0.460775	0.636182	0.3385	0.34107	0.380647	0.279147	0.29559	0.326037	0.342935	0.305289	0.33037	0.314038	0.397007	0.296236	0.292417	0.350155
chr11	9300095	9301359	1265	no	53	intregenic	TMEM41B,DENND5A	0.928431	0.0888656	0.334115	0.664358	0.958592	0.949287	0.933297	0.950809	0.959569	0.943107	0.942703	0.959157	0.945205	0.93197	0.941678	0.920231	0.92944	0.93442
chr11	9425477	9426782	1306	no	43	Gene_body	IPO7	0.938889	0.0928967	0.435728	0.93419	0.951219	0.938277	0.956956	0.959691	0.975864	0.955655	0.96058	0.945589	0.956969	0.958731	0.970334	0.960895	0.933819	0.968773
chr11	10560091	10564029	3939	yes	110	Promoter	MRVI1-AS1,RNF141	0.93743	0.0300688	0.397248	0.432569	0.21083	0.135431	0.162979	0.138188	0.177031	0.119469	0.110727	0.202923	0.133448	0.157529	0.180153	0.161731	0.187563	0.10725
chr11	11177196	11178813	1618	no	45	Gene_body	RP11-179A10.1	0.910041	0.0772041	0.35638	0.647032	0.620296	0.809366	0.702236	0.742172	0.725278	0.641226	0.805033	0.738803	0.749303	0.667563	0.692201	0.683446	0.652069	0.622653
chr11	13691582	13693876	2295	no	27	Gene_body	FAR1,FAR1-IT1	0.930736	0.0781037	0.298498	0.842366	0.916327	0.82696	0.869245	0.856254	0.906887	0.895286	0.895114	0.956046	0.832564	0.828547	0.863654	0.883762	0.875139	0.768996
chr11	14113039	14114205	1167	no	33	Gene_body	SPON1	0.954872	0.0870435	0.399156	0.810219	0.873337	0.891023	0.813553	0.870202	0.880557	0.850171	0.936598	0.919899	0.888532	0.887952	0.912229	0.90895	0.89428	0.738637
chr11	15135431	15136438	1008	yes	45	Promoter	INSC	0.887913	0.0381498	0.39682	0.318543	0.117705	0.172135	0.224915	0.116255	0.143321	0.155859	0.105324	0.13726	0.15938	0.119112	0.132701	0.125369	0.111279	0.175669
chr11	17249415	17250396	982	yes	41	intregenic	NUCB2,PIK3C2A	0.975373	0.134445	0.352276	0.924121	0.941462	0.946528	0.920126	0.936106	0.96109	0.943665	0.933059	0.964154	0.934544	0.961669	0.967397	0.961497	0.919466	0.918234
chr11	17904856	17906181	1326	yes	49	Gene_body	SERGEF	0.965862	0.0734679	0.415734	0.853764	0.942117	0.964912	0.954577	0.955523	0.950459	0.972304	0.962656	0.965924	0.959108	0.957139	0.959579	0.960589	0.945326	0.951875
chr11	18067766	18068462	697	yes	28	intregenic	SAAL1,TPH1	0.931895	0.067586	0.367719	0.221092	0.303385	0.184166	0.235981	0.116949	0.199838	0.177169	0.0426243	0.294773	0.160591	0.210915	0.205151	0.151388	0.241736	0.129095
chr11	18194415	18195327	913	no	31	Promoter	MRGPRX4	0.916387	0.0634243	0.382833	0.511275	0.845854	0.933575	0.886322	0.851439	0.858837	0.861972	0.907645	0.871703	0.872951	0.840207	0.857228	0.849044	0.832873	0.754272
chr11	18209250	18211133	1884	yes	49	Promoter	RP11-113D6.6	0.929625	0.0482448	0.375989	0.642405	0.932195	0.959052	0.934328	0.911852	0.919669	0.889389	0.926467	0.957791	0.938855	0.936211	0.943766	0.916864	0.936532	0.859189
chr11	18297288	18298533	1246	no	46	intregenic	HPS5,SAA1	0.930462	0.0879799	0.354472	0.935798	0.953255	0.97347	0.959864	0.970278	0.977046	0.975551	0.974128	0.940829	0.981429	0.969632	0.973843	0.971914	0.965908	0.967558
chr11	19254155	19257724	3570	no	75	Gene_body	E2F8,RP11-428C19.4	0.959921	0.116926	0.32867	0.875132	0.929325	0.941493	0.939216	0.73208	0.917606	0.906339	0.930909	0.938426	0.890627	0.934804	0.936779	0.929957	0.932533	0.9109
chr11	19366128	19368198	2071	yes	127	intregenic	NAV2,RP11-428C19.5	0.950991	0.015107	0.405944	0.300821	0.110558	0.0497387	0.0461989	0.0582073	0.0754473	0.0728331	0.0594248	0.0786585	0.0601186	0.0680919	0.0856085	0.0715762	0.0990383	0.0569018
chr11	19735798	19737048	1251	no	34	Promoter	RP11-359E10.1	0.947014	0.0597789	0.372766	0.422622	0.20008	0.252921	0.165261	0.173127	0.122589	0.22087	0.0111226	0.035139	0.246516	0.164954	0.23958	0.207241	0.109013	0.269155
chr11	22811046	22812101	1056	no	30	Gene_body	GAS2	0.98375	0.0869363	0.374954	0.550819	0.922733	0.907313	0.928591	0.920556	0.932967	0.836374	0.866677	0.952955	0.890373	0.910508	0.920027	0.926374	0.901063	0.926857
chr11	23674140	23675998	1859	no	45	intregenic	RP11-945A11.1,AC100767.1	0.937096	0.0667022	0.418736	0.555931	0.861011	0.921045	0.826634	0.895549	0.863058	0.874481	0.922289	0.924713	0.858458	0.888871	0.902777	0.914785	0.857867	0.844741
chr11	23982250	23985086	2837	no	37	intregenic	RP11-2F20.1,RNU6-783P	0.947606	0.0895718	0.350295	0.552639	0.883665	0.928349	0.787313	0.886262	0.837497	0.855074	0.899196	0.920317	0.870299	0.911002	0.911047	0.857165	0.820672	0.794193
chr11	24295790	24296321	532	no	25	intregenic	Y_RNA,RP11-2F20.1	0.951099	0.167826	0.402509	0.625399	0.868551	0.932323	0.837915	0.893461	0.861091	0.914453	0.902647	0.938493	0.885935	0.911964	0.926749	0.918136	0.879222	0.860922
chr11	25536351	25538815	2465	no	37	intregenic	AC015820.1,LUZP2	0.936991	0.0850831	0.390433	0.534257	0.859843	0.908662	0.788307	0.882186	0.900978	0.884407	0.884843	0.889875	0.902062	0.872798	0.891418	0.875953	0.855527	0.732761
chr11	26169913	26172187	2275	no	53	intregenic	CTD-2507G9.1,RP11-20J1.1	0.93809	0.0846388	0.349871	0.583565	0.869873	0.924869	0.870107	0.836144	0.902479	0.873557	0.926998	0.940896	0.875282	0.918074	0.88761	0.896514	0.865871	0.842523
chr11	26268869	26270722	1854	no	34	Gene_body	ANO3	0.98809	0.126447	0.28296	0.680731	0.866069	0.897956	0.817332	0.857737	0.868337	0.879299	0.933426	0.957616	0.865029	0.851585	0.904288	0.864477	0.856271	0.756512
chr11	27494792	27496206	1415	no	35	Promoter	LGR4	0.907657	0.0872188	0.278172	0.224848	0.819624	0.788142	0.720074	0.731815	0.764925	0.753849	0.716992	0.786585	0.717278	0.823919	0.74106	0.747722	0.780217	0.648202
chr11	29454103	29456056	1954	no	31	Gene_body	RP11-460B17.3	0.919492	0.0920829	0.300244	0.566858	0.799504	0.848489	0.651078	0.752606	0.800301	0.832062	0.779312	0.829357	0.76991	0.768348	0.79628	0.795179	0.755014	0.653395
chr11	29621690	29622559	870	no	36	intregenic	RP5-1027O15.1,RP11-460B17.3	0.990741	0.0521779	0.493643	0.648146	0.927488	0.953051	0.895223	0.912827	0.934658	0.965749	0.932382	0.963664	0.925987	0.942419	0.951132	0.949429	0.932833	0.885968
chr11	31554618	31555847	1230	no	43	Gene_body	ELP4	0.936509	0.10063	0.4066	0.636756	0.958036	0.957573	0.950031	0.954094	0.966236	0.944498	0.970163	0.934483	0.957933	0.972696	0.968461	0.963989	0.962072	0.952786
chr11	33184425	33185378	954	no	27	Promoter	CSTF3	0.901092	0.0682388	0.203674	0.931424	0.898769	0.941662	0.946773	0.827493	0.947663	0.958116	0.930445	0.939621	0.952738	0.94546	0.956654	0.945892	0.914525	0.929124
chr11	34195609	34196316	708	yes	45	Gene_body	ABTB2	0.948946	0.0395187	0.380432	0.0929982	0.192044	0.152533	0.163432	0.159574	0.168236	0.168842	0.171485	0.206373	0.175673	0.207713	0.225756	0.193685	0.209449	0.169728
chr11	34918613	34920376	1764	no	27	Gene_body	APIP	0.946223	0.0772138	0.42822	0.938621	0.956176	0.96071	0.963246	0.832057	0.956258	0.971718	0.944376	0.946821	0.960662	0.979174	0.967059	0.967712	0.959995	0.96607
chr11	35515137	35516339	1203	no	28	Gene_body	PAMR1	0.940476	0.0819387	0.32655	0.711496	0.912487	0.938965	0.841019	0.856654	0.927236	0.910732	0.923357	0.948156	0.949508	0.929504	0.938889	0.928351	0.919292	0.863254
chr11	35842874	35846798	3925	no	51	intregenic	AC090692.1,RP11-698N11.4	0.925336	0.0648535	0.376349	0.598449	0.627464	0.67159	0.645777	0.714472	0.670466	0.649266	0.677476	0.647273	0.68818	0.661544	0.661799	0.633617	0.637623	0.62394
chr11	38298701	38301375	2675	no	63	intregenic	RP11-63D14.1,RP11-159D8.1	0.960472	0.0816017	0.455808	0.720587	0.921758	0.955605	0.876533	0.947866	0.901826	0.937525	0.938695	0.960499	0.934965	0.944402	0.941439	0.93308	0.924612	0.908059
chr11	38317437	38319797	2361	no	43	intregenic	RP11-63D14.1,RP11-159D8.1	0.955195	0.113656	0.389874	0.64303	0.905692	0.948237	0.852207	0.933862	0.934258	0.936829	0.920673	0.96373	0.915341	0.937243	0.926765	0.935597	0.92869	0.88585
chr11	39386186	39387083	898	no	26	intregenic	AC027806.1,RNU6-99P	0.98125	0.154886	0.331096	0.517602	0.954164	0.937973	0.80923	0.896098	0.919265	0.857379	0.883251	0.950905	0.884953	0.910721	0.906704	0.935511	0.86105	0.694346
chr11	39392100	39392967	868	no	29	intregenic	AC027806.1,RNU6-99P	0.925325	0.0828709	0.379671	0.785856	0.808684	0.937879	0.812048	0.93273	0.851641	0.905866	0.93724	0.784984	0.894534	0.848887	0.824994	0.845652	0.804589	0.877548
chr11	39672734	39675007	2274	no	39	intregenic	AC027806.1,RNU6-99P	0.957788	0.0810548	0.403944	0.3706	0.831957	0.881221	0.755079	0.830685	0.869516	0.80664	0.790876	0.954156	0.821727	0.80227	0.879832	0.856885	0.838132	0.631159
chr11	39924096	39925580	1485	no	25	intregenic	LRRC4C,AC021749.1	0.961069	0.141019	0.361464	0.40825	0.919023	0.901592	0.776432	0.852899	0.879417	0.816926	0.942959	0.958081	0.878448	0.910096	0.89867	0.89196	0.883781	0.736664
chr11	39945086	39946332	1247	no	30	intregenic	LRRC4C,AC021749.1	0.915429	0.111211	0.496471	0.646856	0.920676	0.962498	0.834303	0.938069	0.903887	0.924334	0.972692	0.968311	0.937918	0.957474	0.953946	0.947362	0.893299	0.8103
chr11	41644292	41644777	486	no	28	Gene_body	RP11-124G5.3	0.941751	0.172109	0.41941	0.601354	0.859855	0.909056	0.829504	0.864313	0.873782	0.890736	0.893858	0.901002	0.881674	0.879219	0.928119	0.914974	0.868235	0.740197
chr11	41681045	41682452	1408	no	33	Gene_body	RP11-124G5.3	0.918895	0.104064	0.333773	0.495073	0.866691	0.743239	0.741811	0.815085	0.782352	0.698667	0.766686	0.88345	0.826584	0.783545	0.857217	0.803706	0.832452	0.638263
chr11	44086801	44087970	1170	yes	46	Promoter	ACCS	0.935556	0.00831007	0.250527	0.394017	0.0432368	0.0364272	0.041006	0.0364829	0.0511956	0.0220626	0.0213442	0.059232	0.0249567	0.0440813	0.044078	0.0406439	0.0373578	0.0267382
chr11	44626654	44627484	831	no	27	Promoter	RP11-58K22.5	0.942956	0.0831544	0.314353	0.711154	0.929676	0.923277	0.947136	0.883921	0.939119	0.948309	0.958994	0.950091	0.943012	0.942606	0.867191	0.90483	0.88926	0.922066
chr11	44881978	44884313	2336	no	46	Gene_body	TSPAN18	0.950285	0.0789194	0.346149	0.477326	0.532097	0.857153	0.853402	0.772434	0.685544	0.806269	0.673212	0.574516	0.669454	0.756425	0.701537	0.775853	0.612459	0.769543
chr11	45202652	45203557	906	yes	37	Promoter	PRDM11	0.940942	0.0520831	0.461592	0.601189	0.636709	0.488791	0.600576	0.429517	0.372121	0.399128	0.0979152	0.331128	0.370721	0.321448	0.49587	0.397602	0.430469	0.427076
chr11	45920540	45922805	2266	yes	138	Gene_body	MAPK8IP1	0.900963	0.0331057	0.357809	0.231672	0.0978289	0.0321218	0.0978458	0.0491925	0.0839778	0.0776665	0.0295065	0.112705	0.0574381	0.0860429	0.0751082	0.0552112	0.111836	0.0470919
chr11	46388190	46389688	1499	yes	76	Gene_body	DGKZ	0.954959	0.123298	0.358266	0.676855	0.646989	0.556086	0.755172	0.580738	0.634947	0.637912	0.643424	0.679789	0.645133	0.673122	0.679848	0.619714	0.634949	0.690786
chr11	46842940	46844549	1610	no	45	Promoter	CKAP5	0.963782	0.114486	0.429313	0.952034	0.970675	0.968857	0.960627	0.967646	0.97723	0.95579	0.968436	0.960779	0.963441	0.970304	0.963553	0.954908	0.954844	0.95473
chr11	46845553	46849359	3807	no	44	Gene_body	CKAP5	0.962349	0.0761509	0.426629	0.220099	0.326693	0.200484	0.24364	0.182485	0.31229	0.185307	0.166805	0.255894	0.189795	0.233913	0.257884	0.225305	0.270765	0.1728
chr11	46958657	46959723	1067	no	39	Promoter	C11orf49	0.912329	0.0671441	0.247809	0.799074	0.900763	0.817544	0.877476	0.846926	0.862974	0.879204	0.834652	0.897301	0.818902	0.752588	0.856861	0.849308	0.86582	0.784818
chr11	47578474	47579378	905	no	26	Promoter	RN7SL652P	0.96366	0.121168	0.388544	0.940189	0.943188	0.943613	0.771968	0.904075	0.964027	0.937882	0.93993	0.929951	0.885472	0.864668	0.841884	0.865612	0.881817	0.876529
chr11	47615094	47615947	854	yes	40	Promoter	C1QTNF4	0.937463	0.0445267	0.428544	0.077892	0.033639	0.044188	0.0745941	0.0499059	0.0261202	0.0198764	0.0199892	0.00785709	0.0324608	0.0334635	0.0190609	0.0231649	0.0322046	0.0154574
chr11	47661998	47663586	1589	yes	40	Promoter	MTCH2	0.945162	0.0881851	0.243411	0.652794	0.749231	0.618058	0.458983	0.6279	0.703624	0.669576	0.651815	0.768897	0.679578	0.718922	0.726573	0.705212	0.736952	0.681476
chr11	49683157	49684768	1612	no	31	Gene_body	RP11-707M1.1	0.954844	0.110162	0.349802	0.50066	0.861396	0.898725	0.762244	0.873996	0.866641	0.828911	0.852641	0.874741	0.895268	0.888376	0.900078	0.872602	0.860483	0.777387
chr11	57558694	57559256	563	no	25	Gene_body	CTNND1,RP11-691N7.6,TMX2-CTNND1	0.935053	0.103699	0.459306	0.374314	0.880594	0.819351	0.900123	0.857479	0.838884	0.847876	0.867134	0.921699	0.844038	0.774084	0.861913	0.863438	0.864295	0.896746
chr11	57957709	57959370	1662	no	35	Promoter	OR9Q2	0.967623	0.0794241	0.311158	0.782614	0.877427	0.89811	0.796316	0.868575	0.909189	0.788463	0.871314	0.937179	0.906883	0.896915	0.910353	0.875113	0.900068	0.814426
chr11	59787729	59788696	968	no	34	intregenic	RP11-736I10.1,OOSP1	0.971135	0.109407	0.468046	0.711179	0.891268	0.937867	0.896866	0.914492	0.93835	0.91929	0.95431	0.970321	0.918759	0.951585	0.924527	0.913483	0.931022	0.908814
chr11	60700609	60702524	1916	yes	102	Gene_body	TMEM132A	0.959074	0.0561103	0.357099	0.900233	0.926999	0.934414	0.903727	0.920517	0.913211	0.949495	0.942692	0.952683	0.913839	0.933041	0.924541	0.901219	0.91129	0.869878
chr11	61048302	61049233	932	no	34	Gene_body	VWCE	0.97134	0.0775662	0.274742	0.403542	0.813652	0.68521	0.740255	0.672497	0.66966	0.646848	0.622967	0.809983	0.582634	0.659709	0.696895	0.658757	0.705658	0.535022
chr11	63245166	63246733	1568	no	29	Gene_body	HRASLS5	0.959077	0.0957936	0.348906	0.745249	0.794658	0.786225	0.775583	0.749643	0.775106	0.716594	0.764834	0.814895	0.780829	0.793236	0.782494	0.785208	0.78311	0.756392
chr11	63372664	63374782	2119	no	85	Gene_body	PLA2G16	0.967526	0.0712649	0.366899	0.870348	0.931886	0.90194	0.946219	0.946667	0.943596	0.947126	0.95973	0.949647	0.94695	0.934848	0.93422	0.927882	0.925911	0.940002
chr11	63826841	63828110	1270	no	51	Promoter	RP11-21A7A.2	0.930864	0.0434185	0.153121	0.337142	0.461999	0.52873	0.746224	0.777223	0.562533	0.622967	0.689132	0.359458	0.718187	0.623148	0.591104	0.565566	0.538261	0.798257
chr11	64135552	64139030	3479	yes	256	Promoter	MIR1237	0.934181	0.051436	0.317549	0.929699	0.933339	0.854571	0.929394	0.898698	0.909962	0.867528	0.854703	0.934855	0.906927	0.91797	0.910087	0.894728	0.917461	0.916426
chr11	64593816	64595597	1782	yes	89	Gene_body	CDC42BPG	0.968718	0.0612225	0.324023	0.900065	0.934627	0.902282	0.944972	0.654231	0.925592	0.91587	0.904365	0.957908	0.878053	0.929554	0.94181	0.917921	0.912722	0.915214
chr11	64874585	64876509	1925	yes	123	Gene_body	VPS51	0.96772	0.0535377	0.393267	0.933643	0.951505	0.92319	0.9546	0.908963	0.946953	0.929873	0.93588	0.956902	0.919855	0.939738	0.951925	0.943386	0.949786	0.93441
chr11	65305479	65308062	2584	yes	236	Promoter	SCYL1	0.905139	0.0290276	0.229729	0.696738	0.608363	0.537801	0.597136	0.598506	0.610386	0.503213	0.590618	0.628529	0.470932	0.611139	0.582455	0.563515	0.536372	0.552915
chr11	65352732	65353492	761	yes	70	Gene_body	EHBP1L1	0.946329	0.0522737	0.30176	0.856591	0.941001	0.51727	0.711343	0.707024	0.864341	0.468575	0.722524	0.930742	0.719839	0.753709	0.861715	0.709522	0.844706	0.383311
chr11	66207753	66208416	664	no	28	Promoter	MRPL11	0.897907	0.127061	0.320426	0.663128	0.918314	0.924811	0.855656	0.852881	0.921894	0.796355	0.885595	0.939151	0.891298	0.847731	0.922425	0.925664	0.884711	0.76131
chr11	66326136	66327493	1358	yes	77	Promoter	CTD-3074O7.2	0.865602	0.0594974	0.381596	0.330684	0.353183	0.344244	0.401154	0.275334	0.353413	0.306338	0.24206	0.357758	0.29583	0.288831	0.340918	0.310436	0.348169	0.211562
chr11	66529249	66530811	1563	yes	52	Gene_body	C11orf80	0.948111	0.0603277	0.376974	0.903833	0.956047	0.960671	0.943537	0.958799	0.963035	0.961685	0.962325	0.970416	0.956499	0.961054	0.964197	0.946334	0.958977	0.93973
chr11	67182997	67183313	317	yes	46	Promoter	CARNS1	0.914055	0.0505241	0.306675	0.028941	0.0452912	0.00526921	0.0128995	0.00454545	0.00869565	0.0256211	0.0020751	0.00377948	0.00396825	0.0150385	0.0212304	0.0164609	0.0185442	0.00616631
chr11	67260999	67263057	2059	yes	134	Promoter	PITPNM1	0.933881	0.0559445	0.269202	0.933151	0.933678	0.93371	0.946711	0.93455	0.965682	0.949214	0.943211	0.962941	0.937793	0.935789	0.940512	0.93118	0.928238	0.942213
chr11	67669647	67671274	1628	no	35	intregenic	AC004924.1,RNU6-46P	0.869892	0.0979557	0.411611	0.355112	0.886808	0.884131	0.841709	0.817582	0.839563	0.855137	0.834431	0.885277	0.873146	0.884854	0.896402	0.896243	0.853547	0.799939
chr11	68451277	68452518	1242	yes	119	Promoter	GAL	0.85122	0.0138414	0.328719	0.211761	0.141919	0.100149	0.171517	0.0852737	0.19437	0.126523	0.140905	0.136194	0.154986	0.122166	0.148554	0.142707	0.139259	0.124076
chr11	68539769	68542204	2436	no	71	Promoter	CPT1A	0.960286	0.061658	0.375541	0.924659	0.952451	0.936845	0.930902	0.885244	0.898971	0.916294	0.892629	0.952765	0.912935	0.904217	0.912106	0.905639	0.919743	0.923407
chr11	68583351	68583850	500	no	25	Promoter	CPT1A	0.914192	0.173524	0.366791	0.938078	0.95374	0.942551	0.944341	0.929469	0.969353	0.953119	0.935203	0.963384	0.944833	0.951618	0.932234	0.913418	0.959976	0.945556
chr11	70332246	70333725	1480	yes	100	Gene_body	SHANK2	0.958503	0.0969887	0.397735	0.915175	0.93389	0.926049	0.95056	0.926697	0.96097	0.952139	0.9265	0.957525	0.943555	0.952934	0.95876	0.941309	0.938409	0.951269
chr11	70413901	70416023	2123	no	71	Gene_body	SHANK2	0.9325	0.0500749	0.325699	0.482537	0.532545	0.554658	0.747175	0.476635	0.545147	0.70664	0.505373	0.553569	0.511424	0.62015	0.53531	0.505766	0.518999	0.818043
chr11	70507486	70508860	1375	yes	74	Promoter	SHANK2	0.985735	0.0353124	0.365769	0.831453	0.0931809	0.036058	0.599531	0.0856464	0.0657886	0.126605	0.0563765	0.127993	0.100038	0.288404	0.346208	0.338215	0.079669	0.74362
chr11	70672418	70673664	1247	yes	43	Promoter	SHANK2	0.927822	0.0429459	0.394001	0.865163	0.196502	0.0640841	0.677991	0.0258707	0.151297	0.10651	0.140705	0.112048	0.143638	0.286338	0.433355	0.402155	0.148885	0.458732
chr11	71484931	71486086	1156	no	35	intregenic	FAM86C1,ENPP7P8	0.966964	0.138204	0.454457	0.792099	0.937868	0.899286	0.938423	0.899502	0.948257	0.926158	0.908554	0.957731	0.92114	0.92783	0.950925	0.925665	0.937477	0.887946
chr11	71630421	71631416	996	no	43	Gene_body	RP11-849H4.2	0.987556	0.115991	0.418824	0.363285	0.912862	0.935018	0.928713	0.921796	0.936188	0.955284	0.945153	0.95849	0.943875	0.959911	0.947989	0.960579	0.960512	0.956584
chr11	71991694	71992519	826	no	30	intregenic	CLPB,PHOX2A	0.950549	0.0536458	0.332189	0.765122	0.934665	0.944491	0.921555	0.943025	0.955327	0.926318	0.937674	0.950635	0.957623	0.946022	0.93096	0.924528	0.948269	0.890669
chr11	72407757	72408649	893	yes	48	Gene_body	ARAP1	0.966667	0.0819674	0.312957	0.366138	0.924753	0.791441	0.869211	0.792848	0.825041	0.799138	0.761787	0.931769	0.811196	0.840391	0.844955	0.808648	0.866795	0.86561
chr11	72465337	72466378	1042	yes	59	Promoter	ARAP1	0.970851	0.101293	0.323	0.8878	0.945984	0.85412	0.843704	0.841409	0.962291	0.882594	0.875327	0.957877	0.889221	0.894892	0.906039	0.88084	0.939721	0.909459
chr11	73053095	73054979	1885	yes	111	Promoter	ARHGEF17	0.848748	0.0558876	0.346713	0.58603	0.745304	0.263566	0.374939	0.2691	0.663268	0.436287	0.14357	0.889724	0.382515	0.623283	0.67033	0.518728	0.828642	0.238875
chr11	73072769	73073877	1109	yes	76	Gene_body	ARHGEF17	0.90833	0.05705	0.319513	0.386617	0.918785	0.69941	0.838146	0.794877	0.862103	0.75764	0.678498	0.926941	0.817521	0.849342	0.874865	0.811475	0.886635	0.795213
chr11	73371334	73373231	1898	yes	78	Gene_body	PLEKHB1	0.907612	0.0346195	0.345015	0.174702	0.339327	0.307248	0.283324	0.271385	0.284942	0.256281	0.228006	0.249476	0.245285	0.281097	0.316068	0.265511	0.301505	0.437229
chr11	73637052	73638371	1320	no	32	Promoter	RP11-707G14.7	0.972328	0.113431	0.463386	0.90708	0.959344	0.976026	0.96336	0.969623	0.965659	0.964988	0.982206	0.974178	0.978674	0.981149	0.971724	0.975719	0.974151	0.956063
chr11	75161970	75162647	678	no	36	Promoter	GDPD5	0.929725	0.0790044	0.302677	0.801515	0.918178	0.788603	0.827567	0.848601	0.904406	0.690395	0.714305	0.932786	0.744181	0.867132	0.901648	0.857759	0.893916	0.910734
chr11	75597436	75599200	1765	no	51	Gene_body	UVRAG	0.972994	0.0728126	0.382836	0.926195	0.937487	0.94043	0.923348	0.893336	0.897103	0.886214	0.84377	0.862716	0.932011	0.884228	0.901246	0.909033	0.86841	0.921048
chr11	76204341	76205818	1478	no	35	Gene_body	C11orf30	0.981237	0.145794	0.383265	0.914004	0.946963	0.927272	0.937037	0.867477	0.933877	0.958883	0.909456	0.959143	0.945244	0.968428	0.807578	0.846482	0.946588	0.951382
chr11	76848655	76849950	1296	yes	80	Gene_body	MYO7A	0.932874	0.0460679	0.347452	0.915117	0.416313	0.418487	0.739288	0.277222	0.420631	0.581116	0.415665	0.390988	0.380656	0.521213	0.580587	0.604297	0.435677	0.6077
chr11	76858079	76859959	1881	yes	56	Gene_body	MYO7A	0.949236	0.0550397	0.316212	0.155983	0.310692	0.613599	0.727586	0.609103	0.302483	0.631375	0.404057	0.278216	0.257029	0.272473	0.281739	0.244681	0.301312	0.45206
chr11	77122000	77122997	998	yes	28	Promoter	PAK1	0.981838	0.0494345	0.323168	0.464445	0.0701806	0.186948	0.515956	0.129569	0.141821	0.28014	0.0735762	0.0718941	0.124797	0.189208	0.142824	0.118419	0.13614	0.282036
chr11	78533556	78534879	1324	no	41	Gene_body	TENM4	0.983363	0.078328	0.372689	0.774604	0.88211	0.78444	0.829074	0.865701	0.863697	0.886682	0.791331	0.925051	0.914962	0.713402	0.88885	0.794816	0.861628	0.801929
chr11	78613333	78615799	2467	yes	82	Gene_body	TENM4	0.943417	0.0541888	0.378266	0.491579	0.674724	0.901828	0.674215	0.843784	0.777307	0.776884	0.764524	0.594498	0.82776	0.751395	0.834826	0.819156	0.748443	0.708581
chr11	78672595	78673290	696	yes	27	Gene_body	TENM4	0.887484	0.0255783	0.348701	0.373886	0.157966	0.193727	0.208515	0.351154	0.160195	0.322749	0.173664	0.13525	0.531812	0.153816	0.136316	0.161157	0.125205	0.149316
chr11	80917145	80919048	1904	no	44	intregenic	RP11-179A16.1,RP11-686G23.2	0.961364	0.0705216	0.381247	0.601903	0.898904	0.950338	0.887204	0.925456	0.955159	0.92857	0.920224	0.932179	0.941945	0.928565	0.95983	0.9525	0.907748	0.869935
chr11	81454277	81455715	1439	no	29	intregenic	RP11-179A16.1,RP11-686G23.2	0.935634	0.089961	0.376523	0.637735	0.880417	0.926701	0.794065	0.841378	0.920653	0.882868	0.897236	0.935229	0.869692	0.892874	0.908958	0.894052	0.872451	0.728102
chr11	82211906	82212765	860	no	37	intregenic	SNORD112,RP11-179A16.1	0.920971	0.119822	0.389348	0.837543	0.934848	0.962172	0.869785	0.950121	0.95295	0.96046	0.948266	0.957186	0.946878	0.955906	0.954985	0.95325	0.927171	0.935217
chr11	82299051	82300324	1274	no	34	intregenic	RP11-179A16.2,SNORD112	0.950667	0.109803	0.438718	0.624635	0.930793	0.962011	0.883853	0.955292	0.948512	0.907866	0.922582	0.959841	0.945598	0.933634	0.938107	0.943992	0.947187	0.926968
chr11	83923697	83924856	1160	no	34	Gene_body	DLG2	0.932202	0.0819535	0.31071	0.631541	0.908416	0.775027	0.934337	0.953938	0.889287	0.955693	0.921272	0.931078	0.913402	0.917608	0.903636	0.911595	0.913019	0.842348
chr11	84148032	84149471	1440	no	25	Gene_body	DLG2	0.970149	0.0688693	0.329495	0.199691	0.143102	0.251434	0.213902	0.306515	0.182061	0.195796	0.129352	0.17271	0.241673	0.157996	0.188706	0.209889	0.163801	0.0995632
chr11	84155886	84156890	1005	no	30	Gene_body	DLG2	0.933333	0.111016	0.328087	0.491496	0.917716	0.933425	0.903978	0.929978	0.95367	0.903918	0.910227	0.933024	0.930778	0.942974	0.912119	0.915773	0.914724	0.849035
chr11	84430594	84433387	2794	no	64	Promoter	CTD-2537O9.1	0.938678	0.0466197	0.414185	0.334161	0.0943439	0.0682037	0.101993	0.0748477	0.0904024	0.0740936	0.0705648	0.0779884	0.080091	0.0805946	0.0787371	0.0706565	0.0876431	0.057246
chr11	84633011	84634620	1610	no	26	Promoter	DLG2	0.977273	0.0733178	0.339233	0.421919	0.473291	0.105448	0.429698	0.12255	0.330568	0.216879	0.235471	0.347838	0.259053	0.3904	0.343202	0.401711	0.327041	0.166426
chr11	86933172	86934968	1797	no	55	Gene_body	TMEM135	0.940931	0.0998521	0.323001	0.852026	0.931155	0.953596	0.951073	0.964412	0.948281	0.964556	0.944948	0.942615	0.971641	0.961198	0.939418	0.949336	0.960448	0.95866
chr11	88240720	88242494	1775	yes	108	Gene_body	GRM5,GRM5-AS1	0.884049	0.0145159	0.402786	0.421858	0.12701	0.372376	0.141769	0.243933	0.161343	0.183249	0.181391	0.124948	0.202093	0.15637	0.163845	0.155484	0.124355	0.100136
chr11	88689345	88689943	599	no	27	Gene_body	GRM5	0.942002	0.11856	0.487187	0.574597	0.933859	0.881126	0.857487	0.915802	0.927744	0.899549	0.925764	0.930371	0.918219	0.923304	0.896198	0.878134	0.924379	0.872275
chr11	89224429	89226580	2152	yes	69	Promoter	NOX4	0.935003	0.0313143	0.367236	0.719827	0.38624	0.354311	0.410281	0.310517	0.366145	0.342885	0.318079	0.371797	0.379103	0.376121	0.388161	0.362141	0.351618	0.384677
chr11	90023246	90023832	587	no	27	intregenic	AP002364.1,CHORDC1	0.952381	0.0530167	0.447923	0.836546	0.930327	0.975318	0.858434	0.916626	0.933143	0.914471	0.930778	0.971208	0.913477	0.929662	0.923686	0.913704	0.924945	0.816626
chr11	93475594	93477328	1735	no	56	Promoter	TAF1D	0.935629	0.0707195	0.329242	0.808094	0.920618	0.927294	0.830281	0.885561	0.934694	0.944598	0.90638	0.939628	0.911095	0.886463	0.862635	0.830828	0.926132	0.609291
chr11	93490989	93492307	1319	no	40	Gene_body	C11orf54	0.971056	0.0695703	0.423743	0.951106	0.960966	0.960107	0.966805	0.948799	0.971499	0.960792	0.946135	0.971821	0.959855	0.979836	0.972502	0.962942	0.954551	0.95687
chr11	93582574	93584581	2008	yes	94	Promoter	VSTM5	0.934436	0.0417216	0.405776	0.32991	0.358314	0.320657	0.298041	0.303721	0.338145	0.28618	0.275647	0.310762	0.298385	0.305589	0.300587	0.258555	0.329062	0.236685
chr11	95924351	95925523	1173	no	34	Gene_body	MAML2	0.987446	0.0967733	0.337388	0.799753	0.938006	0.964125	0.903679	0.954568	0.957421	0.955538	0.953469	0.961077	0.959405	0.952785	0.967448	0.956276	0.943925	0.864118
chr11	95931881	95933314	1434	no	27	Gene_body	MAML2	0.955921	0.130578	0.324663	0.835076	0.771955	0.876408	0.768865	0.886802	0.846521	0.838445	0.847565	0.955629	0.817749	0.770355	0.85935	0.75495	0.853944	0.707186
chr11	95975021	95977292	2272	no	45	Gene_body	MAML2	0.940324	0.0470171	0.34793	0.203387	0.362375	0.40897	0.521961	0.404398	0.38104	0.366232	0.354855	0.409881	0.318182	0.3895	0.344729	0.373462	0.351012	0.414001
chr11	96054853	96056904	2052	no	37	Gene_body	MAML2	0.93175	0.0732837	0.317422	0.0276963	0.920128	0.928473	0.892384	0.870437	0.933139	0.887514	0.719784	0.963894	0.932768	0.840602	0.933956	0.920918	0.923468	0.808168
chr11	97332209	97333617	1409	no	31	intregenic	RNA5SP347,RP11-882G5.1	0.94626	0.129022	0.412567	0.758233	0.874877	0.919909	0.765031	0.850966	0.921858	0.87999	0.925987	0.945272	0.88885	0.893452	0.907315	0.898993	0.854895	0.703998
chr11	97378357	97379490	1134	no	29	intregenic	RNA5SP347,RP11-882G5.1	0.970238	0.101733	0.400378	0.869776	0.876783	0.943726	0.811876	0.910402	0.952245	0.893212	0.940994	0.95068	0.915274	0.910032	0.916867	0.916535	0.889288	0.75118
chr11	97587912	97589912	2001	no	52	intregenic	AP003730.1,RNA5SP347	0.95896	0.0940991	0.391509	0.947607	0.911708	0.960616	0.859013	0.936403	0.928993	0.927727	0.951665	0.955028	0.931821	0.935937	0.941138	0.93502	0.914528	0.825997
chr11	98437505	98439275	1771	no	36	intregenic	RP11-115E19.1,RP11-379J13.2	0.897923	0.0877922	0.335277	0.759415	0.908307	0.929978	0.799304	0.894755	0.916059	0.887587	0.910104	0.970794	0.899547	0.914063	0.933523	0.911471	0.893638	0.794183
chr11	98684514	98685970	1457	no	28	intregenic	RP11-99C10.1,RP11-115E19.1	0.906475	0.0952712	0.345422	0.655441	0.925271	0.95674	0.827009	0.94126	0.931105	0.883382	0.917172	0.960873	0.903721	0.90857	0.934045	0.924757	0.892891	0.759978
chr11	99749327	99750306	980	no	33	Gene_body	CNTN5	0.972985	0.118947	0.402281	0.711118	0.910874	0.965872	0.836244	0.965932	0.938342	0.934431	0.965052	0.952794	0.935008	0.936792	0.94027	0.943869	0.918993	0.899751
chr11	99979496	99981088	1593	no	27	Gene_body	CNTN5	0.956743	0.109148	0.319362	0.613519	0.885712	0.952881	0.769037	0.926077	0.88451	0.903005	0.903345	0.960746	0.932655	0.891162	0.926208	0.903758	0.880052	0.873966
chr11	101288440	101290056	1617	no	35	intregenic	TRPC6,RP11-788M5.3	0.944895	0.106553	0.369596	0.880067	0.943087	0.935754	0.916054	0.923493	0.940673	0.906411	0.950937	0.954478	0.926039	0.946725	0.910028	0.914744	0.927689	0.845238
chr11	103196236	103198529	2294	no	42	Gene_body	DYNC2H1	0.943212	0.0575016	0.382031	0.629887	0.742326	0.803851	0.75399	0.845702	0.768403	0.713293	0.765519	0.753237	0.833249	0.768192	0.765528	0.789159	0.708529	0.707859
chr11	103329893	103330636	744	no	37	Gene_body	DYNC2H1	0.944444	0.0321447	0.326923	0.893789	0.960005	0.94877	0.860472	0.979116	0.971181	0.979536	0.96977	0.967619	0.93706	0.931937	0.92209	0.950667	0.925155	0.97769
chr11	106697257	106699416	2160	no	38	Gene_body	GUCY1A2	0.955026	0.0880268	0.300265	0.62053	0.895784	0.945998	0.819164	0.930191	0.933794	0.932976	0.953797	0.956775	0.94821	0.936863	0.943823	0.937288	0.898597	0.866753
chr11	106797733	106798488	756	no	25	Gene_body	GUCY1A2	0.925548	0.153046	0.389403	0.636112	0.931687	0.940831	0.820279	0.947323	0.944583	0.932834	0.962954	0.94126	0.946712	0.928671	0.924064	0.925132	0.913663	0.824274
chr11	107515087	107516206	1120	no	48	Gene_body	ELMOD1	0.927267	0.0992939	0.400791	0.508943	0.941312	0.943218	0.873903	0.944653	0.934815	0.881809	0.93728	0.950401	0.936306	0.935267	0.945298	0.940821	0.935779	0.841571
chr11	109168478	109168887	410	no	27	intregenic	RP11-708B6.2,SNORD39	0.988889	0.0107143	0.279559	0.480629	0.896812	0.923438	0.784028	0.91936	0.919841	0.924347	0.776089	0.944729	0.921372	0.79898	0.91877	0.886929	0.911566	0.802308
chr11	109204266	109206021	1756	no	45	intregenic	RP11-708B6.2,SNORD39	0.951096	0.109355	0.434821	0.481069	0.896515	0.918737	0.774943	0.907572	0.908302	0.892627	0.868572	0.953467	0.904677	0.897252	0.916901	0.867137	0.867881	0.741375
chr11	109962046	109966240	4195	yes	222	Promoter	ZC3H12C	0.769557	0.0240288	0.369654	0.387463	0.109905	0.0686757	0.0727626	0.0761254	0.127115	0.0647216	0.0688987	0.0705469	0.082222	0.0792875	0.0813645	0.0782714	0.0813967	0.0692946
chr11	111748279	111749331	1053	no	27	Promoter	ALG9,C11orf1,FDXACB1	0.904915	0.0654379	0.148672	0.411472	0.712443	0.697618	0.61837	0.422412	0.630855	0.633789	0.599723	0.787795	0.618695	0.640019	0.672969	0.657376	0.628288	0.599507
chr11	111808174	111809531	1358	yes	28	Promoter	DIXDC1	0.921429	0.0654479	0.289664	0.453056	0.411332	0.262457	0.412557	0.330418	0.331514	0.303777	0.313939	0.402977	0.406188	0.365867	0.416633	0.38532	0.336904	0.436946
chr11	111847802	111849421	1620	yes	78	Promoter	DIXDC1	0.954716	0.0260386	0.420228	0.0689567	0.147667	0.0228223	0.178085	0.0500286	0.0457271	0.0673354	0.00934468	0.0833155	0.0330667	0.0624348	0.0874106	0.056973	0.0889927	0.0841952
chr11	113113286	113114669	1384	no	27	Gene_body	NCAM1	0.964726	0.088822	0.285301	0.370988	0.297979	0.150656	0.444891	0.471779	0.245331	0.564681	0.202729	0.319926	0.412158	0.530098	0.346977	0.357528	0.322984	0.5572
chr11	113614602	113615188	587	no	26	Gene_body	ZW10	0.95	0.0962077	0.437308	0.946904	0.941291	0.931146	0.938264	0.961291	0.937439	0.952075	0.927746	0.918879	0.926998	0.946721	0.934732	0.925132	0.930114	0.93148
chr11	113932423	113933116	694	no	25	Gene_body	ZBTB16	0.923459	0.0756478	0.168746	0.41165	0.709294	0.760573	0.534008	0.43837	0.689394	0.731096	0.571959	0.851785	0.756287	0.639836	0.856588	0.789672	0.700854	0.624305
chr11	114858888	114860352	1465	no	29	intregenic	ACA59,NXPE2	0.925737	0.0668645	0.286237	0.430993	0.810427	0.917073	0.812422	0.887297	0.81615	0.780295	0.801975	0.860626	0.88885	0.854531	0.880628	0.862382	0.820676	0.716529
chr11	115629309	115632263	2955	yes	115	Promoter	LINC00900	0.933999	0.0381285	0.374094	0.567911	0.270024	0.317745	0.306821	0.306088	0.306415	0.290191	0.294386	0.253537	0.234171	0.282496	0.275281	0.277011	0.288818	0.263109
chr11	115828996	115830620	1625	no	50	intregenic	snoU13,AP000797.4	0.929133	0.0525676	0.395881	0.647771	0.76837	0.571139	0.765898	0.498251	0.786587	0.830123	0.76291	0.761944	0.771095	0.64693	0.764447	0.698669	0.701728	0.408129
chr11	115860029	115862233	2205	no	55	intregenic	snoU13,AP000797.4	0.955283	0.0677429	0.35105	0.620267	0.749331	0.733412	0.730905	0.777315	0.729303	0.768798	0.700595	0.718751	0.791296	0.772984	0.744299	0.72866	0.73816	0.701835
chr11	116364805	116365618	814	no	29	intregenic	AP001891.1,snoU13	0.980075	0.104079	0.352952	0.583074	0.912613	0.966149	0.88631	0.927363	0.927505	0.908674	0.934295	0.940682	0.901257	0.913659	0.923516	0.854384	0.888829	0.805967
chr11	116370065	116372265	2201	yes	84	Promoter	AP001891.1	0.921264	0.0245808	0.373218	0.325843	0.213575	0.36348	0.455604	0.337314	0.211341	0.488789	0.176332	0.1577	0.267344	0.405943	0.380843	0.295526	0.222467	0.19507
chr11	117313233	117314458	1226	no	37	Gene_body	DSCAML1	0.977381	0.198626	0.349143	0.173496	0.751335	0.673246	0.739824	0.644243	0.69684	0.533973	0.57094	0.720044	0.670487	0.667977	0.747749	0.700905	0.703152	0.519338
chr11	117650820	117651777	958	yes	37	Gene_body	DSCAML1	0.930679	0.089459	0.362877	0.417548	0.88438	0.831252	0.846862	0.823165	0.886985	0.732527	0.752377	0.927224	0.83583	0.891588	0.913696	0.890437	0.857042	0.774745
chr11	117665303	117668814	3512	yes	204	Promoter	DSCAML1	0.887937	0.025825	0.414764	0.366692	0.211768	0.100323	0.240086	0.210993	0.244554	0.16946	0.136746	0.203919	0.176202	0.182006	0.227728	0.202203	0.190733	0.174772
chr11	118342427	118344802	2376	no	45	Gene_body	KMT2A	0.95238	0.101919	0.350193	0.897473	0.950252	0.919658	0.941226	0.92213	0.92914	0.952054	0.940078	0.939783	0.934326	0.937472	0.969278	0.943728	0.937353	0.903025
chr11	118377485	118379386	1902	no	28	Gene_body	KMT2A	0.986078	0.121544	0.320501	0.96391	0.969416	0.923016	0.938562	0.952756	0.968724	0.964908	0.932845	0.957951	0.946898	0.968474	0.955708	0.929705	0.968433	0.928892
chr11	118985879	118987657	1779	no	40	Gene_body	C2CD2L	0.93807	0.0733308	0.290248	0.609431	0.553238	0.734136	0.756184	0.731416	0.709588	0.723597	0.761786	0.614523	0.767269	0.668753	0.727408	0.736495	0.56588	0.795701
chr11	119291981	119295086	3106	yes	118	Promoter	THY1	0.92737	0.0297197	0.400202	0.226908	0.18621	0.121739	0.17967	0.13783	0.145403	0.132927	0.147839	0.174144	0.162914	0.144234	0.145838	0.132401	0.151417	0.136228
chr11	120856749	120857970	1222	yes	55	Gene_body	GRIK4	0.941753	0.0123917	0.349762	0.205328	0.109398	0.235817	0.090868	0.108773	0.109028	0.127985	0.117604	0.0972038	0.107824	0.0940909	0.0895174	0.0832452	0.120439	0.0986411
chr11	121526397	121527719	1323	no	55	intregenic	RNU6-256P,SORL1	0.918485	0.0536766	0.307663	0.353752	0.32495	0.117855	0.202158	0.195506	0.257762	0.206295	0.0807937	0.318081	0.225305	0.251607	0.26126	0.232365	0.285849	0.213197
chr11	121592285	121594959	2675	no	79	intregenic	RNU6-256P,SORL1	0.949847	0.045465	0.369268	0.461445	0.365429	0.0949852	0.277749	0.262179	0.268484	0.253963	0.134972	0.327779	0.251093	0.281532	0.285054	0.236355	0.307254	0.171711
chr11	121664269	121666758	2490	no	57	intregenic	RNU6-256P,SORL1	0.9777	0.0866542	0.352186	0.475363	0.882024	0.550159	0.863711	0.924932	0.922834	0.872237	0.791474	0.940265	0.888638	0.898591	0.871165	0.870206	0.906101	0.714878
chr11	121964733	121971097	6365	no	85	Promoter	MIR125B1	0.927433	0.115843	0.339375	0.74481	0.750859	0.241339	0.867357	0.281147	0.563237	0.514549	0.135662	0.774607	0.595189	0.678962	0.681694	0.636983	0.709581	0.449399
chr11	122012463	122013744	1282	no	34	intregenic	MIRLET7A2,BLID	0.970751	0.126724	0.363149	0.81798	0.910977	0.823051	0.920243	0.890828	0.916655	0.870863	0.894309	0.923097	0.920666	0.93531	0.904884	0.881024	0.904445	0.809242
chr11	122072671	122074340	1670	no	40	Gene_body	RP11-820L6.1	0.972727	0.0482888	0.316568	0.530491	0.550682	0.28676	0.40346	0.316284	0.371547	0.441272	0.122775	0.543677	0.346878	0.418172	0.406348	0.369707	0.511032	0.229135
chr11	122099976	122102198	2223	no	42	Gene_body	RP11-820L6.1	0.972039	0.0761021	0.328622	0.641496	0.697097	0.567363	0.826241	0.61049	0.65682	0.727737	0.735375	0.769108	0.634138	0.602413	0.665167	0.592005	0.673442	0.730101
chr11	122215080	122216668	1589	no	36	Gene_body	RP11-820L6.1	0.949786	0.107523	0.403343	0.848499	0.934971	0.946117	0.925635	0.855092	0.848939	0.878396	0.852379	0.965068	0.891439	0.913899	0.925452	0.887159	0.920067	0.895728
chr11	122229484	122230761	1278	no	28	Gene_body	RP11-820L6.1	0.922375	0.0851474	0.320388	0.842475	0.82262	0.711244	0.862524	0.667584	0.745425	0.734937	0.697236	0.903601	0.784377	0.742305	0.778043	0.673067	0.784635	0.529243
chr11	122309923	122311948	2026	no	47	intregenic	RNU4ATAC10P,RP11-820L6.1	0.954379	0.0374785	0.331097	0.199101	0.325693	0.281012	0.136517	0.132482	0.236504	0.176826	0.246926	0.312919	0.251184	0.223256	0.256996	0.197959	0.276459	0.146141
chr11	122451407	122452834	1428	no	26	Promoter	RNU6-592P	0.945085	0.058582	0.2052	0.141992	0.269972	0.214522	0.260739	0.240683	0.251034	0.231662	0.167502	0.318211	0.160413	0.247937	0.276511	0.263421	0.258715	0.218138
chr11	122637080	122637753	674	no	26	Gene_body	UBASH3B	0.941369	0.142839	0.337994	0.933277	0.953237	0.901944	0.878503	0.898819	0.947157	0.871733	0.8901	0.93649	0.912852	0.937545	0.938694	0.915083	0.940773	0.852137
chr11	125220215	125221129	915	no	28	Gene_body	PKNOX2	0.902383	0.0639086	0.230178	0.297361	0.836127	0.87721	0.802453	0.912701	0.932578	0.886218	0.917239	0.919317	0.862144	0.898132	0.808201	0.799611	0.891759	0.922069
chr11	125510211	125511203	993	no	32	Gene_body	CHEK1	0.938859	0.147062	0.481402	0.936277	0.944317	0.96937	0.945397	0.963897	0.959765	0.979513	0.959531	0.959011	0.972078	0.977178	0.951941	0.949841	0.958746	0.937902
chr11	125742862	125744246	1385	no	26	Promoter	RP11-680F20.10	0.910568	0.0625557	0.422565	0.836645	0.923505	0.810901	0.891406	0.899505	0.891718	0.87628	0.881968	0.934928	0.919811	0.838515	0.929899	0.899212	0.900578	0.776454
chr11	126095747	126096841	1095	no	27	Gene_body	FAM118B	0.965986	0.143999	0.427131	0.930869	0.818611	0.976751	0.830693	0.953683	0.870818	0.93885	0.929746	0.981437	0.959803	0.870538	0.945026	0.965975	0.848471	0.969381
chr11	126859622	126861115	1494	no	36	Promoter	MIR3167,RP11-688I9.2	0.950885	0.101079	0.342169	0.168535	0.36225	0.378	0.291377	0.345272	0.404822	0.318491	0.329367	0.387222	0.343291	0.437575	0.381879	0.346401	0.345079	0.238824
chr11	126869564	126871364	1801	yes	59	Promoter	KIRREL3,KIRREL3-AS3	0.938586	0.063169	0.364426	0.207383	0.110612	0.0601681	0.128895	0.113775	0.0871292	0.0833209	0.0738985	0.115253	0.0939705	0.100797	0.119295	0.119235	0.0941241	0.0680209
chr11	127517249	127518454	1206	no	30	intregenic	RP11-702B10.2,RN7SKP279	0.971612	0.12339	0.3553	0.59138	0.923466	0.974554	0.946376	0.94039	0.919706	0.90493	0.921359	0.9659	0.931599	0.942447	0.913146	0.89757	0.929625	0.857705
chr11	127795857	127797445	1589	no	26	intregenic	RP11-702B10.2,RN7SKP279	0.938426	0.102367	0.36694	0.615218	0.920457	0.942098	0.830425	0.759378	0.882833	0.82987	0.852135	0.959722	0.909895	0.909884	0.885959	0.905028	0.879839	0.761292
chr11	127868348	127869796	1449	no	37	intregenic	RP11-702B10.2,RN7SKP279	0.933223	0.096375	0.359793	0.468825	0.927435	0.936599	0.899205	0.929551	0.932772	0.907443	0.946973	0.956791	0.91952	0.94487	0.91967	0.890626	0.919109	0.794149
chr11	128041782	128043185	1404	no	27	intregenic	RP11-702B10.2,RN7SKP279	0.9625	0.0919495	0.382312	0.649057	0.853848	0.815074	0.740045	0.833033	0.796556	0.811937	0.754875	0.836911	0.727325	0.787728	0.781267	0.791329	0.841592	0.602768
chr11	128375307	128377697	2391	no	50	Gene_body	ETS1	0.941218	0.0717404	0.350427	0.364601	0.249876	0.652707	0.638387	0.549053	0.46529	0.588182	0.64304	0.636212	0.544954	0.526573	0.532531	0.550097	0.488881	0.651812
chr11	128417988	128418949	962	no	36	Gene_body	ETS1	0.948145	0.0355228	0.279048	0.232101	0.154891	0.174591	0.150513	0.158299	0.117721	0.148834	0.162574	0.100037	0.158249	0.141295	0.145147	0.153599	0.145579	0.174462
chr11	128998731	128999290	560	no	43	Gene_body	ARHGAP32	0.980556	0.131012	0.478168	0.953631	0.919987	0.943587	0.949726	0.968268	0.972467	0.964731	0.972524	0.947441	0.965621	0.961372	0.946067	0.949829	0.955561	0.966706
chr11	129800874	129802187	1314	no	49	Gene_body	PRDM10	0.972745	0.100776	0.394485	0.941421	0.905257	0.965299	0.95176	0.882822	0.902123	0.937535	0.951945	0.850888	0.849754	0.906746	0.961266	0.966016	0.842233	0.945744
chr11	129840525	129842672	2148	no	69	Gene_body	PRDM10	0.939157	0.0910999	0.389927	0.927783	0.931439	0.957767	0.926886	0.944609	0.939508	0.965566	0.965031	0.954335	0.957774	0.955353	0.948459	0.956689	0.935849	0.954138
chr11	130355791	130357553	1763	no	63	intregenic	C11orf44,ADAMTS15	0.964925	0.0921511	0.336969	0.745431	0.901542	0.93623	0.836121	0.890707	0.920229	0.881667	0.845239	0.93866	0.902016	0.793779	0.890306	0.832189	0.910485	0.798543
chr11	130467774	130468893	1120	no	38	intregenic	C11orf44,ADAMTS15	0.953725	0.0655976	0.427336	0.641337	0.888119	0.946815	0.802285	0.953076	0.929771	0.87089	0.954308	0.953686	0.928545	0.914342	0.946975	0.920438	0.891993	0.843188
chr11	130784971	130785811	841	no	29	Gene_body	SNX19	0.899792	0.0950187	0.255268	0.587422	0.851267	0.797565	0.794701	0.591811	0.822208	0.813509	0.793044	0.825272	0.720002	0.793054	0.805064	0.778713	0.831118	0.555878
chr11	131505657	131507111	1455	no	38	Gene_body	NTM	0.982041	0.074629	0.281021	0.48719	0.880381	0.901685	0.755889	0.873481	0.912502	0.854484	0.858447	0.919694	0.883482	0.894029	0.896063	0.901759	0.865908	0.698596
chr11	131551764	131552853	1090	no	31	Gene_body	NTM	0.98088	0.134018	0.326585	0.444417	0.831724	0.86225	0.685797	0.792995	0.832673	0.782356	0.797768	0.890173	0.772422	0.753944	0.822973	0.803886	0.838129	0.600876
chr11	131557030	131557695	666	no	30	Gene_body	NTM	0.913182	0.0879601	0.389117	0.5822	0.899196	0.921447	0.856513	0.868553	0.870835	0.898668	0.937809	0.942314	0.923993	0.90515	0.938792	0.907799	0.894609	0.817638
chr11	131560401	131561565	1165	yes	70	Gene_body	NTM	0.913139	0.0295919	0.352502	0.543499	0.839233	0.862604	0.845635	0.876707	0.851467	0.839322	0.883638	0.880582	0.898811	0.862437	0.852789	0.858333	0.859795	0.796239
chr11	131707007	131708550	1544	no	31	Gene_body	NTM	0.991111	0.0864815	0.373344	0.451907	0.903746	0.962119	0.771783	0.811864	0.90685	0.887903	0.846405	0.954229	0.835829	0.891518	0.900275	0.886903	0.90611	0.655081
chr11	131779195	131782837	3643	yes	191	Promoter	NTM	0.87432	0.0240644	0.379057	0.392095	0.161024	0.167589	0.143649	0.14798	0.191666	0.185177	0.140381	0.128006	0.202534	0.159576	0.158752	0.155397	0.166026	0.156096
chr11	132030853	132032199	1347	no	32	Gene_body	NTM	0.995098	0.0983443	0.420159	0.494688	0.910128	0.937976	0.865283	0.630146	0.897924	0.910585	0.847469	0.930311	0.91746	0.8867	0.921287	0.903091	0.899055	0.75176
chr11	132106915	132108570	1656	no	41	Gene_body	NTM	0.928262	0.116749	0.340683	0.446292	0.874074	0.836831	0.801612	0.913288	0.888041	0.879508	0.83311	0.932751	0.883932	0.898683	0.889141	0.895617	0.859378	0.710533
chr11	132587717	132589342	1626	no	43	Gene_body	OPCML	0.954096	0.0816155	0.375759	0.51301	0.426871	0.84249	0.76619	0.726578	0.681488	0.815344	0.673787	0.609902	0.75388	0.724909	0.637685	0.698386	0.559904	0.663281
chr11	132661942	132664485	2544	no	57	Gene_body	OPCML	0.932678	0.0814915	0.36942	0.572591	0.768046	0.849957	0.767669	0.717745	0.679934	0.79174	0.630967	0.618851	0.682119	0.668413	0.686106	0.635142	0.704358	0.577973
chr11	132813023	132815361	2339	yes	145	Promoter	OPCML	0.872728	0.0148186	0.379844	0.434547	0.0668763	0.0551485	0.0874221	0.0373214	0.0666261	0.06524	0.0370837	0.0446276	0.0795011	0.058284	0.0606227	0.0637366	0.0802096	0.0589346
chr11	132829545	132831391	1847	no	42	Gene_body	OPCML	0.95084	0.0983997	0.321663	0.394871	0.788268	0.620178	0.680684	0.584197	0.605463	0.705381	0.690251	0.826433	0.739298	0.723539	0.6994	0.680687	0.709948	0.557527
chr11	132862863	132865595	2733	no	67	Gene_body	OPCML	0.938429	0.0321493	0.34063	0.378967	0.340967	0.308729	0.300709	0.269197	0.294718	0.337239	0.277915	0.341818	0.291831	0.314063	0.307046	0.296654	0.315983	0.203352
chr11	132934145	132935979	1835	yes	80	Gene_body	OPCML	0.901514	0.0355965	0.377414	0.39994	0.483307	0.556616	0.491439	0.48037	0.474175	0.48925	0.506833	0.481918	0.508494	0.493588	0.490275	0.478831	0.469314	0.457591
chr11	132947426	132949437	2012	no	48	Gene_body	OPCML	0.928718	0.0836456	0.317267	0.2153	0.605432	0.50995	0.476841	0.455428	0.52937	0.479465	0.492002	0.636278	0.50047	0.523798	0.58428	0.566346	0.536896	0.366693
chr11	132950880	132955180	4301	yes	189	Gene_body	OPCML	0.890483	0.0307707	0.400394	0.417938	0.376786	0.327265	0.326489	0.280811	0.344978	0.295537	0.285848	0.328038	0.318842	0.325859	0.325234	0.321531	0.337974	0.261954
chr11	132977453	132979906	2454	no	39	Gene_body	OPCML	0.938232	0.113506	0.307875	0.365321	0.810844	0.843046	0.731808	0.84854	0.832488	0.767545	0.833446	0.884819	0.825645	0.803524	0.861687	0.843389	0.839978	0.699805
chr11	133022959	133024088	1130	no	32	Gene_body	OPCML	0.944719	0.0795589	0.394896	0.238441	0.728485	0.748435	0.577215	0.663022	0.595968	0.628516	0.694794	0.717941	0.69376	0.687537	0.772602	0.728377	0.612826	0.512657
chr11	133448457	133450118	1662	no	52	intregenic	RP11-448P19.1,OPCML	0.939348	0.0671191	0.303087	0.554044	0.750575	0.646806	0.649292	0.570358	0.683528	0.628005	0.774233	0.83127	0.758926	0.68956	0.745792	0.719348	0.708006	0.555376
chr11	133465625	133466774	1150	no	30	intregenic	RP11-448P19.1,OPCML	0.912461	0.114716	0.388412	0.447488	0.894485	0.933539	0.779603	0.839034	0.881704	0.806628	0.840749	0.923253	0.897374	0.876565	0.88929	0.878493	0.845511	0.67082
chr11	133788351	133790495	2145	yes	142	Gene_body	IGSF9B	0.943342	0.0323407	0.363391	0.633569	0.551371	0.669836	0.451379	0.665347	0.627481	0.411816	0.784069	0.64759	0.503875	0.566239	0.521974	0.489509	0.521963	0.640922
chr11	134231170	134232775	1606	yes	72	Gene_body	GLB1L2	0.974802	0.0731201	0.38886	0.548694	0.779271	0.894075	0.83007	0.803675	0.80125	0.855525	0.888292	0.848847	0.882368	0.798393	0.833797	0.842984	0.783427	0.878767
chr12	312737	314497	1761	yes	81	Promoter	RP11-283I3.2,SLC6A12	0.969601	0.0380744	0.284015	0.382511	0.368467	0.361661	0.589425	0.320744	0.419336	0.349369	0.358719	0.283363	0.373984	0.418876	0.292747	0.26019	0.363902	0.391133
chr12	655756	656641	886	no	55	Gene_body	B4GALNT3	0.958876	0.0345924	0.392384	0.236334	0.395484	0.421339	0.335504	0.394122	0.40608	0.400271	0.459801	0.406478	0.403669	0.408416	0.41464	0.416208	0.367927	0.316191
chr12	1024946	1026776	1831	no	68	Promoter	RAD52	0.95386	0.0614833	0.358338	0.925619	0.848661	0.923003	0.906506	0.917143	0.884475	0.894425	0.912506	0.866768	0.872733	0.901427	0.861528	0.874351	0.847078	0.919457
chr12	2338254	2340879	2626	yes	97	Gene_body	CACNA1C	0.956913	0.0533752	0.384134	0.799371	0.753296	0.82059	0.677065	0.754888	0.760674	0.760623	0.815756	0.8201	0.761329	0.729168	0.832186	0.750026	0.791796	0.617154
chr12	2691613	2693090	1478	no	55	Gene_body	CACNA1C	0.96738	0.0638784	0.301775	0.0560315	0.28116	0.281801	0.196589	0.166486	0.276127	0.219339	0.2955	0.252584	0.191497	0.226931	0.259133	0.233285	0.262839	0.163366
chr12	2800562	2800919	358	yes	33	Promoter	CACNA1C-AS1	0.883985	0.00515004	0.410283	0.236468	0.0010101	0.190974	0.07432	0.0584989	0.269683	0.0374047	0.742227	0.000571755	0.126733	0.13674	0.096307	0.0536013	0.0680727	0.0650026
chr12	3562654	3566176	3523	no	112	Gene_body	PRMT8	0.93663	0.0585878	0.346954	0.441915	0.662847	0.815027	0.690906	0.69434	0.734392	0.715824	0.681857	0.693964	0.653031	0.707812	0.724798	0.731964	0.694934	0.795259
chr12	3816994	3817886	893	no	30	Gene_body	EFCAB4B	1	0.114367	0.326412	0.522441	0.956546	0.931417	0.941936	0.937914	0.959305	0.896298	0.910178	0.941818	0.938278	0.921147	0.935146	0.90906	0.946652	0.937371
chr12	4029462	4030434	973	no	26	intregenic	RP11-320N7.2,RP11-664D1.1	0.922156	0.119057	0.36316	0.516597	0.92001	0.390403	0.578001	0.650843	0.577498	0.397123	0.219933	0.940691	0.604451	0.481961	0.604892	0.478323	0.764916	0.541212
chr12	4432594	4434022	1429	yes	40	Gene_body	C12orf5	0.974449	0.0566753	0.450419	0.597379	0.909385	0.917802	0.928468	0.933486	0.944815	0.931058	0.947248	0.902732	0.944183	0.944236	0.922385	0.940336	0.895675	0.944414
chr12	4479316	4480446	1131	yes	51	Gene_body	FGF23	0.966817	0.075146	0.407878	0.661534	0.89167	0.932221	0.886541	0.917234	0.944524	0.885974	0.918721	0.92121	0.918729	0.910835	0.928094	0.917947	0.890552	0.81051
chr12	4671597	4672714	1118	yes	31	intregenic	DYRK4,RAD51AP1	0.935831	0.0691485	0.304277	0.468347	0.80085	0.623943	0.646559	0.538364	0.663285	0.568659	0.534853	0.801088	0.622035	0.677262	0.7455	0.697352	0.737675	0.581963
chr12	4872051	4874004	1954	no	54	Gene_body	GALNT8	0.984319	0.09353	0.359792	0.441681	0.789807	0.822915	0.656385	0.761752	0.78972	0.659575	0.652422	0.766819	0.669651	0.751029	0.747822	0.699711	0.766196	0.610894
chr12	5936579	5937770	1192	yes	49	Gene_body	ANO2	0.948172	0.0513166	0.401463	0.812778	0.867494	0.830959	0.678782	0.573917	0.817057	0.605589	0.537334	0.876326	0.595958	0.809133	0.818129	0.77266	0.82883	0.479135
chr12	6165253	6166052	800	yes	33	Gene_body	VWF	0.922197	0.0361716	0.400315	0.597193	0.212842	0.443335	0.688109	0.358591	0.415882	0.525883	0.537811	0.263562	0.461108	0.500041	0.416889	0.331471	0.342061	0.341087
chr12	8757785	8758786	1002	yes	36	Gene_body	AICDA	0.919118	0.065669	0.414389	0.528951	0.93443	0.967366	0.865531	0.887334	0.916655	0.87661	0.950067	0.955062	0.937395	0.92348	0.945709	0.920708	0.940386	0.807299
chr12	8776514	8777514	1001	no	46	intregenic	MFAP5,AICDA	0.970435	0.0907703	0.410293	0.851803	0.958802	0.952795	0.945462	0.946767	0.980449	0.9463	0.931544	0.953529	0.953745	0.944311	0.966165	0.968562	0.955746	0.911792
chr12	8971829	8973263	1435	no	34	Promoter	A2ML1,A2ML1-AS2	0.94375	0.151052	0.29099	0.406084	0.856916	0.867452	0.793733	0.742898	0.694681	0.754282	0.82843	0.898287	0.728055	0.765583	0.84482	0.763836	0.807455	0.757643
chr12	8997436	8998797	1362	no	35	Promoter	A2ML1	0.985609	0.130908	0.328626	0.733527	0.881741	0.80557	0.70431	0.745367	0.758041	0.698895	0.741226	0.931026	0.770581	0.746942	0.822134	0.771224	0.803912	0.533788
chr12	9108247	9110085	1839	no	42	Gene_body	KLRG1	0.981717	0.072718	0.396442	0.785651	0.921418	0.931264	0.939	0.888751	0.951439	0.927069	0.90583	0.940976	0.893521	0.93055	0.936694	0.923666	0.94106	0.915454
chr12	10406495	10407602	1108	no	31	intregenic	KLRD1,GABARAPL1	0.94404	0.114848	0.48875	0.876145	0.948302	0.938514	0.910169	0.944041	0.945157	0.921499	0.906738	0.928789	0.918343	0.966068	0.936157	0.916052	0.902835	0.89747
chr12	10645817	10646985	1169	no	25	intregenic	EIF2S3L,KLRC1	0.935498	0.128066	0.403194	0.79586	0.87117	0.883743	0.838287	0.861762	0.874462	0.84905	0.844392	0.917106	0.846619	0.816226	0.898884	0.857738	0.819893	0.740743
chr12	10658199	10658915	717	no	30	Promoter	EIF2S3L	0.945458	0.0498064	0.414912	0.770323	0.928109	0.940535	0.897192	0.939289	0.95708	0.882184	0.945032	0.936694	0.949711	0.961833	0.960557	0.950136	0.948065	0.831334
chr12	10720387	10721193	807	no	25	intregenic	KLRAP1,RP11-291B21.2	0.912778	0.122182	0.421743	0.682967	0.881795	0.882077	0.809019	0.870085	0.898869	0.831322	0.883273	0.949786	0.894213	0.868549	0.870671	0.833832	0.876767	0.750036
chr12	10823072	10825074	2003	no	30	Gene_body	STYK1	0.919318	0.0751615	0.294244	0.532211	0.830051	0.899748	0.764858	0.842423	0.883512	0.8397	0.874468	0.793256	0.84685	0.852644	0.837229	0.802083	0.843595	0.645341
chr12	11637853	11639341	1489	no	28	Promoter	RP11-711K1.7	0.919603	0.10207	0.259931	0.555973	0.87496	0.87271	0.884996	0.786912	0.877468	0.862827	0.833233	0.895979	0.821696	0.861072	0.889256	0.882439	0.860122	0.818395
chr12	11737767	11738833	1067	no	29	intregenic	ETV6,RP11-434C1.1	0.970818	0.115606	0.396211	0.87528	0.944313	0.967765	0.950396	0.953866	0.932662	0.924378	0.961016	0.964671	0.946151	0.958647	0.949373	0.958683	0.943109	0.940386
chr12	12201641	12203861	2221	no	53	Promoter	BCL2L14	0.953104	0.11642	0.347916	0.828103	0.902439	0.950597	0.905513	0.893672	0.90201	0.877238	0.895966	0.962749	0.918017	0.927672	0.927987	0.914378	0.880805	0.84221
chr12	12262765	12264105	1341	no	61	Gene_body	BCL2L14	0.92029	0.046261	0.316514	0.870983	0.956789	0.921677	0.930918	0.926863	0.856282	0.926906	0.921665	0.934357	0.902517	0.928642	0.91411	0.913015	0.889016	0.944383
chr12	12413040	12414331	1292	no	46	Gene_body	LRP6	0.931746	0.0724051	0.32432	0.838565	0.925088	0.919879	0.926026	0.927084	0.951262	0.956448	0.918607	0.955893	0.935464	0.945588	0.956163	0.952203	0.928285	0.921523
chr12	13055576	13057078	1503	no	32	Gene_body	GPRC5A	0.966181	0.127585	0.307156	0.738921	0.890265	0.910485	0.877117	0.87485	0.835457	0.898427	0.326182	0.881559	0.867072	0.791394	0.877966	0.841565	0.88013	0.893906
chr12	13715432	13717381	1950	yes	102	Gene_body	GRIN2B	0.915618	0.0727778	0.412127	0.58854	0.947541	0.96025	0.950514	0.96267	0.959025	0.91782	0.961585	0.961757	0.963456	0.953989	0.965531	0.958529	0.948792	0.905486
chr12	14217069	14218683	1615	no	37	intregenic	RN7SL46P,GRIN2B	0.977143	0.0951016	0.37272	0.67435	0.890739	0.889628	0.84426	0.851422	0.861988	0.796658	0.865605	0.944944	0.866501	0.863201	0.925272	0.904449	0.850192	0.819203
chr12	14457345	14458291	947	no	26	intregenic	RN7SL676P,RNU6-491P	0.951515	0.117485	0.389973	0.728986	0.964217	0.952058	0.941361	0.954908	0.960825	0.940883	0.959218	0.964013	0.963422	0.952678	0.955859	0.942564	0.957808	0.931853
chr12	14459710	14460835	1126	no	31	intregenic	RN7SL676P,RNU6-491P	0.961735	0.141355	0.479411	0.585624	0.898129	0.919375	0.868816	0.860658	0.865314	0.821815	0.866023	0.90603	0.804358	0.892048	0.903804	0.866733	0.833213	0.851196
chr12	14905535	14906625	1091	no	31	Gene_body	RP11-174G6.1	0.936923	0.123687	0.426825	0.210198	0.95022	0.942952	0.918013	0.892716	0.944407	0.918229	0.927553	0.933227	0.925983	0.933631	0.918922	0.903795	0.930754	0.902301
chr12	15495800	15497048	1249	no	34	Gene_body	PTPRO	0.958712	0.109262	0.314519	0.570662	0.900699	0.94069	0.828342	0.911782	0.90377	0.849854	0.938559	0.94974	0.889843	0.92247	0.933068	0.907644	0.89622	0.798789
chr12	16707406	16708373	968	no	27	Gene_body	LMO3	0.989583	0.0991182	0.425404	0.884068	0.904268	0.943653	0.946515	0.944564	0.957077	0.917084	0.932917	0.959073	0.951478	0.934037	0.945372	0.935674	0.925476	0.948819
chr12	16791892	16793098	1207	no	31	intregenic	RP11-69C13.1,LMO3	0.925178	0.120025	0.399288	0.706314	0.855228	0.942191	0.876196	0.858102	0.840434	0.831868	0.861517	0.941591	0.848683	0.882321	0.896813	0.904615	0.822147	0.851502
chr12	16866005	16867677	1673	no	38	intregenic	RP11-239A17.1,RP11-69C13.1	0.931807	0.0989216	0.366901	0.525508	0.88244	0.934892	0.872969	0.89004	0.880555	0.863545	0.884535	0.929663	0.876517	0.90063	0.9171	0.886464	0.893498	0.853469
chr12	17235148	17236154	1007	no	25	intregenic	RP11-871F6.3,RNU6-837P	0.916853	0.128838	0.347113	0.715983	0.861906	0.911527	0.777212	0.865044	0.893665	0.845179	0.874339	0.89312	0.886211	0.861715	0.895352	0.874526	0.854127	0.74551
chr12	18126064	18127831	1768	no	27	intregenic	RERGL,Y_RNA	0.966667	0.0901729	0.369116	0.485001	0.912097	0.90609	0.834578	0.855981	0.90661	0.849871	0.890964	0.957806	0.917314	0.919411	0.909628	0.907724	0.898167	0.791448
chr12	18198089	18200638	2550	no	33	intregenic	RERGL,Y_RNA	0.969643	0.121006	0.419843	0.414452	0.911964	0.941613	0.883128	0.902035	0.88154	0.876323	0.895802	0.955096	0.899575	0.891232	0.902865	0.889586	0.874956	0.758009
chr12	18238435	18239736	1302	no	26	Gene_body	RERGL	0.975011	0.142748	0.343145	0.592267	0.909561	0.949373	0.882795	0.876182	0.950977	0.928187	0.886624	0.954127	0.902726	0.907715	0.885646	0.909064	0.879962	0.786609
chr12	19557701	19559056	1356	no	29	Gene_body	AEBP2	0.951659	0.0921751	0.186537	0.495869	0.920241	0.952695	0.908042	0.900712	0.948184	0.927964	0.951676	0.961757	0.9526	0.929652	0.92821	0.936505	0.921764	0.852612
chr12	19725489	19727977	2489	no	50	intregenic	RNU1-146P,AEBP2	0.966218	0.0837245	0.322622	0.784889	0.891742	0.91072	0.885171	0.922321	0.884133	0.916095	0.920312	0.866815	0.894118	0.873396	0.924593	0.912974	0.891215	0.902693
chr12	19771349	19772515	1167	no	35	intregenic	RNU1-146P,AEBP2	0.935233	0.0815528	0.352128	0.439414	0.94096	0.961368	0.953137	0.929336	0.93679	0.958922	0.941353	0.95895	0.945009	0.945881	0.958498	0.937955	0.946407	0.925405
chr12	19927593	19928949	1357	no	33	Promoter	RP11-405A12.2	0.938929	0.0553208	0.296833	0.429718	0.924198	0.966889	0.927368	0.937531	0.898516	0.931257	0.497347	0.949682	0.964603	0.960398	0.944775	0.930028	0.927404	0.924774
chr12	19950337	19951260	924	no	27	Gene_body	RP11-405A12.2	0.991736	0.0532699	0.451184	0.717155	0.920254	0.938938	0.908153	0.926451	0.96902	0.904982	0.942675	0.899397	0.925408	0.920132	0.91986	0.928923	0.915063	0.885799
chr12	19988873	19990104	1232	no	31	Gene_body	RP11-405A12.2	0.955796	0.0580893	0.356242	0.525833	0.920704	0.928734	0.903489	0.949698	0.962697	0.895552	0.957651	0.960086	0.939373	0.942241	0.909477	0.918821	0.912631	0.886008
chr12	20055644	20056941	1298	no	35	Gene_body	RP11-405A12.2	0.947744	0.0895548	0.358491	0.647251	0.941587	0.939498	0.927992	0.969275	0.972408	0.92639	0.983253	0.931496	0.970902	0.95608	0.923759	0.928867	0.943581	0.91047
chr12	20093486	20095153	1668	yes	32	Gene_body	RP11-405A12.2	0.988889	0.0907219	0.473781	0.432691	0.924257	0.934739	0.929426	0.930179	0.95002	0.926647	0.979495	0.959304	0.95999	0.965858	0.944261	0.936599	0.927026	0.923433
chr12	20553379	20554644	1266	no	27	Gene_body	PDE3A	0.918964	0.0672614	0.342526	0.301983	0.899821	0.950948	0.848426	0.888803	0.887862	0.874991	0.904332	0.907792	0.909508	0.865944	0.864646	0.874226	0.900794	0.801015
chr12	20634899	20636521	1623	no	28	Gene_body	PDE3A	0.984615	0.115759	0.3102	0.759507	0.883765	0.920965	0.869108	0.903707	0.941515	0.904687	0.869072	0.953141	0.928088	0.921931	0.919728	0.886046	0.905922	0.833655
chr12	20685723	20687345	1623	no	43	Gene_body	PDE3A	0.987906	0.0743621	0.45263	0.77118	0.921052	0.944412	0.893413	0.94592	0.926054	0.840947	0.933696	0.965047	0.915989	0.937962	0.954666	0.940494	0.899754	0.855473
chr12	20704503	20705228	726	yes	51	Gene_body	PDE3A	0.95	0.0456243	0.415067	0.736877	0.944729	0.971643	0.945034	0.974876	0.965543	0.969197	0.966262	0.961006	0.965386	0.968456	0.969436	0.965795	0.960061	0.936703
chr12	22486690	22488547	1858	yes	155	Promoter	ST8SIA1	0.962412	0.0103706	0.427855	0.340966	0.0131518	0.0140926	0.0377667	0.0112164	0.0263766	0.0251753	0.0292834	0.00513542	0.00955931	0.0187965	0.0216853	0.0257768	0.0248521	0.0252492
chr12	22918098	22920725	2628	no	41	intregenic	RP11-114G22.1,RP11-449P1.1	0.970192	0.0774324	0.379071	0.594989	0.862861	0.605539	0.84859	0.630749	0.806452	0.71159	0.878875	0.92477	0.755994	0.811486	0.8417	0.81952	0.81009	0.637506
chr12	23087696	23088677	982	no	25	intregenic	RP11-114G22.1,RP11-449P1.1	1	0.111111	0.313172	0.510213	0.850734	0.645183	0.849455	0.700285	0.789963	0.716442	0.713906	0.939869	0.784785	0.813259	0.767053	0.742255	0.832355	0.63621
chr12	23438909	23439697	789	no	50	intregenic	SOX5,RP11-153K16.2	0.966988	0.0968246	0.443432	0.548672	0.900355	0.943495	0.919596	0.929891	0.915529	0.896869	0.941053	0.930426	0.929201	0.927017	0.923361	0.92946	0.913125	0.822431
chr12	24074537	24076716	2180	no	37	Gene_body	SOX5	1	0.0874148	0.384906	0.361583	0.89264	0.836097	0.899095	0.849624	0.887264	0.84169	0.841445	0.952117	0.896	0.874324	0.904159	0.902051	0.852453	0.776132
chr12	24102581	24104357	1777	no	38	Promoter	SOX5	0.901154	0.041443	0.342091	0.191902	0.252098	0.0679909	0.0575388	0.0515605	0.145754	0.0627761	0.0434331	0.26753	0.09907	0.109904	0.178987	0.143234	0.203891	0.0295162
chr12	24368461	24369949	1489	no	40	intregenic	RP11-778H2.1,MIR920	0.974495	0.0483611	0.408113	0.403572	0.912092	0.951464	0.92041	0.852701	0.9409	0.8809	0.914151	0.945924	0.919651	0.919819	0.915956	0.896349	0.92198	0.743723
chr12	25168430	25170092	1663	no	26	Gene_body	RP11-713N11.5	0.975439	0.135937	0.347045	0.825759	0.924838	0.940159	0.831197	0.844877	0.928505	0.842472	0.936202	0.952258	0.919148	0.930113	0.90712	0.89572	0.919298	0.870458
chr12	27949917	27952041	2125	no	34	Gene_body	KLHL42,RP11-860B13.3	0.952678	0.0908842	0.334226	0.906182	0.955013	0.881845	0.957169	0.942735	0.955508	0.941964	0.879157	0.960517	0.948846	0.944238	0.963016	0.949615	0.95418	0.934124
chr12	31271271	31271783	513	no	29	Promoter	RP11-551L14.1	0.961389	0.0251802	0.406225	0.096167	0.353917	0.10144	0.294428	0.238841	0.249284	0.267537	0.247343	0.295925	0.342586	0.529102	0.120606	0.110814	0.339944	0.341263
chr12	31327799	31328662	864	no	26	intregenic	FAM60A,RP11-551L14.1	0.947479	0.0977432	0.378362	0.750721	0.91291	0.863506	0.878527	0.896559	0.877727	0.882594	0.888447	0.93096	0.919535	0.889978	0.901184	0.893122	0.897624	0.802896
chr12	31829545	31830310	766	no	25	Gene_body	AMN1	0.941153	0.115054	0.434934	0.948944	0.959076	0.948866	0.935447	0.965185	0.971871	0.945979	0.971805	0.954122	0.965831	0.936485	0.923691	0.953375	0.953029	0.951263
chr12	32564051	32565805	1755	no	52	Gene_body	FGD4	0.957672	0.0725492	0.390552	0.897891	0.941511	0.953413	0.948486	0.919574	0.958545	0.939727	0.944374	0.951344	0.955232	0.949628	0.958007	0.933212	0.941755	0.948038
chr12	32678620	32679162	543	no	28	Gene_body	FGD4	0.971154	0.122588	0.447026	0.893274	0.879362	0.920222	0.922424	0.935228	0.987765	0.937533	0.945569	0.908748	0.931908	0.893564	0.927466	0.912722	0.935187	0.940851
chr12	34471889	34485949	14061	no	425	intregenic	RNA5SP358,RP11-313F23.4	0.90976	0.0818072	0.28952	0.310865	0.804902	0.760309	0.675072	0.761209	0.787384	0.731785	0.764546	0.786099	0.786556	0.778658	0.789705	0.771449	0.792759	0.624031
chr12	34517782	34528098	10317	no	461	intregenic	RNA5SP358,RP11-313F23.4	0.887498	0.0479564	0.38486	0.253562	0.729805	0.669454	0.618786	0.689639	0.694977	0.63218	0.681569	0.695903	0.699762	0.694194	0.716043	0.69664	0.716038	0.501702
chr12	34530047	34533929	3883	no	151	intregenic	RNA5SP358,RP11-313F23.4	0.924408	0.0803459	0.368035	0.249535	0.720322	0.638689	0.578378	0.662866	0.677103	0.624651	0.660402	0.67768	0.664822	0.699171	0.677469	0.670591	0.69073	0.500288
chr12	39528247	39529134	888	no	30	intregenic	KIF21A,RP11-554L12.1	0.881939	0.101219	0.362652	0.919672	0.928824	0.949063	0.906636	0.922841	0.917538	0.919633	0.949599	0.936826	0.932085	0.931364	0.940391	0.941158	0.907966	0.825805
chr12	41289266	41290437	1172	no	26	Gene_body	CNTN1	0.966667	0.119763	0.32667	0.534878	0.905624	0.960319	0.791276	0.921558	0.880471	0.869914	0.938182	0.912623	0.909454	0.962308	0.898432	0.943036	0.915671	0.781047
chr12	41304184	41305782	1599	no	30	Gene_body	CNTN1	0.941026	0.102852	0.382261	0.703156	0.903129	0.958885	0.850449	0.927514	0.934137	0.852192	0.931048	0.961681	0.907257	0.947549	0.934613	0.906604	0.909558	0.840087
chr12	49211539	49213627	2089	yes	122	Promoter	CACNB3	0.93959	0.0246945	0.381059	0.0956138	0.109888	0.0972285	0.13648	0.0993614	0.105298	0.124494	0.102298	0.094234	0.0969089	0.0976871	0.103581	0.101838	0.103157	0.101672
chr12	49782735	49784684	1950	yes	43	Gene_body	SPATS2	0.987654	0.0720125	0.348984	0.458409	0.652512	0.878564	0.879165	0.822973	0.724944	0.861597	0.83659	0.706786	0.849845	0.79506	0.811954	0.824344	0.67122	0.895899
chr12	50474419	50475372	954	yes	45	Gene_body	ASIC1	0.946759	0.034807	0.368777	0.402577	0.642688	0.588718	0.627612	0.567601	0.603033	0.567534	0.510618	0.691548	0.524672	0.536517	0.672183	0.586274	0.630342	0.413321
chr12	50558039	50559332	1294	no	31	Gene_body	CERS5	0.892708	0.0916863	0.12842	0.312243	0.944797	0.912816	0.924743	0.922545	0.956267	0.905854	0.900994	0.933868	0.874652	0.901954	0.889826	0.898129	0.88377	0.93062
chr12	51235704	51237824	2121	yes	57	Promoter	RN7SL519P,TMPRSS12	0.961619	0.0506993	0.417518	0.313452	0.634404	0.626327	0.622549	0.4971	0.555648	0.46094	0.413086	0.681802	0.482617	0.557228	0.659713	0.608528	0.642211	0.446819
chr12	51270541	51273283	2743	no	28	Gene_body	TMPRSS12	0.979545	0.110308	0.367364	0.913292	0.89753	0.943433	0.902537	0.902483	0.930154	0.91466	0.918406	0.951706	0.901265	0.933055	0.934358	0.906334	0.92466	0.89402
chr12	51794724	51795856	1133	no	33	Promoter	SLC4A8	0.91817	0.134289	0.353433	0.542012	0.902238	0.855692	0.831636	0.841081	0.925067	0.868276	0.870913	0.936365	0.756913	0.85788	0.732116	0.699922	0.9191	0.898666
chr12	54484342	54485072	731	yes	27	Gene_body	RP11-834C11.3,RP11-834C11.6	0.912821	0.0206658	0.262919	0.13903	0.171987	0.172303	0.239054	0.204838	0.261466	0.228594	0.189095	0.16401	0.265156	0.196519	0.235579	0.198991	0.199525	0.283267
chr12	56879778	56881283	1506	no	31	Gene_body	GLS2	0.928571	0.0830072	0.156186	0.453313	0.812143	0.74033	0.455901	0.626289	0.688179	0.733392	0.765196	0.841833	0.71373	0.730902	0.780161	0.711937	0.725174	0.626902
chr12	57045625	57046634	1010	no	45	intregenic	PTGES3,ATP5B	0.900057	0.0656679	0.337742	0.903077	0.969328	0.957013	0.940525	0.953102	0.989653	0.925377	0.945468	0.956338	0.967139	0.956702	0.957702	0.949736	0.969125	0.946791
chr12	57074623	57077728	3106	no	93	Gene_body	PTGES3	0.928182	0.0791259	0.326127	0.600184	0.793805	0.915071	0.771234	0.828528	0.889066	0.865652	0.927642	0.951104	0.89636	0.908267	0.876001	0.788095	0.832902	0.823195
chr12	57750257	57751223	967	no	31	Gene_body	R3HDM2	0.949959	0.107593	0.39726	0.961508	0.974559	0.965396	0.96203	0.958184	0.971157	0.94833	0.963911	0.950098	0.968581	0.962272	0.949429	0.960449	0.956426	0.960934
chr12	58157930	58159275	1346	yes	69	Gene_body	CYP27B1	0.917164	0.0195116	0.408908	0.289347	0.12213	0.19752	0.193345	0.123848	0.113804	0.119118	0.13069	0.117125	0.119997	0.10882	0.125634	0.114233	0.111851	0.0821437
chr12	60943321	60944431	1111	no	32	intregenic	FAM19A2,SNORA19	0.974495	0.122733	0.393643	0.560252	0.90723	0.959588	0.854674	0.919288	0.904594	0.928509	0.927604	0.9645	0.9173	0.939284	0.927659	0.943011	0.922665	0.850389
chr12	61582704	61584249	1546	no	39	intregenic	FAM19A2,SNORA19	0.939009	0.0333235	0.35478	0.550318	0.877658	0.68042	0.850001	0.839574	0.896416	0.843066	0.71846	0.931114	0.866054	0.894088	0.870654	0.87084	0.896272	0.836462
chr12	62403654	62404662	1009	no	41	Gene_body	FAM19A2	0.95385	0.0893914	0.414516	0.724936	0.917502	0.932909	0.899771	0.880674	0.954613	0.916674	0.932138	0.949993	0.9275	0.925838	0.935732	0.928663	0.914011	0.891228
chr12	63024775	63027216	2442	yes	93	intregenic	PPM1H,RP11-631N16.2	0.937916	0.0375939	0.365191	0.840052	0.19571	0.139975	0.147225	0.11912	0.129851	0.13239	0.116107	0.117848	0.139589	0.159616	0.150591	0.14872	0.156137	0.154809
chr12	63194658	63196312	1655	yes	56	Gene_body	PPM1H	0.948167	0.0896465	0.381357	0.803217	0.934502	0.889578	0.931487	0.905442	0.919309	0.937046	0.923648	0.950869	0.88168	0.919377	0.925711	0.902223	0.901463	0.905722
chr12	64846834	64849723	2890	no	51	Gene_body	TBK1	0.923894	0.0830022	0.327407	0.882956	0.87972	0.884635	0.814794	0.84826	0.85	0.799469	0.871915	0.871578	0.848803	0.817562	0.856382	0.809435	0.835636	0.826617
chr12	64935061	64939946	4886	no	154	intregenic	SNORD83,RP11-439H13.2	0.963041	0.0718306	0.415847	0.833311	0.851281	0.811942	0.834427	0.830767	0.821902	0.745725	0.784434	0.776623	0.757073	0.797699	0.888011	0.848126	0.813062	0.716672
chr12	65218246	65219685	1440	yes	120	Promoter	TBC1D30	0.84167	0.00741193	0.447112	0.434127	0.0244285	0.011936	0.0505887	0.023044	0.0366808	0.0449165	0.0174357	0.0135074	0.0289363	0.0339117	0.0205232	0.0200264	0.0269906	0.574991
chr12	65515925	65517731	1807	no	41	Promoter	WIF1	0.930142	0.0905969	0.317998	0.523326	0.746893	0.728022	0.734114	0.643765	0.739814	0.684279	0.678105	0.781247	0.707113	0.742416	0.716636	0.701968	0.752498	0.667631
chr12	66554466	66555240	775	no	38	Gene_body	TMBIM4	0.992481	0.13503	0.395715	0.955233	0.963348	0.944607	0.936897	0.95348	0.937437	0.939833	0.94328	0.941	0.944679	0.950455	0.966955	0.96135	0.938036	0.947695
chr12	70269991	70271542	1552	no	27	Gene_body	MYRFL	0.957393	0.106858	0.332944	0.680516	0.874729	0.899757	0.862857	0.90644	0.907196	0.917231	0.925105	0.938144	0.883108	0.915912	0.938577	0.905562	0.89743	0.777882
chr12	70272562	70274016	1455	no	28	Gene_body	MYRFL	0.959358	0.141619	0.278278	0.18862	0.464995	0.383683	0.400208	0.295576	0.320593	0.37536	0.349125	0.532361	0.323297	0.395794	0.353454	0.327032	0.398415	0.298472
chr12	70388546	70389594	1049	no	29	Gene_body	RP11-611E13.2	0.982143	0.132604	0.441935	0.833524	0.888545	0.944446	0.773889	0.757771	0.884717	0.77291	0.674389	0.919395	0.903046	0.891772	0.845686	0.817024	0.90322	0.710383
chr12	70435058	70436019	962	no	30	Gene_body	RP11-611E13.2	0.922098	0.11235	0.383079	0.847216	0.876089	0.938408	0.923376	0.89796	0.905638	0.943171	0.932114	0.928324	0.942754	0.928854	0.930057	0.887447	0.919184	0.822086
chr12	70509709	70511430	1722	no	36	Gene_body	RP11-611E13.2	0.94686	0.106057	0.375598	0.661914	0.916629	0.925599	0.878181	0.939608	0.939386	0.901507	0.950808	0.924331	0.932162	0.946209	0.960412	0.933044	0.88765	0.831232
chr12	71003683	71004740	1058	yes	60	Promoter	PTPRB	0.909522	0.016217	0.405909	0.0961089	0.10579	0.0988665	0.0960294	0.0694288	0.0915882	0.0869366	0.111639	0.094057	0.0808881	0.0742032	0.0802999	0.0642126	0.0910167	0.0636623
chr12	71112280	71114330	2051	no	43	Gene_body	PTPRR	0.899843	0.0686868	0.328979	0.205099	0.574366	0.602611	0.552616	0.521844	0.492248	0.559167	0.612204	0.580929	0.573788	0.500535	0.616813	0.582185	0.452292	0.488228
chr12	71177442	71178829	1388	no	33	Gene_body	PTPRR	0.958815	0.0442124	0.34066	0.608348	0.874204	0.943777	0.837874	0.874679	0.888442	0.874782	0.878166	0.935241	0.900909	0.9058	0.893065	0.866026	0.866855	0.777748
chr12	72054849	72056587	1739	no	40	Promoter	THAP2	0.972708	0.0943929	0.315074	0.489592	0.728109	0.753017	0.720113	0.713692	0.741678	0.730474	0.668385	0.749377	0.690934	0.706557	0.728053	0.603484	0.722083	0.665411
chr12	72596963	72598098	1136	no	25	intregenic	TRHDE-AS1,RP11-89M22.3	0.977778	0.0968856	0.356604	0.867909	0.914589	0.946253	0.883786	0.928068	0.952481	0.915434	0.953501	0.958311	0.934892	0.91987	0.919923	0.918123	0.911678	0.943756
chr12	73147076	73148459	1384	no	26	intregenic	AC131213.1,RP11-12K6.2	0.945137	0.105078	0.337048	0.417781	0.86402	0.872246	0.821871	0.368317	0.896665	0.782117	0.781641	0.948326	0.812414	0.846826	0.875213	0.844291	0.840755	0.766541
chr12	73731382	73732812	1431	no	29	intregenic	RNU6-1012P,RP11-314D7.2	1	0.109675	0.438737	0.559823	0.832392	0.928824	0.898199	0.900518	0.917161	0.826623	0.913526	0.906753	0.882427	0.893946	0.886266	0.898045	0.85802	0.866408
chr12	76291312	76292960	1649	no	29	Gene_body	RP11-114H23.1	0.94316	0.104476	0.368298	0.801193	0.927104	0.962165	0.91467	0.893141	0.932819	0.887978	0.919935	0.940444	0.923508	0.940064	0.932285	0.935192	0.903816	0.91639
chr12	77339216	77340798	1583	no	32	intregenic	E2F7,RP11-461F16.3	0.938346	0.169823	0.321362	0.574795	0.910214	0.942235	0.905315	0.886923	0.907091	0.858902	0.910805	0.938848	0.889657	0.894664	0.863913	0.869263	0.910506	0.844739
chr12	77377754	77378950	1197	no	45	intregenic	E2F7,RP11-461F16.3	0.991304	0.0831077	0.433802	0.775781	0.940847	0.968333	0.905584	0.954775	0.955018	0.921131	0.960915	0.962558	0.953967	0.958933	0.937055	0.943222	0.948618	0.884364
chr12	77394590	77395812	1223	no	27	intregenic	E2F7,RP11-461F16.3	0.918626	0.120821	0.327325	0.284682	0.914855	0.930498	0.856173	0.879164	0.936923	0.862782	0.923666	0.935279	0.897043	0.912044	0.870178	0.872082	0.904946	0.78202
chr12	77416814	77418283	1470	no	29	Gene_body	E2F7	0.909499	0.0991247	0.363199	0.926404	0.847173	0.93617	0.914258	0.916609	0.817944	0.907893	0.878546	0.688279	0.898418	0.741987	0.846864	0.880931	0.788244	0.903979
chr12	78226538	78227855	1318	no	29	Gene_body	NAV3	0.931595	0.0717216	0.322557	0.25627	0.797633	0.886644	0.805503	0.610719	0.772343	0.710124	0.850347	0.879505	0.77978	0.809042	0.851642	0.775664	0.706102	0.764643
chr12	78429643	78431395	1753	no	28	Gene_body	NAV3	0.920205	0.076614	0.329143	0.477058	0.808692	0.42451	0.604821	0.543046	0.6398	0.734737	0.555024	0.838575	0.700298	0.729998	0.758602	0.741738	0.809437	0.54704
chr12	78485570	78486767	1198	no	25	Promoter	RP11-136F16.1	0.945271	0.106926	0.38188	0.870282	0.91465	0.956589	0.78813	0.941503	0.929168	0.924501	0.906359	0.923416	0.930129	0.937435	0.930937	0.920164	0.900346	0.751488
chr12	80386386	80389163	2778	no	62	intregenic	RNU7-106P,RP11-84G21.1	1	0.0837344	0.38916	0.915055	0.906985	0.960926	0.901145	0.931939	0.952423	0.896683	0.95791	0.948087	0.949356	0.947866	0.921159	0.938349	0.915731	0.891115
chr12	83237847	83238994	1148	no	33	Gene_body	TMTC2	0.930285	0.0835353	0.372264	0.915082	0.920063	0.925899	0.931621	0.933047	0.952454	0.884461	0.95746	0.94658	0.958346	0.942279	0.938458	0.945042	0.919265	0.949547
chr12	83275423	83276420	998	no	30	Gene_body	TMTC2	0.948485	0.0458187	0.4266	0.907516	0.923152	0.971889	0.874136	0.923611	0.944516	0.882795	0.918324	0.959432	0.899559	0.93161	0.94988	0.957016	0.884917	0.948295
chr12	83398439	83400293	1855	no	33	Gene_body	TMTC2	0.978302	0.125967	0.328965	0.735476	0.753491	0.853633	0.7423	0.786426	0.767475	0.731981	0.802673	0.775743	0.824475	0.805705	0.794988	0.773122	0.719741	0.749931
chr12	85509799	85511019	1221	no	27	Gene_body	LRRIQ1	0.947784	0.124073	0.379542	0.417597	0.895638	0.959111	0.815047	0.886193	0.907118	0.846485	0.897642	0.930814	0.920594	0.901773	0.890261	0.901653	0.838406	0.780466
chr12	87603315	87604883	1569	no	28	intregenic	MKRN9P,RP11-202H2.1	0.908588	0.100316	0.421393	0.494746	0.894478	0.950489	0.851879	0.889856	0.913658	0.888075	0.93355	0.929622	0.890999	0.893295	0.88073	0.860462	0.851654	0.863477
chr12	87806246	87807614	1369	no	27	intregenic	MKRN9P,RP11-202H2.1	0.945455	0.125492	0.479821	0.635679	0.880331	0.894097	0.83383	0.905367	0.881895	0.872037	0.876351	0.882271	0.861746	0.757104	0.914321	0.862907	0.852355	0.746451
chr12	88249205	88250814	1610	no	28	intregenic	C12orf50,RP11-248E9.6	0.92739	0.101342	0.301919	0.410395	0.890711	0.93756	0.891148	0.934908	0.914777	0.914991	0.94364	0.927715	0.901856	0.90115	0.905254	0.912322	0.893406	0.860698
chr12	95960496	95963166	2671	no	80	intregenic	Y_RNA,USP44	0.955379	0.0949932	0.410651	0.67109	0.848673	0.933116	0.873752	0.890309	0.886458	0.860945	0.878352	0.84382	0.898703	0.874087	0.897685	0.892659	0.837717	0.859193
chr12	96020721	96022328	1608	no	42	intregenic	PGAM1P5,Y_RNA	0.949703	0.103063	0.286313	0.725022	0.898028	0.952999	0.87847	0.860155	0.967566	0.868055	0.923825	0.940464	0.85979	0.944386	0.919305	0.941036	0.912992	0.74632
chr12	96388843	96390143	1301	yes	34	Promoter	HAL,RP11-256L6.3	0.96346	0.0989205	0.368157	0.854154	0.819518	0.931201	0.441262	0.870663	0.767251	0.859524	0.924488	0.915523	0.884354	0.781119	0.914236	0.910525	0.73215	0.815638
chr12	97906157	97906869	713	no	34	Gene_body	RMST	0.90179	0.0819623	0.407871	0.825788	0.939644	0.972736	0.933869	0.939145	0.959033	0.948465	0.942261	0.955347	0.962208	0.94686	0.949345	0.958872	0.920953	0.9264
chr12	99372271	99373526	1256	no	30	Gene_body	ANKS1B	0.975556	0.121672	0.40265	0.633254	0.92133	0.966064	0.875381	0.940936	0.931368	0.937973	0.947677	0.952838	0.936336	0.944316	0.918996	0.918548	0.919868	0.896781
chr12	99472827	99474448	1622	no	27	Gene_body	ANKS1B	0.937354	0.0977119	0.339593	0.307023	0.830708	0.918648	0.749813	0.829513	0.789203	0.840396	0.881264	0.894017	0.874285	0.881203	0.849334	0.848254	0.824967	0.681471
chr12	102454150	102455165	1016	no	28	Promoter	RP11-554E23.4	0.941853	0.0534724	0.224647	0.761877	0.736315	0.825436	0.77371	0.813329	0.788212	0.844459	0.808992	0.73326	0.77181	0.788831	0.759544	0.781049	0.769453	0.735028
chr12	102610503	102611778	1276	no	25	Promoter	RN7SL793P	0.970851	0.092879	0.39353	0.823222	0.96343	0.971731	0.961144	0.967835	0.968497	0.959536	0.9589	0.958841	0.963191	0.966246	0.976272	0.95605	0.965968	0.933861
chr12	102663836	102666193	2358	no	30	intregenic	IGF1,RN7SL793P	0.990741	0.110223	0.359603	0.52586	0.887626	0.947245	0.852237	0.874539	0.892709	0.86482	0.897181	0.92404	0.903889	0.892711	0.896788	0.856164	0.862712	0.803238
chr12	103695191	103696684	1494	yes	53	Gene_body	C12orf42	0.933275	0.044088	0.410935	0.407258	0.309567	0.284093	0.324654	0.143647	0.152338	0.201336	0.13515	0.114573	0.331413	0.204019	0.196763	0.209622	0.229901	0.166427
chr12	103887953	103890588	2636	yes	109	Promoter	C12orf42	0.965763	0.0277946	0.372807	0.392518	0.0694484	0.0549111	0.134938	0.0618889	0.0772947	0.0672066	0.0598087	0.0573599	0.107197	0.0757806	0.0722614	0.0711842	0.0762479	0.0784393
chr12	103964126	103965964	1839	no	29	intregenic	STAB2,RP11-626I20.3	0.940476	0.0798525	0.353623	0.118232	0.357938	0.380712	0.34809	0.296567	0.335124	0.374036	0.297916	0.325918	0.292688	0.30814	0.324396	0.284477	0.345212	0.232093
chr12	103968862	103970237	1376	no	38	intregenic	STAB2,RP11-626I20.3	0.92187	0.0915525	0.339715	0.207422	0.525654	0.548406	0.497106	0.511111	0.510572	0.493095	0.474362	0.525102	0.500594	0.490297	0.529918	0.493577	0.520497	0.448877
chr12	104639609	104640032	424	no	27	Gene_body	TXNRD1	0.969231	0.122698	0.353496	0.906356	0.909506	0.908708	0.929641	0.95113	0.963206	0.9467	0.955233	0.922706	0.939647	0.925318	0.945847	0.957224	0.920033	0.897452
chr12	104658858	104660376	1519	yes	66	Gene_body	RP11-818F20.5,TXNRD1	0.993548	0.0681575	0.346308	0.898659	0.931114	0.952842	0.928336	0.946195	0.956435	0.947537	0.953407	0.965309	0.945243	0.943807	0.953504	0.936325	0.944518	0.942062
chr12	105183349	105185149	1801	no	39	intregenic	SLC41A2,CHST11	0.933343	0.100739	0.308608	0.483325	0.773924	0.822466	0.699609	0.677495	0.737678	0.596875	0.786424	0.720944	0.769658	0.738013	0.72122	0.655858	0.736982	0.614225
chr12	105297775	105299435	1661	no	43	Gene_body	SLC41A2	0.930128	0.110823	0.421448	0.928046	0.919102	0.948681	0.862766	0.91731	0.928371	0.95141	0.61847	0.972805	0.959004	0.941526	0.947151	0.939226	0.95025	0.751075
chr12	106386731	106388032	1302	no	31	intregenic	RP11-114F10.2,RP11-266E14.1	0.958139	0.144237	0.337142	0.404637	0.789476	0.859785	0.747518	0.630135	0.682297	0.641272	0.846197	0.835662	0.741626	0.747658	0.701775	0.602394	0.75189	0.494078
chr12	106626213	106627989	1777	no	68	intregenic	CKAP4,NUAK1	0.963005	0.113094	0.371857	0.88326	0.935368	0.953134	0.905031	0.950485	0.947979	0.941432	0.939342	0.95366	0.941793	0.96727	0.926007	0.920056	0.936472	0.915736
chr12	109796487	109798622	2136	no	52	Promoter	RP11-256L11.1	0.951438	0.0842894	0.3419	0.758012	0.893465	0.740375	0.900538	0.828612	0.8973	0.859263	0.878796	0.949147	0.905969	0.902175	0.912793	0.87315	0.899171	0.784556
chr12	109825750	109828002	2253	no	39	Promoter	MYO1H	0.973969	0.0846807	0.388754	0.649977	0.883483	0.932684	0.856255	0.810596	0.883311	0.815592	0.851967	0.935415	0.894448	0.889249	0.866652	0.860068	0.900042	0.72633
chr12	111664432	111665133	702	no	30	Gene_body	CUX2	0.988839	0.139269	0.361403	0.488574	0.94564	0.926608	0.933182	0.86599	0.887702	0.846747	0.813347	0.954331	0.868245	0.882672	0.894673	0.901063	0.936116	0.53441
chr12	111757264	111759043	1780	yes	106	Gene_body	CUX2	0.937536	0.0571146	0.437693	0.464301	0.92438	0.922307	0.931539	0.866446	0.915795	0.873747	0.883994	0.905128	0.880568	0.883653	0.917618	0.895293	0.909574	0.829292
chr12	111855403	111857314	1912	yes	118	Gene_body	SH2B3	0.958857	0.0567258	0.420621	0.707972	0.95307	0.924537	0.945749	0.925489	0.948503	0.948144	0.917045	0.962107	0.900531	0.923955	0.952351	0.944058	0.96025	0.934616
chr12	112038106	112039332	1227	no	29	Promoter	ATXN2	0.959722	0.0847668	0.201929	0.879369	0.890934	0.896666	0.733182	0.871274	0.881794	0.856927	0.888069	0.880359	0.884899	0.889399	0.856746	0.813419	0.8498	0.834703
chr12	112621527	112624202	2676	yes	94	Gene_body	HECTD4	0.958981	0.064024	0.361056	0.925525	0.94886	0.85389	0.940139	0.936403	0.951787	0.943186	0.931015	0.957694	0.849698	0.950182	0.954091	0.938661	0.951297	0.944807
chr12	112818046	112818794	749	no	28	Gene_body	HECTD4	0.924499	0.108502	0.232877	0.894565	0.927841	0.505134	0.948432	0.718774	0.914378	0.911356	0.952659	0.946007	0.713758	0.897384	0.800693	0.921634	0.94092	0.89565
chr12	113012393	113013393	1001	yes	45	Promoter	RPH3A	0.947846	0.0216364	0.416554	0.294252	0.104409	0.0317839	0.0760861	0.0325694	0.0985294	0.0434728	0.0346615	0.0614326	0.0658441	0.0751263	0.0528281	0.0369984	0.0728264	0.0407717
chr12	113021738	113023463	1726	no	36	Gene_body	RPH3A	0.933455	0.09322	0.362808	0.498333	0.883298	0.903012	0.811607	0.780215	0.843909	0.78642	0.814822	0.917492	0.853235	0.806508	0.862882	0.823834	0.852118	0.703272
chr12	113128187	113129779	1593	no	30	Gene_body	RPH3A	0.955621	0.0875024	0.338413	0.45712	0.921508	0.937929	0.814387	0.833155	0.92885	0.851031	0.883358	0.935979	0.902644	0.928348	0.918513	0.881945	0.882408	0.747382
chr12	114833791	114834394	604	yes	56	Gene_body	TBX5	0.949206	0.00680957	0.337427	0.128082	0.0547435	0.0653826	0.0581431	0.00925549	0.0625001	0.0471356	0.0856796	0.0253132	0.18751	0.0539051	0.0536952	0.0465909	0.0559317	0.0400324
chr12	115111596	115113253	1658	yes	88	Gene_body	TBX3	0.948021	0.0504939	0.310884	0.836963	0.511788	0.251827	0.829105	0.880484	0.802984	0.412315	0.840671	0.565392	0.825284	0.472579	0.71604	0.774965	0.701427	0.581027
chr12	115204457	115205438	982	no	35	Promoter	RP4-601P9.1	0.960043	0.137288	0.370401	0.583838	0.915681	0.88349	0.923709	0.818695	0.905222	0.899922	0.761337	0.939938	0.845583	0.888139	0.9182	0.882897	0.875521	0.682508
chr12	116035278	116038397	3120	no	71	Gene_body	RP11-1028N23.4	0.921073	0.0470193	0.382745	0.451301	0.391377	0.326646	0.301609	0.270809	0.342755	0.546486	0.374681	0.341642	0.317196	0.293301	0.319214	0.345411	0.351076	0.221172
chr12	116043516	116044710	1195	no	33	Gene_body	RP11-1028N23.4	0.960678	0.0832956	0.32298	0.39156	0.544134	0.507791	0.423129	0.590239	0.584521	0.786607	0.580221	0.543224	0.65633	0.550269	0.523318	0.54957	0.578045	0.372731
chr12	117187461	117187991	531	yes	27	Gene_body	RNFT2	0.945975	0.0890527	0.373357	0.772363	0.896787	0.961489	0.92509	0.87925	0.892526	0.950631	0.928336	0.919378	0.943242	0.940251	0.936984	0.940182	0.884999	0.873565
chr12	117425039	117425868	830	no	26	Promoter	RP11-231I16.1	0.92719	0.0833411	0.325036	0.85478	0.905079	0.873624	0.95768	0.889249	0.917	0.920322	0.903343	0.94451	0.918599	0.898011	0.942209	0.936157	0.915059	0.909276
chr12	117592725	117593816	1092	yes	49	Gene_body	FBXO21	0.929363	0.0564743	0.351761	0.524579	0.871578	0.831009	0.815373	0.865453	0.876828	0.805102	0.796858	0.881591	0.860552	0.822291	0.849737	0.808311	0.878984	0.849349
chr12	118198163	118199038	876	yes	40	Gene_body	KSR2	0.948834	0.0631316	0.394062	0.678094	0.940428	0.931348	0.89871	0.92075	0.935266	0.917581	0.929204	0.963373	0.83415	0.939998	0.960797	0.947656	0.938349	0.931185
chr12	118274520	118275748	1229	no	31	Gene_body	KSR2	0.931734	0.124193	0.250553	0.163089	0.307072	0.193555	0.252012	0.220392	0.234836	0.24733	0.173524	0.262447	0.314131	0.27426	0.362192	0.286467	0.248455	0.335515
chr12	118312182	118314629	2448	no	70	Gene_body	KSR2	0.946966	0.065168	0.306378	0.416724	0.420662	0.301154	0.490216	0.318394	0.366802	0.400677	0.344166	0.407681	0.395652	0.374837	0.414932	0.365774	0.373786	0.520056
chr12	118331302	118332527	1226	no	28	Gene_body	KSR2	0.881742	0.119271	0.345826	0.495742	0.894682	0.89988	0.856233	0.834934	0.897566	0.79367	0.855795	0.871952	0.91099	0.862162	0.862086	0.850135	0.839891	0.851596
chr12	118421629	118422414	786	no	29	intregenic	RFC5,KSR2	0.926531	0.0928505	0.344047	0.682513	0.883629	0.731355	0.802426	0.690893	0.799272	0.692038	0.757681	0.834785	0.763928	0.777538	0.816842	0.781568	0.803654	0.641219
chr12	118682490	118683954	1465	no	35	Gene_body	TAOK3	0.974026	0.0694734	0.366692	0.945126	0.962532	0.973502	0.954448	0.976311	0.980196	0.956775	0.974245	0.970622	0.968812	0.971696	0.953967	0.95807	0.967888	0.960401
chr12	118776138	118777797	1660	no	43	Gene_body	TAOK3	0.950813	0.087751	0.380589	0.798025	0.889126	0.863788	0.886242	0.881949	0.873679	0.868809	0.880627	0.854472	0.889214	0.908059	0.912428	0.887567	0.829512	0.870439
chr12	118805536	118807201	1666	no	50	Gene_body	TAOK3	0.973485	0.0887589	0.220143	0.904483	0.933613	0.937609	0.939153	0.929179	0.906401	0.930627	0.945762	0.910527	0.943259	0.926368	0.935355	0.926673	0.893051	0.891099
chr12	120030203	120034593	4391	yes	161	Promoter	RP11-768F21.1,TMEM233	0.904197	0.028956	0.416357	0.338012	0.132966	0.137356	0.15534	0.0596942	0.112189	0.108593	0.0927763	0.113429	0.116985	0.11968	0.126463	0.122711	0.114614	0.091643
chr12	120127330	120128128	799	yes	39	Gene_body	CIT	0.973183	0.0835311	0.425601	0.932168	0.927012	0.970633	0.955728	0.952873	0.914707	0.942598	0.966083	0.96243	0.957708	0.961712	0.94663	0.960851	0.882871	0.943755
chr12	120240692	120242862	2171	yes	66	Gene_body	CIT	0.899461	0.0561805	0.334282	0.739286	0.92374	0.16397	0.658517	0.216142	0.571621	0.37866	0.118663	0.921692	0.368242	0.642264	0.751686	0.599519	0.821094	0.378755
chr12	120524716	120526035	1320	yes	69	Gene_body	CCDC64	0.917797	0.0409126	0.29828	0.144142	0.189604	0.163593	0.166841	0.176648	0.209308	0.147671	0.150835	0.191704	0.160807	0.159245	0.180317	0.170229	0.180672	0.135804
chr12	121063664	121065498	1835	no	41	intregenic	RP11-728G15.1,POP5	0.912018	0.0545914	0.295967	0.601596	0.840322	0.877921	0.858207	0.816807	0.872846	0.83295	0.858744	0.859362	0.861451	0.860118	0.827188	0.822665	0.867217	0.846747
chr12	121530754	121534659	3906	yes	114	intregenic	SNORA70,OASL	0.943312	0.075905	0.354288	0.530181	0.549761	0.607188	0.583835	0.587698	0.548078	0.557222	0.578416	0.552381	0.592998	0.573884	0.583821	0.576742	0.546349	0.522211
chr12	121879400	121881224	1825	yes	103	Gene_body	KDM2B	0.953291	0.093386	0.38577	0.856	0.913326	0.866277	0.893683	0.824436	0.875265	0.874889	0.868316	0.913465	0.870621	0.903362	0.919705	0.901341	0.89986	0.844342
chr12	121889761	121891671	1911	yes	101	Gene_body	KDM2B	0.945127	0.0571292	0.374241	0.598507	0.89965	0.8234	0.84689	0.765893	0.707156	0.829621	0.861949	0.888768	0.719297	0.737301	0.75203	0.695071	0.748679	0.873033
chr12	121973244	121975801	2558	yes	133	Promoter	KDM2B	0.85183	0.0213362	0.330331	0.151445	0.164405	0.0479165	0.0271464	0.0554291	0.089262	0.118585	0.0376045	0.13727	0.121622	0.0480723	0.113392	0.0612255	0.112419	0.176612
chr12	122356449	122357216	768	yes	36	Promoter	WDR66	0.953088	0.0329169	0.436565	0.850174	0.234493	0.191012	0.262532	0.236201	0.371813	0.12801	0.0915199	0.224265	0.249704	0.204888	0.197247	0.17681	0.164669	0.074595
chr12	122461854	122462881	1028	no	31	Gene_body	BCL7A	0.92123	0.0716706	0.144841	0.814222	0.780627	0.497686	0.304931	0.277682	0.563965	0.377273	0.271356	0.842443	0.577719	0.658674	0.557377	0.485903	0.598401	0.170631
chr12	122491005	122492839	1835	no	74	Gene_body	BCL7A	0.980238	0.0820671	0.284462	0.535868	0.745471	0.726308	0.704835	0.694256	0.711429	0.704186	0.692757	0.774111	0.680533	0.71964	0.737066	0.699856	0.74121	0.659267
chr12	123076957	123078637	1681	no	40	Promoter	KNTC1	0.992647	0.105817	0.303898	0.921777	0.900915	0.940404	0.942294	0.953322	0.950371	0.958098	0.95199	0.890049	0.960413	0.915636	0.923796	0.921913	0.942633	0.937566
chr12	123257975	123260411	2437	no	125	Promoter	CCDC62	0.853392	0.0406275	0.33844	0.115504	0.17671	0.245063	0.245931	0.213254	0.245058	0.207732	0.20988	0.161582	0.201943	0.20366	0.191788	0.192846	0.200255	0.187866
chr12	123270443	123271774	1332	no	49	Gene_body	CCDC62	0.934148	0.0756979	0.443101	0.84326	0.79891	0.89348	0.909802	0.936867	0.938434	0.92416	0.943379	0.948279	0.939813	0.953064	0.937468	0.917286	0.923713	0.858302
chr12	123753535	123754561	1027	yes	45	Promoter	CDK2AP1	0.951288	0.0568563	0.319331	0.820827	0.245805	0.0498814	0.535531	0.25579	0.138357	0.156947	0.192234	0.0467137	0.169744	0.154049	0.190285	0.188559	0.14144	0.434114
chr12	124272028	124272433	406	yes	26	Gene_body	DNAH10	0.942778	0.0452955	0.411155	0.540949	0.947405	0.92151	0.896059	0.923032	0.961268	0.90105	0.944452	0.949957	0.936536	0.950823	0.934877	0.907157	0.920124	0.841658
chr12	124520760	124522672	1913	no	51	Gene_body	FAM101A	0.973369	0.0788501	0.295409	0.660842	0.758795	0.715589	0.730453	0.707513	0.73646	0.696022	0.73218	0.772297	0.73655	0.756285	0.764458	0.740691	0.739246	0.702416
chr12	124537397	124540330	2934	no	65	Gene_body	FAM101A	0.92073	0.102422	0.32104	0.63483	0.774035	0.774945	0.812666	0.775564	0.771541	0.744434	0.737775	0.804059	0.816632	0.74785	0.805458	0.776435	0.736202	0.883962
chr12	125509293	125510715	1423	yes	54	Gene_body	BRI3BP	0.940974	0.0867859	0.369599	0.927551	0.937658	0.93652	0.950922	0.932303	0.935712	0.922778	0.930257	0.972603	0.94957	0.935056	0.942283	0.938631	0.921658	0.928446
chr12	125712290	125715616	3327	no	73	Gene_body	TMEM132B	0.960613	0.0825192	0.323294	0.399632	0.820688	0.787231	0.778036	0.783803	0.808646	0.785499	0.867102	0.91085	0.822241	0.80405	0.838884	0.81745	0.808863	0.728345
chr12	126017544	126018614	1071	yes	36	Gene_body	TMEM132B	0.982888	0.0744064	0.412349	0.132354	0.247007	0.248838	0.177086	0.206239	0.222034	0.212881	0.228357	0.248007	0.222026	0.206459	0.192219	0.201916	0.240186	0.151014
chr12	127572833	127574279	1447	no	31	intregenic	RP11-575F12.2,RP11-575F12.1	0.950794	0.0923427	0.432418	0.717753	0.927541	0.947302	0.933386	0.869402	0.913085	0.876958	0.930546	0.942014	0.937022	0.916894	0.957375	0.944435	0.899794	0.870261
chr12	128382333	128383781	1449	no	26	intregenic	LINC00507,RP11-749H20.4	0.978446	0.0712924	0.352863	0.450567	0.904865	0.928127	0.745292	0.876924	0.911904	0.931548	0.928292	0.955142	0.87805	0.863011	0.893354	0.849339	0.879466	0.635015
chr12	128446840	128448133	1294	no	31	intregenic	RP11-349K16.1,LINC00507	0.934091	0.135239	0.422075	0.726506	0.80765	0.85392	0.769284	0.817954	0.824172	0.848319	0.848461	0.749708	0.838522	0.849562	0.823539	0.833471	0.775002	0.68917
chr12	129166291	129167756	1466	no	36	Gene_body	TMEM132C	0.957691	0.1383	0.359022	0.538159	0.917861	0.971893	0.823308	0.907078	0.898223	0.79349	0.839247	0.928334	0.872708	0.895502	0.901865	0.871623	0.878937	0.71293
chr12	129821539	129822893	1355	no	32	Gene_body	TMEM132D	0.913895	0.122979	0.399633	0.424942	0.890898	0.916095	0.777668	0.877524	0.886772	0.844683	0.867504	0.932625	0.870397	0.890188	0.894867	0.856019	0.886381	0.693295
chr12	129975034	129976093	1060	no	39	Gene_body	TMEM132D	0.992254	0.103931	0.386294	0.485189	0.877687	0.896939	0.845212	0.898284	0.899053	0.891279	0.846264	0.923201	0.899101	0.904603	0.889988	0.893975	0.863618	0.792676
chr12	130106479	130108497	2019	no	28	Gene_body	TMEM132D	0.914324	0.0824023	0.388809	0.518279	0.854931	0.965868	0.790072	0.908137	0.859846	0.825476	0.860665	0.906767	0.866809	0.875456	0.890302	0.899489	0.823778	0.648712
chr12	130184666	130186055	1390	yes	45	Promoter	RP11-174M13.2	0.934824	0.0899269	0.346916	0.515797	0.899631	0.92926	0.772918	0.907959	0.878631	0.846999	0.876743	0.94235	0.872268	0.889384	0.890515	0.887296	0.883519	0.6993
chr12	130194909	130196128	1220	no	44	Gene_body	TMEM132D	0.958135	0.048027	0.376758	0.536264	0.907476	0.897775	0.851813	0.934647	0.925989	0.87733	0.901399	0.92426	0.917999	0.903842	0.934044	0.932054	0.914455	0.808959
chr12	130273970	130275281	1312	no	27	Gene_body	TMEM132D	0.918189	0.0959749	0.38595	0.384899	0.739971	0.897414	0.668532	0.752248	0.739914	0.733035	0.775081	0.793131	0.70498	0.7489	0.760456	0.755384	0.707878	0.587133
chr12	130707287	130708512	1226	no	31	intregenic	RP11-143E21.6,FZD10	0.924953	0.113904	0.400984	0.855945	0.68746	0.534553	0.596506	0.630188	0.619966	0.429302	0.427316	0.538102	0.697486	0.649738	0.701608	0.685465	0.571635	0.341674
chr12	130825015	130827493	2479	no	34	Gene_body	PIWIL1	0.916614	0.105603	0.234544	0.485716	0.686266	0.818556	0.818691	0.721424	0.718745	0.694043	0.761914	0.672322	0.730114	0.701407	0.708865	0.71804	0.646225	0.560715
chr12	130990242	130992634	2393	no	33	Gene_body	RIMBP2	0.98177	0.107724	0.361696	0.317398	0.843766	0.899442	0.735338	0.754313	0.826268	0.733886	0.707868	0.924756	0.850604	0.838282	0.857757	0.826985	0.823416	0.667552
chr12	131061278	131062364	1087	no	25	Gene_body	RIMBP2	0.959675	0.202365	0.389683	0.478433	0.892209	0.840147	0.797345	0.78269	0.877568	0.776265	0.818001	0.946925	0.86225	0.887489	0.883206	0.848342	0.86943	0.673962
chr12	131133420	131134066	647	no	37	Promoter	RP11-662M24.1	0.872656	0.0242823	0.323178	0.569691	0.933145	0.956707	0.873816	0.910351	0.943087	0.944301	0.932224	0.941729	0.937824	0.95251	0.946683	0.925648	0.939788	0.854374
chr12	131259848	131261667	1820	no	58	intregenic	STX2,RIMBP2	0.937116	0.0687237	0.340221	0.289477	0.295169	0.242552	0.363482	0.169397	0.196354	0.247702	0.145006	0.224645	0.219152	0.214219	0.240128	0.215316	0.243337	0.188411
chr12	131302066	131304260	2195	yes	93	Gene_body	STX2	0.953498	0.0464618	0.317054	0.251185	0.291905	0.375853	0.583805	0.491199	0.348739	0.439151	0.414536	0.33293	0.313008	0.352133	0.341971	0.341645	0.305797	0.247417
chr12	131417416	131419293	1878	yes	61	intregenic	GPR133,Y_RNA	0.928416	0.0738204	0.368329	0.530068	0.803961	0.792147	0.775696	0.793413	0.809183	0.791064	0.723183	0.842491	0.788573	0.765866	0.810749	0.765752	0.774444	0.620891
chr12	131477462	131479320	1859	no	47	Promoter	RP11-76C10.5	0.953117	0.0915053	0.469111	0.914875	0.918992	0.933142	0.926774	0.921521	0.944926	0.938217	0.938548	0.946506	0.884727	0.791792	0.925007	0.926138	0.912101	0.896103
chr12	131528928	131530396	1469	yes	88	Gene_body	GPR133	0.962926	0.0706314	0.382656	0.471676	0.86266	0.93716	0.947552	0.934893	0.896178	0.895771	0.93222	0.91175	0.919493	0.931848	0.913419	0.903536	0.924335	0.905023
chr12	131554393	131555415	1023	yes	43	Gene_body	GPR133	0.962667	0.066534	0.359454	0.701851	0.934673	0.937644	0.941898	0.926848	0.946883	0.923263	0.953858	0.90818	0.908433	0.926541	0.931589	0.919905	0.935399	0.918361
chr12	131572248	131573999	1752	yes	78	Gene_body	GPR133	0.942153	0.140593	0.38442	0.676054	0.877952	0.90827	0.897507	0.784864	0.924039	0.816739	0.861439	0.930589	0.869425	0.886649	0.881723	0.903339	0.863647	0.83534
chr12	132013520	132015894	2375	no	38	intregenic	RP11-495K9.9,RP11-897M7.1	0.932056	0.090161	0.372615	0.414731	0.802942	0.910975	0.769334	0.800099	0.788729	0.802825	0.818577	0.791559	0.805923	0.841621	0.843407	0.83629	0.781936	0.694015
chr12	132075172	132077609	2438	no	73	intregenic	RP11-495K9.9,RP11-897M7.1	0.967491	0.0759049	0.311039	0.545221	0.896881	0.881562	0.810928	0.814922	0.873462	0.84309	0.862071	0.894238	0.86026	0.837336	0.829459	0.842761	0.853436	0.744386
chr12	132392170	132394487	2318	yes	195	Gene_body	ULK1	0.945695	0.056513	0.332504	0.92378	0.952012	0.953665	0.950701	0.936273	0.953781	0.946498	0.939939	0.952378	0.951225	0.956021	0.958017	0.951608	0.955726	0.947855
chr12	132600921	132604703	3783	yes	179	Promoter	EP400NL	0.970162	0.0527933	0.379141	0.923314	0.949892	0.931583	0.947527	0.945075	0.953715	0.961938	0.945997	0.957918	0.955345	0.945906	0.953624	0.944102	0.958641	0.955407
chr12	132673093	132674754	1662	yes	129	Promoter	RP13-977J11.2,RP13-977J11.8	0.83884	0.012833	0.199145	0.0735341	0.137899	0.144663	0.157085	0.12491	0.148433	0.149285	0.140623	0.158947	0.121271	0.133336	0.133247	0.132311	0.151878	0.120231
chr12	133179818	133180547	730	yes	57	intregenic	LRCOL1,FBRSL1	0.895324	0.150141	0.292594	0.314809	0.551427	0.436242	0.351168	0.556184	0.383115	0.444874	0.566393	0.451172	0.515237	0.345706	0.491533	0.493329	0.500571	0.333679
chr12	133704754	133706273	1520	no	38	Promoter	CTD-2140B24.4,ZNF10,ZNF268	0.943373	0.0966468	0.208128	0.670953	0.903261	0.851412	0.842258	0.875681	0.854689	0.840641	0.843461	0.880149	0.852995	0.875237	0.850624	0.832883	0.884721	0.836686
chr13	20714863	20717762	2900	yes	132	Gene_body	GJA3	0.877253	0.0370681	0.316377	0.595732	0.482106	0.448754	0.531451	0.445378	0.462247	0.442717	0.537194	0.490443	0.602498	0.444603	0.502019	0.482722	0.501891	0.451862
chr13	21303210	21304964	1755	no	50	Gene_body	N6AMT2	0.947076	0.0697751	0.325278	0.892621	0.899636	0.924868	0.927385	0.830961	0.880848	0.897144	0.906601	0.860951	0.91213	0.905307	0.931647	0.905083	0.892959	0.862965
chr13	21308036	21310538	2503	no	40	Gene_body	N6AMT2	0.959709	0.132349	0.367566	0.934575	0.957716	0.922226	0.965103	0.873415	0.955623	0.963439	0.965118	0.973871	0.941661	0.956694	0.956321	0.947833	0.952615	0.930225
chr13	21333128	21334559	1432	no	34	Gene_body	N6AMT2	0.969329	0.12956	0.477297	0.866868	0.946428	0.939104	0.945308	0.967471	0.968927	0.963577	0.972801	0.949769	0.961337	0.978895	0.961145	0.952046	0.947562	0.926255
chr13	21561194	21563715	2522	yes	152	Gene_body	LATS2	0.947297	0.0648586	0.414987	0.878966	0.947547	0.95737	0.945422	0.946092	0.968048	0.968712	0.961043	0.95352	0.958523	0.953749	0.947862	0.952068	0.952714	0.962907
chr13	21572319	21573670	1352	yes	68	Promoter	RNU6-51P	0.97097	0.0756057	0.291194	0.651283	0.951456	0.958158	0.955892	0.964951	0.966544	0.856174	0.950025	0.960825	0.954602	0.965252	0.958302	0.933575	0.94766	0.950101
chr13	21748442	21749972	1531	no	47	Promoter	MRP63	0.958929	0.0746447	0.266707	0.258024	0.884415	0.912523	0.787748	0.877586	0.830852	0.868516	0.852309	0.910032	0.839392	0.858825	0.855379	0.816492	0.863583	0.761502
chr13	21834735	21835601	867	yes	45	Gene_body	ESRRAP2	0.916465	0.0454466	0.258303	0.909458	0.937621	0.961013	0.953243	0.934878	0.970166	0.943883	0.959283	0.954586	0.957947	0.963113	0.943982	0.950456	0.948955	0.885778
chr13	25079756	25082117	2362	no	97	Gene_body	PARP4	0.947014	0.045509	0.388129	0.954099	0.94253	0.964205	0.95508	0.973346	0.93892	0.9611	0.967441	0.960572	0.966856	0.953633	0.96958	0.972285	0.945058	0.970163
chr13	25084057	25085050	994	no	26	Gene_body	PARP4	0.901389	0.121681	0.309466	0.906097	0.826144	0.961042	0.8932	0.960321	0.917404	0.952879	0.964211	0.944779	0.937332	0.950572	0.906426	0.858637	0.883126	0.945737
chr13	25468119	25470245	2127	yes	85	Gene_body	CENPJ	0.975862	0.0780661	0.356061	0.925628	0.945691	0.935979	0.943835	0.940507	0.943185	0.952811	0.927884	0.962778	0.940443	0.954955	0.951862	0.938253	0.943848	0.931469
chr13	25505612	25507418	1807	yes	41	intregenic	TPTE2P1,CENPJ	0.905265	0.0912287	0.379188	0.746538	0.324244	0.39252	0.334952	0.334446	0.360325	0.401348	0.355218	0.363708	0.54272	0.340624	0.272621	0.279746	0.425495	0.291766
chr13	26837373	26838044	672	no	37	Gene_body	CDK8	0.970328	0.135751	0.41045	0.887914	0.95651	0.94713	0.948891	0.952514	0.96815	0.961217	0.947992	0.949964	0.972647	0.95149	0.957132	0.963967	0.931886	0.942322
chr13	29351966	29353162	1197	yes	53	intregenic	MTUS2,SLC46A3	0.940212	0.0537804	0.363375	0.929949	0.913523	0.912346	0.936069	0.891892	0.898773	0.902687	0.933468	0.962881	0.902174	0.925759	0.930546	0.932352	0.909671	0.787269
chr13	32915761	32916396	636	no	28	Gene_body	BRCA2	0.93925	0.132452	0.296274	0.912002	0.968541	0.940256	0.948672	0.981893	0.939279	0.985938	0.96791	0.923572	0.934979	0.934139	0.92086	0.909979	0.963768	0.983416
chr13	33000750	33003730	2981	yes	153	Promoter	N4BP2L1	0.856882	0.0177908	0.355435	0.453244	0.0609899	0.0775613	0.0369346	0.0649999	0.0848472	0.0768346	0.0947272	0.0609112	0.07277	0.0764786	0.0719898	0.0646399	0.0471265	0.0628146
chr13	35262306	35264370	2065	no	32	intregenic	RP11-307O13.1,RP11-266E6.3	0.940906	0.0572278	0.423646	0.533588	0.890596	0.910107	0.845217	0.92357	0.906896	0.938131	0.950343	0.961527	0.948669	0.921321	0.943136	0.913114	0.90446	0.858998
chr13	35279423	35281713	2291	no	49	intregenic	RP11-307O13.1,RP11-266E6.3	0.89957	0.0669292	0.308812	0.572557	0.901146	0.933966	0.82534	0.934182	0.902241	0.874614	0.9101	0.943782	0.895939	0.863125	0.937755	0.888265	0.874851	0.829869
chr13	35323876	35325511	1636	no	26	intregenic	RP11-307O13.1,RP11-266E6.3	0.887364	0.0926314	0.31376	0.410437	0.317996	0.255412	0.238528	0.403372	0.290504	0.275327	0.241003	0.303802	0.238831	0.307831	0.291127	0.243854	0.302204	0.192261
chr13	35327784	35329279	1496	no	30	intregenic	RP11-307O13.1,RP11-266E6.3	0.955633	0.142755	0.376358	0.862295	0.910936	0.937526	0.833481	0.942821	0.956727	0.897472	0.952215	0.948957	0.935215	0.918936	0.933718	0.902659	0.888496	0.839436
chr13	37489517	37493012	3496	no	34	Gene_body	SMAD9	0.952593	0.0922606	0.257237	0.665487	0.802538	0.713012	0.774541	0.811261	0.836085	0.767869	0.626521	0.864408	0.740608	0.786354	0.759366	0.748357	0.824973	0.710389
chr13	38893732	38894721	990	no	25	intregenic	UFM1,LINC00571	0.984848	0.117268	0.373148	0.761852	0.909348	0.957059	0.956782	0.940771	0.961048	0.931967	0.950183	0.944163	0.918432	0.949683	0.944289	0.93618	0.924401	0.946097
chr13	42154443	42156093	1651	no	28	Gene_body	VWA8	0.933532	0.0992989	0.266324	0.580332	0.931768	0.932712	0.94539	0.904872	0.897211	0.863853	0.915795	0.939023	0.933123	0.917072	0.945915	0.937446	0.91643	0.923587
chr13	45564559	45565349	791	no	28	Promoter	NUFIP1	0.909091	0.0427244	0.132469	0.729886	0.926867	0.914369	0.921859	0.896644	0.908845	0.894694	0.890656	0.930182	0.908674	0.88105	0.891383	0.878438	0.892414	0.833827
chr13	47225928	47227238	1311	no	35	Gene_body	LRCH1	0.883408	0.0956414	0.33023	0.592397	0.880958	0.955823	0.742696	0.953733	0.925288	0.962901	0.930721	0.929994	0.946983	0.921966	0.921068	0.93206	0.95846	0.959494
chr13	48318229	48319555	1327	no	33	intregenic	RP11-279N8.1,RN7SL700P	0.953745	0.0954654	0.313736	0.624136	0.897048	0.928663	0.87137	0.877101	0.926396	0.849446	0.853168	0.96736	0.896061	0.9201	0.909589	0.899962	0.878832	0.757219
chr13	48477016	48478923	1908	no	34	intregenic	LINC00444,RP11-279N8.1	0.939394	0.0704113	0.34892	0.677011	0.878767	0.895951	0.874558	0.843231	0.763335	0.752374	0.835289	0.887729	0.862573	0.753435	0.834759	0.774135	0.781118	0.87214
chr13	48890819	48895315	4497	yes	255	Gene_body	RB1	0.960574	0.0239896	0.399389	0.773859	0.603352	0.789791	0.699652	0.787682	0.723456	0.768724	0.726943	0.611677	0.816756	0.759959	0.730838	0.724517	0.753058	0.788669
chr13	49030970	49033746	2777	no	48	Gene_body	RB1	0.981789	0.0784104	0.324379	0.862811	0.921557	0.930072	0.943081	0.926764	0.954732	0.935535	0.923985	0.923585	0.943876	0.935183	0.937718	0.940943	0.939449	0.931498
chr13	49853124	49856094	2971	no	50	Gene_body	CDADC1	0.879199	0.0817667	0.294883	0.486028	0.879924	0.806884	0.692392	0.754498	0.798348	0.707682	0.699916	0.864242	0.756439	0.808286	0.825392	0.800508	0.844596	0.701966
chr13	49921576	49923065	1490	no	35	Gene_body	CAB39L	0.986439	0.131692	0.338038	0.295542	0.942639	0.90065	0.940099	0.850661	0.931656	0.896769	0.921027	0.956435	0.868362	0.935343	0.925317	0.903709	0.939554	0.92856
chr13	50251235	50253062	1828	no	66	Gene_body	EBPL	0.955741	0.062904	0.386512	0.929881	0.939604	0.952496	0.943409	0.948764	0.943083	0.942422	0.946143	0.948011	0.937818	0.951474	0.943433	0.940859	0.937238	0.935902
chr13	50681817	50683374	1558	no	29	Gene_body	DLEU1	0.987273	0.100991	0.368202	0.937778	0.966865	0.971513	0.95391	0.960866	0.966242	0.973472	0.956084	0.970113	0.972236	0.971876	0.968656	0.970342	0.960095	0.956322
chr13	50970885	50971879	995	no	34	Gene_body	DLEU1	0.982857	0.0995122	0.390779	0.939977	0.94573	0.955587	0.954148	0.955705	0.971781	0.962373	0.985319	0.968231	0.965886	0.962468	0.972393	0.961199	0.962062	0.9404
chr13	51684494	51685996	1503	no	39	Promoter	LINC00371	0.940808	0.117659	0.336808	0.804388	0.914126	0.966625	0.916925	0.864466	0.936941	0.884307	0.925485	0.955624	0.919247	0.942948	0.92896	0.912209	0.918936	0.849948
chr13	51825298	51826912	1615	yes	56	Gene_body	FAM124A	0.965121	0.066273	0.365527	0.364216	0.927844	0.939007	0.932638	0.947688	0.96968	0.962737	0.975055	0.963597	0.958367	0.971482	0.963511	0.954981	0.954333	0.924598
chr13	53019847	53020395	549	no	29	Gene_body	VPS36	0.981818	0.117954	0.360902	0.129416	0.972272	0.969909	0.945873	0.923186	0.969902	0.970155	0.966497	0.954484	0.931457	0.958434	0.922226	0.939534	0.932492	0.911778
chr13	53388590	53392449	3860	no	120	intregenic	PCDH8,MIR759	0.976568	0.109968	0.442383	0.715806	0.931934	0.95445	0.906409	0.924144	0.932903	0.910487	0.911824	0.948143	0.910092	0.937668	0.939334	0.935141	0.915912	0.868831
chr13	53400018	53401863	1846	no	59	intregenic	PCDH8,MIR759	0.890186	0.0374953	0.370022	0.609375	0.886269	0.892918	0.754143	0.76425	0.88551	0.828723	0.844935	0.94188	0.877134	0.859262	0.867675	0.873246	0.863097	0.739769
chr13	53507001	53508924	1924	no	51	intregenic	OLFM4,PCDH8	0.945421	0.0876321	0.343581	0.636927	0.827865	0.780025	0.708129	0.740323	0.816849	0.695651	0.816279	0.909256	0.828288	0.823671	0.847309	0.847329	0.834578	0.739501
chr13	53565488	53566714	1227	no	27	intregenic	OLFM4,PCDH8	0.969388	0.107108	0.330101	0.488852	0.929198	0.919011	0.758835	0.914158	0.903961	0.838947	0.915704	0.950666	0.913154	0.896635	0.937495	0.913592	0.89868	0.926327
chr13	53579361	53581223	1863	no	54	intregenic	OLFM4,PCDH8	0.950823	0.0612261	0.372266	0.459921	0.915822	0.943394	0.818043	0.781442	0.889378	0.821236	0.936671	0.947922	0.930569	0.896247	0.909004	0.908103	0.894549	0.9073
chr13	53607728	53608954	1227	no	34	Gene_body	OLFM4	0.947279	0.100369	0.425216	0.503817	0.914566	0.84923	0.791464	0.709536	0.899287	0.821665	0.511721	0.963935	0.867237	0.885285	0.898482	0.643464	0.878228	0.786951
chr13	53982609	53983535	927	no	33	intregenic	LINC00558,AL450423.1	0.94131	0.111209	0.374375	0.50927	0.900567	0.907025	0.878748	0.90562	0.925824	0.885352	0.932962	0.943665	0.923422	0.932433	0.919928	0.929763	0.882306	0.893585
chr13	54025998	54026881	884	no	31	intregenic	LINC00558,AL450423.1	0.935579	0.136157	0.418339	0.631378	0.913556	0.942491	0.874867	0.964563	0.949306	0.918243	0.950362	0.949351	0.952035	0.941324	0.910845	0.900893	0.920698	0.88842
chr13	56605758	56608196	2439	no	25	intregenic	snoU13,MIR5007	0.953125	0.103868	0.449627	0.375043	0.884617	0.93224	0.836348	0.867653	0.897655	0.822605	0.83292	0.951903	0.868538	0.886382	0.887942	0.892471	0.860221	0.752964
chr13	59532227	59534052	1826	no	46	intregenic	RNU7-88P,RNY4P29	0.976769	0.113428	0.456649	0.509795	0.911327	0.941139	0.844905	0.934647	0.943063	0.868818	0.873898	0.962804	0.90588	0.919014	0.930203	0.912376	0.910271	0.906993
chr13	60059487	60060263	777	no	28	intregenic	DIAPH3,RNU7-88P	0.89081	0.141178	0.410121	0.574636	0.920238	0.958051	0.879579	0.951403	0.942769	0.924341	0.947897	0.952042	0.947378	0.952374	0.946479	0.93632	0.901772	0.924203
chr13	60841110	60842822	1713	no	37	intregenic	TDRD3,LINC00434	0.936862	0.0640113	0.361562	0.278405	0.528766	0.577483	0.501864	0.478229	0.561934	0.485138	0.569966	0.53772	0.481981	0.51343	0.454143	0.481726	0.563654	0.499458
chr13	60860109	60861455	1347	no	41	intregenic	TDRD3,LINC00434	0.956975	0.102536	0.339085	0.653381	0.904591	0.890974	0.886614	0.893182	0.948139	0.936081	0.95555	0.950548	0.934549	0.921683	0.952771	0.930276	0.906354	0.916939
chr13	68938295	68939360	1066	no	25	intregenic	RN7SL761P,LINC00364	0.983193	0.131242	0.432911	0.644587	0.875565	0.934143	0.813232	0.892116	0.888951	0.882534	0.887337	0.953782	0.83746	0.888983	0.890299	0.878811	0.8956	0.778339
chr13	68961811	68962249	439	no	25	intregenic	RN7SL761P,LINC00364	0.940174	0.0916516	0.372574	0.880145	0.912559	0.961329	0.916697	0.936645	0.959214	0.889623	0.934163	0.947221	0.945233	0.948608	0.942727	0.956029	0.91869	0.930702
chr13	70678609	70683624	5016	yes	92	Promoter	ATXN8OS,KLHL1	0.916849	0.0348479	0.346762	0.440593	0.333261	0.259802	0.227834	0.220707	0.267907	0.212239	0.236108	0.288251	0.32901	0.277629	0.305401	0.304708	0.2933	0.274743
chr13	70828586	70830294	1709	no	36	intregenic	RNU6-54P,ATXN8OS	0.935831	0.0558145	0.391403	0.628434	0.888266	0.923359	0.845066	0.863216	0.920583	0.859625	0.894021	0.95237	0.910016	0.910516	0.922734	0.91375	0.902661	0.914772
chr13	70871137	70873173	2037	no	28	intregenic	RNU6-54P,ATXN8OS	0.898724	0.0669116	0.323133	0.689183	0.817061	0.907138	0.787552	0.835669	0.847591	0.838735	0.824301	0.895595	0.798855	0.850363	0.880002	0.848219	0.830131	0.793382
chr13	74199917	74201080	1164	no	30	Gene_body	LINC00393	0.920321	0.0675027	0.414406	0.893713	0.760046	0.934461	0.880997	0.928867	0.843356	0.885171	0.923275	0.790926	0.920766	0.905443	0.874593	0.894903	0.81232	0.883896
chr13	75331620	75332546	927	no	27	intregenic	RNU6-38P,LINC00347	0.974359	0.0843245	0.40548	0.493535	0.88853	0.913312	0.855013	0.913839	0.908082	0.904795	0.916768	0.924161	0.902578	0.912495	0.911828	0.900628	0.887859	0.800507
chr13	75934658	75936872	2215	no	64	Gene_body	TBC1D4	0.960796	0.0618158	0.366303	0.939058	0.935547	0.958717	0.938389	0.924716	0.952578	0.927278	0.957945	0.942118	0.947074	0.954803	0.936595	0.919946	0.924628	0.929171
chr13	75984047	75985050	1004	no	35	Gene_body	TBC1D4	0.996032	0.0684187	0.322356	0.875242	0.908908	0.948409	0.882806	0.40067	0.879156	0.840466	0.893148	0.924266	0.907394	0.924873	0.893622	0.89165	0.889439	0.860736
chr13	76593244	76594673	1430	no	29	intregenic	RN7SL571P,LINC01034	0.940063	0.0986633	0.359434	0.41585	0.849722	0.522702	0.507452	0.765543	0.802762	0.562268	0.867454	0.918472	0.835001	0.910909	0.761362	0.729609	0.770658	0.725929
chr13	76763346	76765494	2149	no	64	intregenic	KCTD12,RN7SL571P	0.934324	0.0819563	0.387644	0.624863	0.883397	0.895034	0.836935	0.894495	0.880412	0.826442	0.898616	0.910777	0.882188	0.908513	0.898692	0.897034	0.868474	0.858448
chr13	77094980	77097166	2187	no	29	intregenic	KCTD12,RN7SL571P	0.889564	0.116886	0.336096	0.819637	0.923027	0.931722	0.81268	0.940032	0.926396	0.91241	0.935848	0.942844	0.923002	0.943126	0.9278	0.905122	0.898608	0.835506
chr13	77481409	77482503	1095	no	29	intregenic	IRG1,KCTD12	0.971795	0.0918339	0.375811	0.734785	0.91935	0.939738	0.809793	0.949565	0.947448	0.899439	0.944525	0.974872	0.931429	0.942664	0.944303	0.918571	0.92041	0.778364
chr13	77522690	77523700	1011	no	25	Promoter	IRG1	0.923993	0.085165	0.38948	0.842478	0.904671	0.928674	0.856123	0.890505	0.903736	0.85172	0.856384	0.912397	0.888038	0.903234	0.906843	0.888946	0.903573	0.804722
chr13	79508029	79509608	1580	no	28	intregenic	RBM26,LINC00331	0.938773	0.0853279	0.315892	0.417018	0.857228	0.874115	0.843542	0.710674	0.771971	0.695602	0.73907	0.88037	0.799606	0.810392	0.850606	0.820504	0.801946	0.59609
chr13	80850082	80853059	2978	no	48	intregenic	SPRY2,LINC00382	0.954386	0.103823	0.369865	0.816112	0.810233	0.771066	0.869629	0.796269	0.825784	0.852689	0.90122	0.850201	0.809908	0.819244	0.849984	0.838698	0.770282	0.819348
chr13	81064642	81064980	339	no	25	intregenic	RP11-521J24.1,RNU6-61P	0.961111	0.0431469	0.387874	0.668959	0.916318	0.941923	0.929554	0.938665	0.92438	0.926818	0.94426	0.92765	0.937624	0.92574	0.915112	0.924864	0.914372	0.926559
chr13	81228270	81229288	1019	yes	33	intregenic	RP11-521J24.1,RNU6-61P	0.908829	0.0432416	0.453348	0.351902	0.444734	0.665052	0.585881	0.631793	0.463572	0.421517	0.482222	0.670706	0.430474	0.600238	0.6073	0.600158	0.446713	0.371317
chr13	81436124	81437804	1681	no	28	intregenic	RP11-521J24.1,RNU6-61P	0.972823	0.126695	0.391147	0.451166	0.822643	0.87819	0.829556	0.802133	0.894419	0.87445	0.894365	0.849633	0.869861	0.841727	0.844378	0.84278	0.862001	0.851336
chr13	82262684	82264888	2205	no	48	Promoter	PTMAP5	0.916091	0.0591241	0.375277	0.567906	0.886464	0.933685	0.820523	0.931974	0.933152	0.904649	0.945372	0.878392	0.950415	0.900119	0.924935	0.911647	0.901609	0.890311
chr13	82274088	82276144	2057	no	27	intregenic	RNU6-67P,PTMAP5	0.878345	0.109513	0.36722	0.617025	0.907511	0.954644	0.799763	0.929704	0.891551	0.867013	0.927867	0.962337	0.941902	0.917475	0.937292	0.918192	0.891909	0.853266
chr13	82299631	82300747	1117	no	30	intregenic	RNU6-67P,PTMAP5	0.924937	0.0959417	0.38972	0.506665	0.880998	0.893586	0.826634	0.860574	0.864065	0.823387	0.904201	0.954473	0.709999	0.911298	0.907607	0.916068	0.832876	0.784095
chr13	84479253	84480895	1643	no	43	intregenic	LINC00333,SLITRK1	0.907998	0.0904389	0.428106	0.625459	0.885671	0.934002	0.829227	0.90369	0.948127	0.887343	0.940829	0.960178	0.928255	0.92285	0.910589	0.902173	0.881536	0.924011
chr13	84557402	84559017	1616	no	33	intregenic	LINC00333,SLITRK1	0.957143	0.0604698	0.46646	0.370181	0.894928	0.940319	0.783759	0.879077	0.922229	0.874749	0.928496	0.94028	0.919356	0.909196	0.895916	0.904042	0.856078	0.86359
chr13	86525609	86526899	1291	no	27	intregenic	RP11-30L8.1,SLITRK6	0.945389	0.134794	0.428573	0.535708	0.874586	0.966129	0.847188	0.92919	0.922173	0.902288	0.884468	0.961134	0.927537	0.939832	0.927582	0.907553	0.903774	0.781338
chr13	87445546	87447029	1484	no	31	intregenic	LINC00430,RP11-30L8.1	0.945875	0.06414	0.365796	0.585882	0.869395	0.941798	0.856889	0.922699	0.897859	0.89003	0.890384	0.912668	0.911954	0.946117	0.908255	0.886663	0.903422	0.889052
chr13	88026638	88028005	1368	no	26	intregenic	RP11-342C20.2,LINC00430	0.910119	0.118459	0.397745	0.511307	0.911361	0.94262	0.861106	0.8949	0.870307	0.847899	0.881898	0.91707	0.888898	0.906589	0.898995	0.880745	0.869509	0.758712
chr13	88213538	88214154	617	no	45	Gene_body	MIR4500HG	0.879446	0.0954694	0.29811	0.705061	0.926947	0.956223	0.873914	0.948065	0.96665	0.931748	0.950014	0.956868	0.961065	0.93886	0.934995	0.936407	0.937497	0.845535
chr13	90999339	91001211	1873	no	68	intregenic	LINC01049,MIR622	0.939461	0.0508581	0.419817	0.598025	0.92558	0.943366	0.907031	0.93141	0.931253	0.926453	0.949557	0.957513	0.940597	0.938468	0.948787	0.933633	0.909356	0.912408
chr13	92826123	92828108	1986	no	41	Gene_body	GPC5	0.926705	0.0981233	0.345072	0.389615	0.818174	0.873478	0.829448	0.851339	0.814996	0.821917	0.836102	0.868438	0.837251	0.83455	0.838921	0.836011	0.819084	0.727718
chr13	92856737	92858734	1998	no	53	Gene_body	GPC5	0.939815	0.0755792	0.355038	0.585666	0.922945	0.945612	0.873352	0.911421	0.921585	0.90323	0.915738	0.950318	0.920937	0.924484	0.936202	0.932401	0.913252	0.868161
chr13	93104167	93105954	1788	no	29	Gene_body	GPC5	0.972115	0.0898056	0.39215	0.48143	0.909259	0.871978	0.860696	0.805894	0.852774	0.860841	0.890849	0.931719	0.848816	0.873758	0.89836	0.858294	0.835186	0.842141
chr13	93489454	93490839	1386	no	38	Gene_body	GPC5	0.964542	0.0614671	0.372967	0.581849	0.908974	0.937148	0.870753	0.899477	0.902629	0.906453	0.921857	0.928448	0.904736	0.921177	0.89966	0.908839	0.908149	0.888524
chr13	93740930	93744889	3960	no	73	intregenic	GPC6,LINC00363	0.950223	0.0771	0.342836	0.490438	0.865795	0.908955	0.858761	0.844624	0.84579	0.839649	0.881408	0.874934	0.85616	0.896917	0.867476	0.867484	0.834228	0.725763
chr13	93745936	93747664	1729	no	40	intregenic	GPC6,LINC00363	0.953571	0.0869229	0.348065	0.461536	0.918723	0.934253	0.897463	0.910931	0.921357	0.921853	0.941423	0.93301	0.931609	0.932016	0.924273	0.9275	0.892329	0.812422
chr13	94682065	94682814	750	no	25	Gene_body	GPC6	0.891567	0.137606	0.477916	0.422778	0.923442	0.947517	0.930477	0.927822	0.956982	0.950974	0.969243	0.950171	0.947365	0.947452	0.953494	0.945696	0.929271	0.901273
chr13	95276582	95277813	1232	no	32	Gene_body	GPR180	0.933142	0.141188	0.439143	0.919839	0.942346	0.959439	0.912448	0.936239	0.945662	0.949986	0.936637	0.91739	0.941984	0.949113	0.930582	0.93008	0.954657	0.93394
chr13	95653919	95655464	1546	yes	62	intregenic	RNU6-62P,LINC00557	0.937249	0.0257553	0.394836	0.482817	0.365688	0.366079	0.323618	0.32975	0.351331	0.316415	0.311306	0.338273	0.366909	0.360164	0.335206	0.317918	0.341371	0.40772
chr13	96239093	96240507	1415	no	34	Gene_body	DZIP1	0.932197	0.0953381	0.411467	0.933843	0.916291	0.931879	0.937716	0.944603	0.936664	0.923171	0.959146	0.960654	0.941491	0.944773	0.954624	0.935294	0.926838	0.929699
chr13	97839883	97841072	1190	no	31	intregenic	MBNL2,LINC00456	0.912582	0.0928855	0.353308	0.425752	0.78004	0.927991	0.844211	0.839611	0.764067	0.881647	0.86942	0.769579	0.880728	0.803163	0.85	0.848103	0.79085	0.838
chr13	97873409	97875797	2389	no	35	Promoter	MBNL2	0.927504	0.105491	0.285831	0.198184	0.228592	0.0855082	0.202816	0.109101	0.127147	0.107871	0.124143	0.141077	0.101396	0.131313	0.138664	0.11831	0.189538	0.0704515
chr13	97942854	97944941	2088	no	57	Gene_body	MBNL2	0.97619	0.126567	0.371731	0.886129	0.914408	0.915026	0.916358	0.852644	0.955275	0.934079	0.933286	0.939976	0.910475	0.908953	0.929183	0.921638	0.932828	0.958342
chr13	97998737	97999364	628	yes	36	Gene_body	MBNL2	0.953247	0.0599982	0.346419	0.962215	0.950685	0.912321	0.949141	0.933315	0.955604	0.957771	0.936801	0.960728	0.954443	0.970418	0.954721	0.948903	0.954153	0.940651
chr13	98026470	98026940	471	no	26	Gene_body	MBNL2	0.930736	0.155296	0.409306	0.946859	0.905684	0.910643	0.930266	0.922916	0.977538	0.945557	0.980038	0.911821	0.966389	0.948929	0.917425	0.95324	0.957954	0.917103
chr13	98828651	98829626	976	yes	71	Promoter	RNF113B	0.948743	0.0404045	0.44595	0.950563	0.942281	0.958441	0.954526	0.953947	0.967328	0.945309	0.967142	0.961988	0.97036	0.97673	0.971653	0.96582	0.955922	0.971189
chr13	99046871	99049297	2427	no	85	Gene_body	FARP1	0.925322	0.0476716	0.398734	0.88863	0.900043	0.920267	0.939551	0.920956	0.934421	0.911155	0.935723	0.948579	0.871775	0.939895	0.935807	0.921916	0.92696	0.911967
chr13	99263094	99263911	818	no	27	intregenic	RN7SL60P,STK24-AS1	0.878236	0.0809308	0.276294	0.680072	0.912152	0.9633	0.868696	0.915476	0.955969	0.879937	0.950502	0.940934	0.938606	0.947307	0.935572	0.948071	0.915172	0.907876
chr13	99293222	99294327	1106	no	33	intregenic	RN7SL60P,STK24-AS1	0.971311	0.117913	0.338914	0.502506	0.925986	0.945489	0.918413	0.912062	0.897761	0.874148	0.883539	0.929121	0.920139	0.915744	0.903381	0.903586	0.919819	0.902195
chr13	99382674	99384365	1692	no	55	Gene_body	SLC15A1	0.967168	0.053879	0.379348	0.648315	0.911752	0.938866	0.924872	0.84823	0.908779	0.857767	0.861754	0.952516	0.892491	0.903468	0.921215	0.899528	0.886398	0.876589
chr13	100422065	100423580	1516	no	48	Gene_body	CLYBL	0.975367	0.114238	0.479545	0.815339	0.95801	0.972534	0.940408	0.950596	0.939358	0.941012	0.924129	0.965489	0.959481	0.959962	0.949952	0.939675	0.937658	0.946909
chr13	100451606	100453472	1867	no	27	Gene_body	CLYBL	0.960268	0.0841186	0.312093	0.615332	0.905222	0.91165	0.902035	0.789255	0.822904	0.837434	0.725861	0.945596	0.81307	0.834751	0.863689	0.825654	0.85274	0.849354
chr13	100546692	100549549	2858	yes	181	Gene_body	CLYBL	0.90728	0.027546	0.366672	0.553811	0.204041	0.280589	0.337199	0.182788	0.191858	0.23778	0.231263	0.188458	0.238271	0.377807	0.209472	0.202526	0.200574	0.306413
chr13	101628243	101629232	990	no	42	Gene_body	NALCN-AS1	0.983333	0.0982246	0.387589	0.837277	0.841613	0.89082	0.844168	0.858027	0.913824	0.801031	0.911716	0.840968	0.912755	0.85048	0.936049	0.935336	0.858713	0.751585
chr13	102104707	102106246	1540	yes	40	Promoter	ITGBL1	0.91963	0.0487072	0.267313	0.638685	0.455771	0.454118	0.433766	0.1534	0.354583	0.429776	0.0963661	0.492483	0.315431	0.406879	0.483903	0.433494	0.422879	0.417894
chr13	102568126	102569981	1856	yes	161	Promoter	FGF14	0.890206	0.00541884	0.412998	0.382705	0.0465944	0.015762	0.0415962	0.0189521	0.0267583	0.0155927	0.027871	0.0230334	0.0363774	0.0285299	0.0370901	0.0327891	0.0498682	0.015988
chr13	102712601	102714221	1621	no	42	Gene_body	FGF14	0.987037	0.103483	0.344727	0.479425	0.883954	0.9389	0.798338	0.878162	0.908477	0.837675	0.961761	0.925056	0.916148	0.897024	0.886972	0.883298	0.864255	0.70956
chr13	103423098	103425163	2066	no	43	Promoter	TEX30	0.914665	0.0498471	0.264646	0.360716	0.821712	0.908784	0.766319	0.888644	0.884428	0.89867	0.889016	0.881785	0.931264	0.88034	0.903743	0.876181	0.828342	0.890084
chr13	105077264	105078244	981	no	28	intregenic	DAOA-AS1,RP11-123H22.1	0.984172	0.119663	0.352945	0.442063	0.937312	0.949383	0.825726	0.911113	0.955065	0.916374	0.915891	0.97357	0.907671	0.935559	0.943308	0.916383	0.895941	0.876477
chr13	105174198	105175299	1102	no	27	intregenic	DAOA-AS1,RP11-123H22.1	0.898208	0.0776221	0.345048	0.612895	0.900048	0.955691	0.806623	0.86953	0.876379	0.880213	0.947498	0.948729	0.932111	0.93173	0.929733	0.887219	0.89912	0.867641
chr13	106515869	106517244	1376	no	30	intregenic	SNORA25,LINC00343	0.954762	0.156075	0.383976	0.80559	0.924197	0.89383	0.852953	0.940152	0.921335	0.873547	0.96659	0.963276	0.943661	0.950499	0.933962	0.918492	0.922107	0.891919
chr13	106549268	106550194	927	no	27	Promoter	SNORA25	0.958471	0.108244	0.421132	0.713294	0.878491	0.954168	0.790007	0.922337	0.922205	0.881774	0.956872	0.953667	0.940498	0.957633	0.941439	0.928405	0.902109	0.851954
chr13	106718265	106718770	506	no	27	intregenic	AL603632.1,SNORA25	0.933242	0.0698251	0.372304	0.584862	0.929148	0.974447	0.87554	0.928615	0.918436	0.902705	0.949211	0.938055	0.930678	0.948262	0.948349	0.943668	0.922829	0.89694
chr13	107568206	107572576	4371	yes	165	intregenic	AL354741.1,LINC00443	0.89641	0.0182638	0.374728	0.378129	0.283765	0.229966	0.333771	0.278636	0.261326	0.245907	0.133219	0.246594	0.32714	0.251302	0.287035	0.218623	0.234718	0.290585
chr13	109537719	109540048	2330	no	59	Promoter	MYO16	0.968062	0.0708113	0.401308	0.483837	0.892118	0.935639	0.846755	0.902664	0.905353	0.867198	0.880599	0.909938	0.899846	0.904216	0.887741	0.838357	0.901862	0.771774
chr13	109779407	109780320	914	yes	34	Gene_body	MYO16	0.952677	0.127389	0.400673	0.904199	0.919019	0.525977	0.944253	0.889039	0.904729	0.942474	0.877378	0.963073	0.869059	0.863145	0.931926	0.880944	0.924951	0.77892
chr13	110140238	110142311	2074	no	31	intregenic	LINC00676,LINC00399	0.95318	0.11039	0.447257	0.709234	0.920286	0.934132	0.949568	0.928986	0.958452	0.944838	0.948388	0.97545	0.944728	0.933772	0.953374	0.925649	0.944563	0.882438
chr13	110423972	110425066	1095	no	30	Gene_body	IRS2	0.982556	0.11551	0.288562	0.925795	0.928486	0.847049	0.936554	0.92578	0.900766	0.93669	0.900741	0.959335	0.9004	0.942403	0.959866	0.940156	0.906112	0.925056
chr13	111370126	111372673	2548	yes	96	Gene_body	ING1	0.945556	0.0549064	0.393029	0.921982	0.945491	0.93503	0.909053	0.936188	0.969209	0.955973	0.950164	0.957884	0.947636	0.956124	0.945016	0.921848	0.95446	0.924517
chr13	112061653	112064007	2355	yes	84	intregenic	RP11-65D24.2,TEX29	0.959506	0.0441355	0.358555	0.451021	0.663709	0.520253	0.591216	0.560136	0.654379	0.56343	0.615825	0.605699	0.62576	0.506949	0.608294	0.604308	0.673195	0.478825
chr13	112200398	112201707	1310	yes	53	intregenic	RP11-65D24.2,TEX29	0.957836	0.0696434	0.342127	0.485454	0.922249	0.953109	0.908976	0.866995	0.933232	0.822609	0.877405	0.951319	0.919047	0.895963	0.915349	0.896539	0.911691	0.883058
chr13	112319096	112322128	3033	yes	99	Gene_body	RP11-65D24.2	0.952864	0.0716778	0.403462	0.570616	0.90838	0.940512	0.92669	0.868116	0.895114	0.851929	0.892531	0.938004	0.903587	0.882971	0.930457	0.894285	0.885294	0.76094
chr13	112330551	112331596	1046	no	41	intregenic	LINC00354,RP11-65D24.2	0.923972	0.0688675	0.347723	0.354677	0.190481	0.0871328	0.173327	0.0652346	0.138491	0.109685	0.0818812	0.141692	0.152274	0.117049	0.193443	0.195082	0.144485	0.09431
chr13	112351920	112352861	942	no	25	intregenic	LINC00354,RP11-65D24.2	0.977183	0.106973	0.396834	0.472604	0.889224	0.596837	0.836623	0.526648	0.897332	0.824241	0.858708	0.938126	0.836648	0.866647	0.887252	0.843907	0.880275	0.838707
chr13	112545866	112549048	3183	yes	97	intregenic	LINC00354,RP11-65D24.2	0.916399	0.0374924	0.340915	0.403365	0.202373	0.179144	0.160405	0.130787	0.133709	0.116948	0.117149	0.144754	0.177943	0.143209	0.193354	0.171824	0.145036	0.0721527
chr13	112558820	112559788	969	no	43	intregenic	AL136302.1,LINC00354	0.916295	0.0594808	0.366246	0.418574	0.892236	0.917876	0.860907	0.864372	0.884177	0.822859	0.867028	0.915762	0.930622	0.883056	0.907867	0.908447	0.892976	0.737674
chr13	112575455	112576232	778	yes	31	intregenic	SNORD44,AL136302.1	0.975999	0.141953	0.385678	0.456138	0.406203	0.730164	0.385874	0.439648	0.441464	0.394191	0.46613	0.420532	0.470132	0.487335	0.516925	0.528618	0.454906	0.32197
chr13	112690551	112693200	2650	yes	107	intregenic	SNORD44,AL136302.1	0.862781	0.037522	0.305087	0.586137	0.902423	0.937769	0.846496	0.905061	0.905836	0.857936	0.938449	0.941744	0.934109	0.933741	0.927407	0.916446	0.909294	0.80494
chr13	112706288	112710838	4551	yes	236	Promoter	SNORD44	0.883135	0.0168748	0.344836	0.52563	0.114738	0.282829	0.100573	0.0667554	0.0741416	0.0713795	0.0671517	0.0731339	0.115972	0.090233	0.0978514	0.0871102	0.101946	0.0689105
chr13	112757950	112762667	4718	yes	293	Promoter	LINC00403,LINC00404	0.926771	0.0144616	0.392656	0.555864	0.125698	0.225039	0.126026	0.0959021	0.0789174	0.0580707	0.0816765	0.084123	0.142381	0.0968185	0.128353	0.101423	0.121483	0.0524316
chr13	112785163	112787089	1927	no	70	intregenic	LINC01070,LINC00403	0.956634	0.120882	0.402763	0.468373	0.849912	0.680413	0.744473	0.646013	0.791194	0.768353	0.750636	0.886125	0.765296	0.755787	0.84019	0.823474	0.836844	0.565235
chr13	112814627	112815669	1043	no	29	intregenic	LINC01070,LINC00403	0.92864	0.101416	0.287675	0.577969	0.824501	0.635769	0.822069	0.720044	0.781956	0.647235	0.733079	0.826913	0.70258	0.704162	0.832493	0.797517	0.76373	0.62119
chr13	112984249	112987595	3347	yes	166	Promoter	LINC01044	0.868925	0.0321396	0.399496	0.474252	0.414411	0.383843	0.443808	0.276964	0.346234	0.314615	0.332145	0.310436	0.369857	0.284382	0.429152	0.436801	0.404326	0.27742
chr13	112996893	112997687	795	yes	62	intregenic	SPACA7,LINC01044	0.906444	0.0274754	0.399884	0.564747	0.772625	0.861157	0.760828	0.736892	0.699903	0.745837	0.775329	0.661276	0.819721	0.639249	0.867596	0.830383	0.811678	0.65853
chr13	113188179	113189337	1159	no	42	Gene_body	TUBGCP3	0.93991	0.125239	0.404592	0.919313	0.939522	0.965821	0.959458	0.934589	0.968471	0.957651	0.959617	0.948738	0.973437	0.954997	0.954475	0.956632	0.956548	0.965599
chr13	113350323	113351477	1155	yes	73	Promoter	ATP11A	0.942469	0.0784542	0.410827	0.795774	0.936892	0.955549	0.952774	0.968711	0.971432	0.941865	0.967698	0.965988	0.965732	0.854602	0.963388	0.960493	0.944261	0.936674
chr13	113389673	113391142	1470	no	34	Gene_body	ATP11A	0.96875	0.0957261	0.341528	0.525924	0.942062	0.948293	0.956892	0.92657	0.945886	0.942578	0.876168	0.944541	0.943922	0.91952	0.949285	0.926582	0.906773	0.937355
chr13	113409352	113411736	2385	yes	98	Promoter	ATP11A-AS1	0.958324	0.087154	0.353686	0.734104	0.932039	0.802559	0.901831	0.91187	0.892135	0.910677	0.944363	0.945736	0.924645	0.821344	0.906849	0.87271	0.894126	0.917048
chr13	114137251	114138439	1189	no	44	Promoter	DCUN1D2	0.943271	0.053102	0.369373	0.909784	0.962338	0.604461	0.905224	0.803779	0.934208	0.944798	0.932358	0.966235	0.923589	0.952601	0.935998	0.880613	0.957523	0.935536
chr13	114784671	114785937	1267	no	41	Gene_body	RASA3	0.974311	0.112162	0.314413	0.349754	0.902707	0.897079	0.868836	0.907873	0.926114	0.820662	0.907113	0.94189	0.856099	0.884762	0.869851	0.800797	0.904442	0.886266
chr13	114812960	114814828	1869	yes	96	Gene_body	RASA3	0.958314	0.0807887	0.39976	0.436751	0.701575	0.889154	0.814269	0.782285	0.70151	0.844296	0.883547	0.604012	0.846464	0.820355	0.724155	0.76699	0.726339	0.919632
chr13	114839974	114842703	2730	yes	177	Gene_body	RASA3	0.94822	0.0527244	0.330654	0.736779	0.942513	0.92107	0.918439	0.921206	0.949704	0.918198	0.952369	0.961419	0.950799	0.936544	0.944581	0.928153	0.946505	0.94386
chr14	21905501	21906715	1215	no	37	Promoter	CHD8	0.918848	0.0652787	0.350359	0.414118	0.445596	0.431545	0.406695	0.412008	0.38096	0.426712	0.41108	0.483169	0.408204	0.436023	0.463954	0.434821	0.412829	0.432503
chr14	21916126	21917740	1615	no	35	Gene_body	CHD8	0.927337	0.156419	0.42084	0.908441	0.917021	0.902199	0.931943	0.917096	0.922256	0.91426	0.919471	0.952781	0.927541	0.914032	0.917837	0.93304	0.924127	0.897174
chr14	21994065	21994396	332	no	26	Promoter	SALL2	0.880952	0.00893186	0.335625	0.37924	0.0192704	0.0018315	0.0597907	0.0148364	0.0128205	0.00320513	0.0119591	0.00765327	0.00997301	0.0129579	0.0201105	0.00852081	0.0164019	0.0169954
chr14	24562403	24565012	2610	yes	112	Promoter	NRL,PCK2	0.918867	0.0355163	0.42911	0.345524	0.181101	0.265559	0.136106	0.242759	0.227804	0.253105	0.240512	0.173962	0.178242	0.18414	0.180712	0.183559	0.176942	0.176737
chr14	24779479	24781702	2224	yes	114	Promoter	CIDEB,LTB4R,LTB4R2	0.967125	0.0258969	0.405075	0.894417	0.0837058	0.194485	0.144322	0.183887	0.0614032	0.067024	0.166802	0.0938113	0.0604613	0.140594	0.214061	0.292808	0.0646394	0.126793
chr14	25722215	25723825	1611	no	35	intregenic	SNORD37,RP11-89K22.1	0.946991	0.0716942	0.333912	0.523534	0.896499	0.916279	0.799999	0.769321	0.837268	0.780593	0.851374	0.929166	0.875099	0.848034	0.822021	0.849713	0.864417	0.695545
chr14	25876436	25878113	1678	no	28	intregenic	SNORD37,RP11-89K22.1	0.954497	0.144379	0.307558	0.56946	0.872122	0.93247	0.798443	0.856813	0.866034	0.787689	0.870171	0.921041	0.86969	0.870554	0.875552	0.86599	0.844297	0.687225
chr14	26074762	26076574	1813	no	28	intregenic	SNORD37,RP11-89K22.1	0.900794	0.13838	0.313335	0.38562	0.798828	0.845857	0.71593	0.840168	0.836576	0.792673	0.806585	0.817296	0.857829	0.811776	0.815244	0.81924	0.830976	0.701479
chr14	27775540	27777139	1600	no	25	Gene_body	CTD-3006G17.2	0.992982	0.132349	0.308527	0.457255	0.858688	0.931179	0.722164	0.864393	0.846824	0.805269	0.871093	0.907138	0.87723	0.831227	0.882374	0.868157	0.817523	0.720521
chr14	27819583	27820889	1307	no	33	Gene_body	CTD-3006G17.2	1	0.120842	0.492548	0.494956	0.900642	0.935626	0.827577	0.920847	0.928186	0.873037	0.906281	0.946833	0.92313	0.900727	0.924108	0.900971	0.898391	0.775145
chr14	30738953	30740058	1106	no	28	Gene_body	CTD-2251F13.1	0.943241	0.0317627	0.297506	0.215437	0.416028	0.419164	0.364068	0.342026	0.47358	0.340898	0.411124	0.449465	0.413159	0.383741	0.429923	0.40723	0.406432	0.345822
chr14	31733693	31735434	1742	no	45	Gene_body	RP11-596D21.1	0.946136	0.0860836	0.385253	0.754966	0.847403	0.870963	0.750629	0.858727	0.849061	0.845249	0.732536	0.924146	0.814602	0.810808	0.870558	0.851429	0.853236	0.767571
chr14	31924475	31925859	1385	no	45	Gene_body	DTD2,RP11-176H8.1	0.939315	0.0994844	0.367636	0.706227	0.91369	0.825566	0.910496	0.81967	0.90322	0.884837	0.808134	0.936122	0.871012	0.856877	0.880246	0.878168	0.898322	0.84538
chr14	32548021	32551575	3555	no	31	Gene_body	ARHGAP5	0.937671	0.0979672	0.28334	0.702449	0.811234	0.601494	0.651158	0.700234	0.737645	0.630982	0.601842	0.812964	0.630132	0.696992	0.724888	0.64321	0.706295	0.283851
chr14	32584651	32586382	1732	no	57	Gene_body	ARHGAP5	0.966518	0.113175	0.38425	0.954908	0.966636	0.955367	0.956966	0.964319	0.962372	0.965963	0.959415	0.954998	0.957418	0.959767	0.96923	0.973087	0.949433	0.969209
chr14	33257195	33259720	2526	no	34	Gene_body	AKAP6	0.957794	0.0625844	0.34971	0.840264	0.886012	0.951245	0.913738	0.953539	0.940824	0.924518	0.96038	0.932596	0.936848	0.921631	0.896283	0.87992	0.907552	0.854934
chr14	34268274	34271150	2877	yes	189	Gene_body	NPAS3	0.871763	0.0339672	0.410613	0.667606	0.402555	0.724658	0.430824	0.444769	0.476383	0.401572	0.3256	0.35452	0.419415	0.402833	0.447871	0.480933	0.433808	0.290858
chr14	34790421	34793112	2692	no	39	intregenic	SPTSSA,EGLN3	0.887481	0.0880829	0.328186	0.481545	0.787765	0.814103	0.752139	0.806979	0.834418	0.71044	0.812855	0.844013	0.756647	0.794358	0.790709	0.779947	0.771665	0.665675
chr14	35404701	35405875	1175	no	28	Promoter	Y_RNA	0.944033	0.104615	0.346183	0.85453	0.836375	0.935216	0.888092	0.865124	0.733443	0.846996	0.927795	0.940711	0.902165	0.877515	0.922217	0.933226	0.731961	0.897135
chr14	35449641	35450692	1052	no	25	Promoter	SRP54	0.936003	0.0362074	0.148135	0.428749	0.559261	0.497355	0.386417	0.503325	0.518038	0.425719	0.38942	0.589266	0.448745	0.494415	0.498589	0.436249	0.519874	0.354206
chr14	35513473	35514488	1016	no	30	Promoter	FAM177A1	0.936733	0.0860725	0.315309	0.917709	0.931474	0.781736	0.933	0.932667	0.931987	0.941174	0.952466	0.967562	0.912601	0.946116	0.949533	0.935734	0.921156	0.917444
chr14	35898654	35900217	1564	no	39	intregenic	RP11-561B11.6,NFKBIA	0.94152	0.102534	0.298337	0.822876	0.862704	0.879554	0.830323	0.843865	0.838636	0.822364	0.890733	0.880085	0.853434	0.843442	0.87391	0.842637	0.783177	0.70091
chr14	37131348	37135221	3874	yes	142	Promoter	PAX9	0.938972	0.0110341	0.376614	0.649989	0.0914899	0.0548866	0.0933264	0.0431821	0.0503181	0.072401	0.0621484	0.0430662	0.0597654	0.0777816	0.0626519	0.0478263	0.0856694	0.0513244
chr14	37639481	37641090	1610	no	31	Promoter	SLC25A21,SLC25A21-AS1	0.936124	0.0916991	0.332687	0.423598	0.79765	0.826761	0.780275	0.81663	0.770179	0.796395	0.771349	0.822161	0.776053	0.794256	0.805332	0.669956	0.775702	0.741678
chr14	39011294	39013079	1786	no	40	intregenic	LINC00639,RP11-96D24.1	0.942284	0.098115	0.42094	0.485104	0.891223	0.913698	0.899688	0.839228	0.850605	0.844275	0.871001	0.955355	0.866092	0.90452	0.891197	0.868789	0.863224	0.8111
chr14	39424248	39425875	1628	no	29	intregenic	Y_RNA,LINC00639	0.917594	0.0985259	0.32188	0.431825	0.91385	0.943286	0.886837	0.928207	0.930935	0.911319	0.933085	0.917985	0.948538	0.937264	0.918003	0.899494	0.893764	0.867725
chr14	40469778	40471168	1391	no	35	intregenic	RP11-662J14.1,RP11-111A21.1	0.8976	0.113424	0.38388	0.527177	0.917519	0.961569	0.887828	0.933005	0.91293	0.867415	0.899493	0.950467	0.924581	0.917903	0.950234	0.913825	0.89496	0.834595
chr14	42913817	42915518	1702	no	41	Gene_body	CTD-2307P3.1,RP11-214N1.1	0.960255	0.100153	0.373026	0.621443	0.929435	0.942255	0.847585	0.924911	0.919892	0.893706	0.89391	0.96447	0.935036	0.90938	0.95263	0.930998	0.902514	0.809928
chr14	42951543	42951908	366	no	32	Gene_body	CTD-2307P3.1,RP11-214N1.1	0.908407	0.0757116	0.441536	0.67096	0.921589	0.966094	0.925708	0.957436	0.971041	0.932799	0.973828	0.955893	0.958483	0.967679	0.953099	0.968114	0.944898	0.908089
chr14	43555092	43556947	1856	no	28	intregenic	RP11-305B6.3,CTD-2307P3.1	0.899206	0.092575	0.350275	0.530141	0.889446	0.87348	0.769452	0.893869	0.89285	0.839247	0.866042	0.951629	0.83355	0.871781	0.872843	0.808825	0.877423	0.822041
chr14	43566124	43568047	1924	no	30	intregenic	RP11-305B6.3,CTD-2307P3.1	0.920139	0.0975619	0.446054	0.456214	0.918299	0.944298	0.816449	0.933941	0.902415	0.842813	0.923768	0.968327	0.927741	0.932808	0.947454	0.927969	0.884354	0.815681
chr14	43603692	43605460	1769	no	42	intregenic	RP11-305B6.3,CTD-2307P3.1	0.943625	0.147614	0.37211	0.503694	0.895585	0.932647	0.840129	0.913212	0.925131	0.850524	0.901394	0.963304	0.912809	0.928771	0.945638	0.917738	0.88363	0.84701
chr14	43609766	43612107	2342	no	27	intregenic	RP11-305B6.3,CTD-2307P3.1	0.941563	0.0986222	0.361587	0.389732	0.897518	0.902541	0.844732	0.865695	0.920541	0.856054	0.87458	0.965706	0.896218	0.913302	0.925326	0.902216	0.873582	0.83543
chr14	43857477	43858610	1134	no	25	intregenic	RP11-305B6.3,CTD-2307P3.1	0.908225	0.0590574	0.431285	0.357444	0.903704	0.922662	0.839309	0.876947	0.914843	0.867686	0.830838	0.924337	0.891937	0.88099	0.845941	0.828539	0.847452	0.874849
chr14	44000888	44002599	1712	no	47	intregenic	RP11-305B6.3,CTD-2307P3.1	0.96586	0.120464	0.369226	0.598367	0.900546	0.933258	0.871138	0.900459	0.926444	0.878599	0.913507	0.947698	0.901444	0.902083	0.922294	0.886061	0.908158	0.852247
chr14	45669584	45671397	1814	no	26	Gene_body	FANCM	0.908681	0.122274	0.371042	0.827091	0.928618	0.913615	0.939796	0.912506	0.920608	0.926276	0.911253	0.934855	0.909359	0.891028	0.893154	0.899858	0.905944	0.908544
chr14	45719208	45721141	1934	no	31	Gene_body	MIS18BP1	0.958333	0.070753	0.391988	0.744872	0.691613	0.787171	0.772129	0.82328	0.635481	0.760411	0.84823	0.715428	0.729409	0.654005	0.707158	0.649258	0.613948	0.789879
chr14	47118147	47121480	3334	yes	66	Promoter	RPL10L	0.958823	0.0426869	0.365919	0.517819	0.885105	0.945778	0.82565	0.910765	0.897762	0.83251	0.861305	0.963161	0.856085	0.89813	0.922158	0.893798	0.866491	0.723951
chr14	47387150	47388374	1225	no	28	Gene_body	MDGA2	0.969231	0.115129	0.453226	0.414193	0.884889	0.935056	0.870627	0.935145	0.845966	0.890117	0.930222	0.92555	0.914143	0.921893	0.910823	0.896838	0.887193	0.795301
chr14	47622937	47625173	2237	no	43	Gene_body	MDGA2	0.925294	0.121865	0.385904	0.610168	0.925776	0.954021	0.881772	0.934969	0.933424	0.966197	0.927517	0.949194	0.907889	0.944313	0.925413	0.913801	0.911234	0.791455
chr14	48028868	48030541	1674	no	31	Gene_body	MDGA2	0.931973	0.134376	0.339754	0.434562	0.925754	0.936726	0.869606	0.879966	0.904717	0.925815	0.910657	0.953416	0.920786	0.947047	0.926734	0.928508	0.898576	0.792229
chr14	48851818	48853359	1542	no	37	intregenic	RP11-2G1.1,RNU6-297P	0.934316	0.0998627	0.373378	0.617258	0.928547	0.957557	0.849801	0.892556	0.919795	0.903016	0.929085	0.9441	0.911881	0.941199	0.936315	0.921766	0.888683	0.711822
chr14	50379123	50379933	811	no	34	intregenic	RP11-58E21.4,RNU6-189P	0.96575	0.0923598	0.462693	0.940329	0.958203	0.956784	0.94204	0.9548	0.974892	0.965043	0.945502	0.93918	0.91735	0.914833	0.944392	0.933432	0.949987	0.920162
chr14	50385354	50386737	1384	no	38	intregenic	RP11-58E21.4,RNU6-189P	0.915528	0.101741	0.415155	0.736739	0.932898	0.949757	0.941108	0.955588	0.947936	0.930641	0.942387	0.956977	0.952783	0.938358	0.942642	0.90518	0.955928	0.904584
chr14	51171118	51173003	1886	no	64	intregenic	NIN,SAV1	0.935653	0.066833	0.357703	0.901434	0.948407	0.948189	0.924988	0.90312	0.950845	0.923683	0.926977	0.954157	0.948121	0.940847	0.951969	0.940283	0.939795	0.940436
chr14	51903752	51904408	657	no	25	intregenic	FRMD6,RP11-255G12.3	0.962004	0.0835523	0.455443	0.882695	0.908167	0.96168	0.900255	0.910413	0.916805	0.916607	0.940736	0.935837	0.947878	0.938644	0.922878	0.921282	0.898369	0.827687
chr14	52282753	52283890	1138	no	34	Gene_body	RP11-280K24.4	0.938423	0.0672952	0.381923	0.56859	0.904862	0.698706	0.767421	0.853277	0.955882	0.906237	0.882648	0.916978	0.877418	0.886069	0.900038	0.874702	0.916816	0.662911
chr14	52588337	52589348	1012	no	38	Gene_body	RP11-1033H12.1	0.973236	0.152047	0.477085	0.802844	0.929278	0.914983	0.894009	0.89748	0.969038	0.916504	0.93782	0.949874	0.937947	0.932674	0.936768	0.916388	0.929359	0.921145
chr14	52594835	52596397	1563	no	43	Promoter	RP11-1033H12.1	0.932471	0.136627	0.342029	0.377165	0.876428	0.915875	0.787436	0.822967	0.776332	0.831322	0.858598	0.852309	0.853116	0.842369	0.886078	0.886595	0.811092	0.764863
chr14	52733216	52736038	2823	yes	147	Promoter	PTGDR	0.879472	0.0160853	0.421926	0.520315	0.137637	0.141427	0.126965	0.108622	0.100486	0.0970385	0.114672	0.0984454	0.119283	0.130828	0.104629	0.13417	0.123949	0.084827
chr14	53199855	53202832	2978	no	40	Gene_body	STYX	0.925643	0.0648855	0.280752	0.905416	0.896336	0.924385	0.894105	0.884872	0.813652	0.918643	0.914335	0.939761	0.927698	0.886668	0.90666	0.917719	0.851441	0.896
chr14	53661746	53662705	960	no	29	intregenic	AL163953.3,RP11-547D23.1	0.967593	0.112058	0.402309	0.686956	0.959928	0.956817	0.910494	0.905946	0.947372	0.90668	0.93795	0.953783	0.949527	0.950461	0.951457	0.919691	0.935999	0.8876
chr14	53684498	53685479	982	no	29	Promoter	AL163953.3	0.951515	0.089148	0.384688	0.434797	0.336458	0.336688	0.348924	0.329597	0.343827	0.343878	0.31076	0.329295	0.289178	0.323647	0.335576	0.341835	0.333342	0.313359
chr14	54418186	54418851	666	yes	33	Gene_body	BMP4	0.896248	0.0484564	0.230282	0.0863246	0.811532	0.375637	0.688182	0.229846	0.585439	0.397973	0.790509	0.916297	0.606169	0.443145	0.695603	0.565779	0.748781	0.239323
chr14	54814909	54816858	1950	no	39	intregenic	CDKN3,BMP4	0.952113	0.0813154	0.29496	0.332775	0.643334	0.716381	0.596537	0.477068	0.557449	0.485228	0.358321	0.635044	0.667373	0.641196	0.619107	0.547985	0.601369	0.532457
chr14	54952945	54954379	1435	no	37	Gene_body	GMFB	0.889744	0.100391	0.241207	0.559411	0.912689	0.951767	0.939214	0.932391	0.953914	0.938068	0.952997	0.94451	0.945296	0.946343	0.950738	0.928861	0.936769	0.947906
chr14	55144986	55146165	1180	no	32	Gene_body	SAMD4A	0.974545	0.108161	0.477306	0.361351	0.930658	0.927458	0.935143	0.846468	0.95292	0.95109	0.855601	0.957665	0.943686	0.933635	0.911221	0.938961	0.908936	0.92666
chr14	55349449	55350135	687	no	27	Gene_body	GCH1	0.892983	0.0687132	0.320899	0.930005	0.919388	0.972894	0.903095	0.917511	0.913264	0.909281	0.916671	0.933296	0.939123	0.913356	0.956655	0.909864	0.917714	0.905057
chr14	55520479	55522293	1815	no	28	Gene_body	MAPK1IP1L	0.964286	0.103647	0.343339	0.942242	0.947784	0.939458	0.959238	0.946415	0.941337	0.900605	0.958533	0.963551	0.947128	0.96289	0.9626	0.970847	0.943848	0.954678
chr14	55679307	55680478	1172	no	27	intregenic	RP11-665C16.6,RP11-698F20.3	0.946898	0.118804	0.4037	0.526733	0.784985	0.833044	0.772045	0.759429	0.743218	0.703025	0.688879	0.793783	0.705807	0.749784	0.798645	0.789302	0.76658	0.648528
chr14	56064871	56067426	2556	no	38	Promoter	KTN1	0.965461	0.0977181	0.473948	0.282531	0.91928	0.914175	0.669909	0.862542	0.832533	0.907573	0.920879	0.96801	0.866031	0.888162	0.883582	0.861628	0.885116	0.783128
chr14	56307160	56308424	1265	no	27	intregenic	RP11-1012E15.1,LINC00520	0.927028	0.110793	0.326697	0.841534	0.873169	0.953899	0.859371	0.87441	0.866249	0.83034	0.889344	0.955241	0.861706	0.912034	0.930195	0.893053	0.893811	0.833894
chr14	56331768	56332999	1232	no	30	intregenic	RP11-1012E15.1,LINC00520	0.905839	0.0380941	0.346374	0.668092	0.928422	0.937096	0.847582	0.916314	0.931941	0.867146	0.926665	0.940099	0.927611	0.897049	0.928218	0.925192	0.920612	0.897389
chr14	57260891	57261607	717	yes	62	intregenic	RP11-1085N6.6,RP11-1085N6.4	0.922119	0.00714013	0.321062	0.630567	0.0775413	0.126926	0.115846	0.0319723	0.0376555	0.0660861	0.0512111	0.0569406	0.144358	0.0667224	0.0576471	0.0561087	0.0801905	0.105437
chr14	58330559	58332872	2314	yes	136	Promoter	SLC35F4	0.907778	0.0153059	0.353696	0.222034	0.133212	0.0646264	0.100071	0.0491117	0.08693	0.0699979	0.0633473	0.0685335	0.105079	0.0961079	0.101718	0.094146	0.106709	0.0607362
chr14	58598277	58599973	1697	no	33	Gene_body	C14orf37	0.971551	0.0995475	0.327691	0.388492	0.922106	0.93507	0.866911	0.868664	0.945899	0.922949	0.945829	0.955971	0.932326	0.902637	0.913959	0.911124	0.901639	0.902682
chr14	58892607	58893267	661	no	26	Promoter	KIAA0586	0.949573	0.0979051	0.355151	0.610988	0.908804	0.884365	0.896869	0.84935	0.910709	0.847694	0.8876	0.928836	0.827074	0.874984	0.86688	0.798801	0.909157	0.797995
chr14	59230849	59232439	1591	no	32	intregenic	AL121819.1,DACT1	0.966717	0.0891597	0.338866	0.852068	0.920052	0.937325	0.889542	0.826704	0.916955	0.919117	0.914495	0.97212	0.907002	0.904552	0.905883	0.888288	0.903536	0.855177
chr14	59508910	59509901	992	no	26	intregenic	DAAM1,RP11-112J1.2	0.936795	0.0613867	0.28013	0.67459	0.941542	0.980207	0.920719	0.9449	0.955058	0.942557	0.962473	0.971557	0.954191	0.954417	0.93816	0.934684	0.945426	0.882379
chr14	59929745	59930828	1084	yes	28	Gene_body	GPR135	0.959375	0.0501	0.350454	0.929857	0.782	0.797465	0.887795	0.842512	0.842782	0.788905	0.907304	0.847334	0.852582	0.839664	0.862536	0.854743	0.823148	0.826779
chr14	61190965	61192188	1224	no	26	Promoter	SIX4	0.958333	0.0349355	0.0940448	0.260706	0.370937	0.388566	0.364609	0.351479	0.363047	0.300724	0.324754	0.368147	0.377768	0.366872	0.366765	0.328867	0.329804	0.341414
chr14	61204597	61205480	884	no	31	Gene_body	MNAT1	0.95656	0.154574	0.365662	0.559913	0.953758	0.951035	0.938717	0.741478	0.961364	0.934063	0.94221	0.950581	0.953032	0.949572	0.935488	0.94979	0.940307	0.918208
chr14	61246184	61247080	897	no	28	Gene_body	MNAT1	0.978289	0.133287	0.304217	0.936336	0.950628	0.953966	0.961168	0.884142	0.958219	0.980465	0.957276	0.969371	0.971632	0.958376	0.960352	0.952048	0.952558	0.959138
chr14	61738739	61739589	851	no	25	intregenic	TMEM30B,SNORD112	0.902669	0.120609	0.360613	0.899585	0.935904	0.940462	0.937048	0.90447	0.892491	0.884572	0.88705	0.925881	0.892092	0.930849	0.922856	0.914272	0.911425	0.885713
chr14	62325027	62327499	2473	no	40	intregenic	CTD-2277K2.1,SNAPC1	0.891022	0.096643	0.355442	0.786375	0.912382	0.93749	0.870944	0.871602	0.881711	0.836694	0.886313	0.932329	0.891067	0.901536	0.900697	0.901697	0.887296	0.900929
chr14	62330575	62332894	2320	yes	74	Promoter	CTD-2277K2.1	0.963172	0.0433469	0.417125	0.878886	0.94185	0.925658	0.904305	0.888736	0.921962	0.867936	0.838763	0.95247	0.908329	0.933871	0.940275	0.935093	0.918798	0.9305
chr14	63185589	63187495	1907	no	27	Gene_body	KCNH5	0.910049	0.055917	0.323067	0.796287	0.900307	0.95852	0.835255	0.916172	0.917089	0.842474	0.891598	0.947845	0.936604	0.910638	0.900656	0.900037	0.891912	0.7981
chr14	63551620	63553188	1569	no	37	Gene_body	KCNH5	0.917538	0.133162	0.308344	0.813087	0.924002	0.939563	0.823457	0.916505	0.908105	0.849707	0.92591	0.950723	0.924425	0.940188	0.941179	0.933871	0.914394	0.79555
chr14	64726669	64728158	1490	no	39	Gene_body	ESR2	0.935158	0.105351	0.333378	0.879279	0.939204	0.962057	0.928839	0.881615	0.938355	0.958837	0.932463	0.941143	0.954123	0.945315	0.95683	0.945483	0.935457	0.912142
chr14	64821898	64823210	1313	no	41	intregenic	CTD-2555O16.1,RP11-544I20.2	1	0.0986461	0.464338	0.842085	0.926339	0.945835	0.952021	0.88412	0.965196	0.90692	0.915229	0.954763	0.874688	0.947157	0.930013	0.910591	0.971769	0.922435
chr14	65215938	65216309	372	yes	28	Gene_body	SPTB	0.921363	0.0600341	0.328766	0.921045	0.956581	0.92577	0.948698	0.948016	0.987397	0.916844	0.929809	0.964311	0.955474	0.973616	0.96512	0.962637	0.963382	0.955085
chr14	66559187	66561910	2724	no	78	intregenic	RP11-783L4.1,AL391261.1	0.989394	0.068372	0.375416	0.515865	0.910856	0.929816	0.903445	0.872989	0.923231	0.916296	0.901362	0.949986	0.919784	0.937362	0.926299	0.919373	0.914693	0.862264
chr14	67568611	67569903	1293	no	35	Gene_body	GPHN	0.989216	0.136413	0.366661	0.932643	0.955156	0.949932	0.935901	0.967435	0.966993	0.962053	0.977489	0.955268	0.978976	0.960396	0.949728	0.954411	0.939645	0.968537
chr14	67584523	67586363	1841	no	33	Gene_body	GPHN	0.92805	0.102824	0.382487	0.39198	0.910934	0.925383	0.933266	0.928228	0.934616	0.862238	0.891341	0.952916	0.916722	0.918687	0.919054	0.906122	0.887818	0.921683
chr14	67940354	67941671	1318	yes	45	Gene_body	TMEM229B	0.94026	0.0537311	0.303082	0.833001	0.943609	0.963166	0.951599	0.966282	0.956199	0.972946	0.959798	0.965542	0.968537	0.950869	0.971611	0.961787	0.949351	0.956281
chr14	68552634	68553353	720	no	25	Gene_body	RAD51B	0.979987	0.12091	0.450616	0.907056	0.939314	0.889332	0.927686	0.913803	0.917166	0.801559	0.919593	0.944679	0.903312	0.954387	0.934501	0.903095	0.886499	0.805521
chr14	68829966	68830997	1032	no	32	Gene_body	RAD51B	0.93587	0.0594924	0.37898	0.949737	0.644301	0.580002	0.860616	0.885623	0.726514	0.856226	0.850862	0.69367	0.887044	0.745431	0.836742	0.860931	0.724689	0.942117
chr14	69340560	69341880	1321	yes	49	Gene_body	ACTN1	0.954177	0.0531525	0.381052	0.882426	0.906825	0.922669	0.917633	0.954096	0.941032	0.95556	0.889713	0.972603	0.928162	0.956968	0.920863	0.899291	0.927393	0.945904
chr14	72939632	72940892	1261	no	35	Gene_body	RGS6	0.948266	0.0864643	0.382502	0.800016	0.923427	0.957651	0.887985	0.908033	0.936279	0.921899	0.930154	0.937844	0.940399	0.942108	0.942087	0.933522	0.914813	0.840777
chr14	73394350	73397743	3394	no	124	Gene_body	DCAF4	0.969576	0.0367514	0.370188	0.595057	0.946572	0.946387	0.936625	0.928314	0.910403	0.968964	0.938511	0.949712	0.927984	0.937838	0.941442	0.91497	0.946697	0.921414
chr14	73408771	73410242	1472	no	37	Gene_body	DCAF4	0.98156	0.126143	0.32305	0.729552	0.930984	0.834914	0.931455	0.936541	0.930475	0.927853	0.899746	0.924791	0.907542	0.928399	0.943865	0.932536	0.9452	0.913904
chr14	73604949	73606274	1326	no	68	Gene_body	PSEN1	0.906627	0.0894432	0.314593	0.639055	0.950092	0.891431	0.953672	0.936337	0.943727	0.957487	0.940897	0.960256	0.964178	0.951412	0.960056	0.945045	0.948354	0.932784
chr14	73712301	73712670	370	yes	28	Promoter	RP4-647C14.2	0.914815	0.0111382	0.230237	0.329099	0.0748168	0.260967	0.471846	0.149659	0.282094	0.266582	0.141994	0.0389521	0.132729	0.11393	0.289631	0.282885	0.146076	0.417943
chr14	73736942	73737580	639	no	30	Gene_body	PAPLN	0.943742	0.0297712	0.380156	0.239573	0.256226	0.281148	0.273369	0.190743	0.302006	0.235271	0.201546	0.184491	0.227308	0.234373	0.449617	0.340278	0.266078	0.229053
chr14	73853825	73856276	2452	no	53	Gene_body	NUMB	0.960586	0.0835779	0.344628	0.938325	0.9373	0.933688	0.943014	0.944159	0.955045	0.96254	0.958306	0.927964	0.952598	0.906395	0.947873	0.943342	0.889712	0.948453
chr14	74154123	74154743	621	no	33	Gene_body	DNAL1	0.917361	0.106477	0.373352	0.929901	0.95393	0.931202	0.960154	0.952846	0.969201	0.932502	0.934549	0.945648	0.93832	0.945051	0.93595	0.951975	0.938666	0.920297
chr14	74319306	74320610	1305	no	36	Gene_body	PTGR2,RP5-1021I20.4	0.931839	0.0690993	0.18128	0.758041	0.784897	0.704128	0.726685	0.753421	0.764896	0.771041	0.770907	0.762444	0.774744	0.752433	0.764488	0.73303	0.759356	0.752688
chr14	75799616	75802032	2417	no	70	intregenic	RP11-293M10.6,RP11-293M10.5	0.920504	0.0650736	0.383402	0.616544	0.328004	0.814216	0.695526	0.699103	0.45255	0.643078	0.830201	0.350282	0.730633	0.659384	0.569729	0.68236	0.374855	0.750785
chr14	78479429	78480470	1042	no	32	intregenic	RNA5SP388,ADCK1	0.93095	0.110468	0.399141	0.602612	0.842986	0.911831	0.828893	0.851104	0.904415	0.812111	0.866718	0.914459	0.866642	0.86812	0.872015	0.847792	0.836122	0.777887
chr14	80096891	80097988	1098	no	31	Gene_body	NRXN3,RP11-242P2.2	0.977891	0.157595	0.480988	0.805549	0.874208	0.931791	0.850033	0.935205	0.939783	0.893496	0.892492	0.9138	0.946708	0.841808	0.897713	0.882979	0.901147	0.926533
chr14	80284106	80285269	1164	no	27	Gene_body	NRXN3	0.978022	0.115183	0.369051	0.929752	0.902582	0.9632	0.899538	0.955724	0.914188	0.935585	0.945815	0.935963	0.928197	0.929793	0.910757	0.921787	0.900519	0.905839
chr14	80327477	80329415	1939	yes	56	Gene_body	NRXN3	0.958711	0.0885718	0.379107	0.897217	0.913293	0.951323	0.853789	0.919481	0.919576	0.902712	0.935099	0.931832	0.936388	0.939504	0.916863	0.919722	0.881789	0.882494
chr14	82716904	82719050	2147	no	37	intregenic	snoU13,RP11-666E17.1	0.971	0.103814	0.389746	0.563135	0.884588	0.91904	0.800748	0.858876	0.887813	0.863962	0.93927	0.895663	0.909062	0.902228	0.909244	0.9183	0.870528	0.808114
chr14	84977508	84979803	2296	no	76	intregenic	RNU6-976P,RP11-353P15.1	0.925921	0.0975932	0.390292	0.587831	0.903662	0.924271	0.862231	0.907757	0.955406	0.928847	0.931265	0.934907	0.933522	0.929801	0.927749	0.928262	0.919497	0.903011
chr14	85278676	85279150	475	no	25	intregenic	RP11-789A21.1,RNU6-976P	0.978535	0.0970946	0.524806	0.628582	0.939589	0.965951	0.899025	0.948633	0.991667	0.985321	0.983032	0.956349	0.959367	0.95467	0.942661	0.956462	0.96708	0.981447
chr14	86720791	86722347	1557	no	29	intregenic	RP11-26L16.1,CTD-2341M24.1	1	0.129345	0.441118	0.652736	0.91946	0.949324	0.812682	0.887231	0.916993	0.852435	0.903735	0.970195	0.907122	0.895844	0.930957	0.904818	0.88524	0.848639
chr14	87943217	87944358	1142	no	36	Gene_body	RP11-594C13.1	0.915762	0.0854956	0.332607	0.740646	0.898126	0.955148	0.866349	0.937085	0.907886	0.899892	0.914588	0.951797	0.916715	0.912851	0.919055	0.913329	0.902393	0.886047
chr14	88020416	88021960	1545	no	28	Gene_body	RP11-594C13.1	0.954921	0.1351	0.335211	0.412097	0.877518	0.954836	0.803907	0.905978	0.899129	0.874858	0.858185	0.924043	0.902035	0.895389	0.920543	0.898229	0.870889	0.849605
chr14	88200757	88202105	1349	no	57	Gene_body	RP11-1152H15.1	0.924934	0.0576449	0.398217	0.683315	0.927487	0.931971	0.901232	0.947755	0.9472	0.905792	0.906677	0.95504	0.935815	0.92793	0.942314	0.939202	0.937722	0.90369
chr14	88456971	88458327	1357	no	31	Promoter	GALC	0.926455	0.0985579	0.341926	0.938098	0.93796	0.939989	0.942175	0.873507	0.922326	0.906567	0.919401	0.94494	0.88428	0.729293	0.895785	0.712698	0.900803	0.895793
chr14	88944167	88947162	2996	yes	152	Gene_body	PTPN21	0.922461	0.0478444	0.323443	0.929053	0.910466	0.940693	0.937869	0.908898	0.895571	0.896068	0.874806	0.951842	0.923855	0.941208	0.918918	0.915678	0.900162	0.933658
chr14	89291381	89294009	2629	no	63	Promoter	TTC8	0.946503	0.0641619	0.343416	0.820454	0.858257	0.803877	0.852989	0.849417	0.850423	0.831123	0.849644	0.874504	0.843056	0.86179	0.852072	0.842127	0.846245	0.835606
chr14	90279969	90281116	1148	no	31	Gene_body	EFCAB11,RP11-33N16.3	0.957849	0.0758754	0.346548	0.444201	0.778512	0.881793	0.909691	0.596835	0.745562	0.824274	0.341773	0.694407	0.802775	0.716217	0.829676	0.794739	0.749747	0.805268
chr14	90357540	90358540	1001	yes	42	Gene_body	EFCAB11,RP11-33N16.3	0.994048	0.0870472	0.278001	0.914738	0.970872	0.964071	0.96569	0.952721	0.968701	0.970501	0.959707	0.975036	0.967077	0.959829	0.977828	0.958561	0.970592	0.966051
chr14	90361973	90362873	901	no	29	Gene_body	EFCAB11,RP11-33N16.3	0.978288	0.142328	0.402694	0.9096	0.94449	0.965598	0.955008	0.971717	0.967457	0.96897	0.971334	0.965272	0.973579	0.966544	0.945089	0.938712	0.955566	0.929251
chr14	91222927	91224467	1541	no	31	Gene_body	TTC7B	0.946312	0.0695957	0.254494	0.721787	0.653365	0.570875	0.834237	0.370026	0.735792	0.751363	0.711624	0.74877	0.698397	0.692004	0.70148	0.70283	0.720066	0.723117
chr14	91769199	91770546	1348	yes	44	Gene_body	CCDC88C	0.966837	0.0870722	0.323922	0.786297	0.847966	0.883027	0.909572	0.644494	0.700812	0.81064	0.83374	0.804791	0.737796	0.838819	0.828176	0.764623	0.813415	0.878679
chr14	91789967	91790885	919	no	25	Gene_body	CCDC88C	0.881337	0.0979038	0.337495	0.165932	0.0528697	0.323527	0.374131	0.284142	0.171522	0.306186	0.330838	0.0395631	0.346904	0.201922	0.246617	0.338097	0.0737378	0.52141
chr14	92571044	92572190	1147	no	27	Gene_body	ATXN3	0.909034	0.127224	0.263409	0.757988	0.7657	0.721006	0.725642	0.631075	0.704781	0.661667	0.710824	0.766153	0.695243	0.702632	0.740234	0.732069	0.732909	0.652233
chr14	94004152	94005334	1183	no	33	Gene_body	UNC79	0.929969	0.0632877	0.381293	0.621537	0.905574	0.873601	0.878103	0.834944	0.883367	0.878514	0.838619	0.928871	0.890169	0.867222	0.903583	0.891488	0.883104	0.88039
chr14	94087842	94088934	1093	no	42	Gene_body	UNC79	0.958776	0.162942	0.366478	0.474865	0.881734	0.930544	0.826016	0.903488	0.875844	0.8732	0.876593	0.91265	0.892082	0.8469	0.885141	0.868578	0.890053	0.886877
chr14	97127527	97130579	3053	no	52	intregenic	RP11-433J8.2,RN7SKP108	0.968642	0.0461399	0.354938	0.625034	0.871097	0.546169	0.807721	0.67867	0.802246	0.79041	0.761512	0.91792	0.688301	0.800143	0.892312	0.789882	0.844038	0.581892
chr14	99411732	99413256	1525	no	31	intregenic	AL162151.4,RP11-1127D7.1	0.957394	0.13612	0.363555	0.64288	0.784237	0.723557	0.634932	0.677082	0.553489	0.631976	0.684496	0.627094	0.648294	0.596379	0.681103	0.689778	0.59451	0.582023
chr14	99638539	99643328	4790	yes	320	Gene_body	BCL11B	0.95552	0.0430072	0.3409	0.72392	0.935739	0.95715	0.927244	0.947894	0.951381	0.937821	0.953241	0.925351	0.95828	0.938413	0.962313	0.955867	0.936135	0.909861
chr14	100140939	100142433	1495	yes	112	Gene_body	HHIPL1	0.939311	0.0379567	0.369311	0.516104	0.41904	0.818374	0.7223	0.403299	0.633303	0.383205	0.665483	0.576487	0.481617	0.613329	0.578981	0.61289	0.479194	0.39182
chr14	100758279	100759815	1537	yes	113	Promoter	AL157871.2	0.92671	0.057145	0.360003	0.934036	0.946474	0.953682	0.95019	0.950153	0.950039	0.95283	0.949061	0.957136	0.935833	0.957297	0.964262	0.956634	0.953761	0.947413
chr14	102093338	102095507	2170	yes	100	Gene_body	RP11-1029J19.4	0.935839	0.0369653	0.334951	0.276733	0.398288	0.368368	0.430375	0.416768	0.484526	0.418653	0.381578	0.371256	0.340218	0.410324	0.419263	0.43037	0.400912	0.417882
chr14	102100948	102102185	1238	yes	70	Gene_body	RP11-1029J19.5	0.968021	0.103469	0.425228	0.597763	0.897179	0.872912	0.859052	0.88724	0.876676	0.796833	0.867383	0.80333	0.86255	0.863594	0.915016	0.904709	0.892222	0.806551
chr14	102131829	102134146	2318	no	46	Gene_body	RP11-1029J19.5	0.948057	0.0721606	0.364396	0.569499	0.871222	0.85508	0.820996	0.827533	0.829705	0.781184	0.816691	0.912589	0.8273	0.832597	0.862636	0.824941	0.847458	0.71778
chr14	102154912	102156450	1539	no	43	Gene_body	RP11-1029J19.5	0.924444	0.0894644	0.424348	0.786277	0.925394	0.95425	0.887659	0.933252	0.938593	0.882227	0.932905	0.950202	0.923098	0.925631	0.912877	0.889123	0.904873	0.856472
chr14	102247127	102249705	2579	yes	86	Gene_body	PPP2R5C	0.924794	0.0404041	0.454289	0.432914	0.0998132	0.115349	0.162111	0.111003	0.0933818	0.0901796	0.0513403	0.0588673	0.0563563	0.0627785	0.0771144	0.0719422	0.0701649	0.094076
chr14	102391600	102391841	242	no	25	Gene_body	PPP2R5C	0.945455	0.0409949	0.291939	0.670519	0.968073	0.952483	0.964854	0.95375	0.965196	0.980919	0.946269	0.955995	0.957689	0.973157	0.959598	0.960899	0.976801	0.937181
chr14	102592523	102593564	1042	no	26	Gene_body	HSP90AA1	0.991071	0.157452	0.328731	0.0793783	0.91671	0.925649	0.852689	0.874598	0.895308	0.894065	0.84453	0.947959	0.818129	0.890236	0.859466	0.810487	0.90466	0.824946
chr14	104193652	104194784	1133	yes	80	Promoter	Y_RNA	0.926368	0.0911912	0.348648	0.90282	0.897727	0.837448	0.907445	0.860705	0.860369	0.891557	0.854037	0.932059	0.83176	0.805857	0.839648	0.78194	0.908279	0.765665
chr14	104718162	104718542	381	no	28	intregenic	RP11-260M19.1,C14orf144	0.957284	0.0723071	0.380151	0.744431	0.916647	0.954588	0.960103	0.9701	0.983193	0.980097	0.970829	0.929223	0.97042	0.984813	0.96909	0.97669	0.968143	0.968684
chr14	104733695	104735222	1528	no	47	intregenic	RP11-260M19.1,C14orf144	0.947947	0.119598	0.366149	0.401769	0.691232	0.80451	0.787235	0.70671	0.759755	0.820615	0.764703	0.737394	0.752683	0.689979	0.70499	0.742108	0.646826	0.72227
chr14	105166615	105168464	1850	yes	97	Gene_body	INF2	0.950367	0.060555	0.296204	0.818902	0.869269	0.784958	0.879819	0.840426	0.830779	0.824927	0.819311	0.779722	0.814761	0.872696	0.86316	0.818255	0.82359	0.895284
chr14	106914099	106917120	3022	yes	101	intregenic	IGHV3-43,IGHV4-39	0.955365	0.0502677	0.364551	0.616059	0.906349	0.828973	0.820046	0.850145	0.901368	0.835477	0.859252	0.955647	0.886385	0.880271	0.903652	0.878004	0.898776	0.745592
chr15	22921591	22922745	1155	no	47	Gene_body	CYFIP1	0.954932	0.161702	0.339754	0.302539	0.91131	0.836297	0.819052	0.772763	0.699525	0.836672	0.834097	0.948243	0.84952	0.784475	0.870918	0.786154	0.762635	0.875565
chr15	22944870	22945403	534	yes	29	Gene_body	CYFIP1	0.949392	0.17128	0.445701	0.934581	0.923999	0.942809	0.95306	0.948503	0.931576	0.937137	0.93643	0.935428	0.939741	0.98207	0.95851	0.95617	0.930771	0.936131
chr15	25198964	25204151	5188	yes	140	Promoter	SNRPN,SNURF	0.937037	0.0371129	0.392311	0.512438	0.42587	0.439221	0.493052	0.513177	0.58821	0.540808	0.537135	0.521174	0.532638	0.563881	0.549137	0.531298	0.562643	0.50411
chr15	26543186	26544020	835	no	43	intregenic	AC009878.2,LINC00929	0.930195	0.14188	0.279288	0.529853	0.897607	0.910161	0.817618	0.865247	0.930376	0.871035	0.919855	0.944327	0.907376	0.913138	0.926444	0.916015	0.888225	0.802914
chr15	27333129	27334436	1308	no	52	Gene_body	GABRG3	0.96431	0.053245	0.398845	0.568765	0.897514	0.937077	0.878819	0.920245	0.934478	0.918119	0.945406	0.939961	0.943992	0.926525	0.928848	0.916239	0.899921	0.882747
chr15	27603158	27604814	1657	no	33	Gene_body	GABRG3	0.933144	0.0972733	0.347449	0.314542	0.479923	0.524555	0.367133	0.50087	0.41714	0.368301	0.319533	0.473066	0.534008	0.460035	0.459355	0.430487	0.446196	0.344947
chr15	28014332	28017710	3379	yes	117	Gene_body	OCA2	0.913682	0.071396	0.381335	0.54495	0.892647	0.935836	0.871721	0.904659	0.90333	0.874559	0.88022	0.917604	0.923118	0.903008	0.930406	0.926338	0.909617	0.849582
chr15	28049153	28052211	3059	yes	125	Gene_body	OCA2	0.958274	0.0520756	0.422766	0.516468	0.911271	0.953118	0.878083	0.88372	0.920465	0.900182	0.92644	0.94921	0.922	0.929057	0.932248	0.922286	0.911664	0.808316
chr15	28076171	28077082	912	no	30	Gene_body	OCA2	0.972121	0.125293	0.358207	0.416217	0.898051	0.924295	0.828176	0.916625	0.890235	0.845682	0.875134	0.928217	0.917562	0.923938	0.922961	0.904271	0.905309	0.713146
chr15	28147753	28148511	759	yes	44	Gene_body	OCA2	0.944353	0.0307764	0.416168	0.555465	0.85004	0.840862	0.773078	0.720335	0.790102	0.792906	0.840264	0.871208	0.883053	0.847812	0.879959	0.875809	0.844359	0.732837
chr15	28211564	28217351	5788	no	114	Gene_body	OCA2	0.938511	0.0654498	0.359004	0.481102	0.863929	0.923062	0.78554	0.848156	0.865996	0.775617	0.877918	0.930638	0.864841	0.871357	0.894552	0.865933	0.864179	0.685886
chr15	28247991	28249546	1556	yes	88	Gene_body	OCA2	0.971248	0.0726838	0.44963	0.553431	0.927792	0.942245	0.909562	0.916638	0.930353	0.906394	0.959567	0.94174	0.939809	0.941293	0.935201	0.926931	0.915777	0.840045
chr15	29210244	29211971	1728	no	79	Promoter	APBA2	0.952504	0.0667457	0.382089	0.320488	0.691214	0.817462	0.709721	0.716408	0.736796	0.74159	0.674961	0.773848	0.767315	0.730026	0.72118	0.745219	0.741667	0.772968
chr15	29394832	29396971	2140	yes	111	Gene_body	APBA2	0.935455	0.0352965	0.359808	0.377295	0.526962	0.390144	0.497192	0.334277	0.491967	0.418571	0.387125	0.447764	0.437382	0.442759	0.482657	0.460163	0.438273	0.641356
chr15	29449714	29451794	2081	no	53	Gene_body	FAM189A1	0.940294	0.0969812	0.374875	0.615667	0.721993	0.897679	0.843847	0.798442	0.801977	0.859019	0.83118	0.841404	0.738654	0.833057	0.797329	0.824998	0.813567	0.898839
chr15	29497962	29500738	2777	no	52	Gene_body	FAM189A1	0.948121	0.105076	0.384696	0.547388	0.83235	0.887153	0.754309	0.802724	0.83827	0.799454	0.833663	0.856739	0.821606	0.841635	0.845773	0.833974	0.819947	0.812524
chr15	29514730	29517143	2414	no	60	Gene_body	FAM189A1	0.938414	0.126989	0.37539	0.615751	0.88143	0.944865	0.843866	0.842101	0.904932	0.819062	0.891781	0.93802	0.889596	0.892188	0.911818	0.871063	0.901756	0.885909
chr15	31186721	31189615	2895	no	85	intregenic	FAN1,AC004460.1	0.943036	0.0622055	0.38066	0.894867	0.892351	0.898795	0.871822	0.862664	0.89295	0.866036	0.872442	0.912847	0.867704	0.895506	0.887975	0.864958	0.899638	0.892654
chr15	33311085	33312170	1086	no	48	Gene_body	FMN1	0.931828	0.157915	0.4404	0.92584	0.922974	0.92433	0.892955	0.940031	0.965598	0.9076	0.950013	0.900756	0.961134	0.958142	0.960443	0.951163	0.936966	0.868906
chr15	33602942	33605250	2309	yes	111	Promoter	RP11-489D6.2,RYR3	0.927994	0.0238258	0.402149	0.398124	0.128649	0.109893	0.0977754	0.11448	0.128034	0.103625	0.114358	0.101217	0.124118	0.109197	0.118888	0.117386	0.119003	0.0759686
chr15	33606733	33607740	1008	no	30	Gene_body	RYR3	1	0.121991	0.447041	0.343229	0.903611	0.846808	0.834202	0.903913	0.872629	0.905247	0.950939	0.964369	0.909598	0.905201	0.902717	0.902659	0.898814	0.771648
chr15	33629119	33631511	2393	no	42	Gene_body	RYR3	0.894815	0.0922178	0.334763	0.362831	0.891828	0.949576	0.815638	0.882579	0.866036	0.844178	0.878475	0.950874	0.891469	0.902605	0.90018	0.884215	0.893559	0.709341
chr15	33667565	33668871	1307	no	27	Gene_body	RYR3	0.922434	0.11649	0.31478	0.395837	0.810286	0.920095	0.818655	0.925588	0.859098	0.872323	0.860018	0.813471	0.874089	0.827754	0.863318	0.84375	0.7959	0.795626
chr15	33752895	33753746	852	no	25	Gene_body	RYR3	0.959184	0.102304	0.370835	0.838181	0.900607	0.917038	0.832359	0.902648	0.912985	0.869208	0.926505	0.880371	0.917443	0.865506	0.873957	0.863425	0.879175	0.876615
chr15	34388666	34389987	1322	no	29	Gene_body	EMC7	0.96627	0.0971015	0.32512	0.886907	0.936343	0.902046	0.933928	0.903533	0.905994	0.948055	0.924634	0.943544	0.912372	0.926397	0.953134	0.932614	0.913699	0.928345
chr15	34428297	34430082	1786	no	44	intregenic	KATNBL1,PGBD4	0.932359	0.100886	0.368605	0.908749	0.914949	0.943388	0.962337	0.953562	0.949851	0.97064	0.947258	0.953776	0.955142	0.947962	0.973658	0.958935	0.961371	0.950801
chr15	34490830	34492138	1309	no	30	Gene_body	KATNBL1	0.966304	0.0976785	0.399317	0.942393	0.962829	0.963926	0.96477	0.957659	0.957288	0.958551	0.965727	0.916829	0.966673	0.95959	0.925302	0.943714	0.970718	0.90906
chr15	36306967	36310895	3929	no	30	Gene_body	RP11-184D12.1	0.987013	0.145839	0.390806	0.795068	0.884008	0.947823	0.863028	0.863006	0.903319	0.820964	0.892733	0.936068	0.897382	0.895258	0.896534	0.85393	0.876301	0.867061
chr15	36339438	36340837	1400	no	31	Gene_body	RP11-184D12.1,RP11-684B21.1	0.937878	0.135876	0.384908	0.669111	0.856911	0.941507	0.878885	0.829954	0.914889	0.889442	0.878557	0.909051	0.913968	0.897966	0.903703	0.914563	0.877784	0.888283
chr15	36359592	36360683	1092	no	25	Gene_body	RP11-184D12.1	0.952646	0.0622602	0.435017	0.83508	0.873817	0.941116	0.890801	0.89713	0.936017	0.899221	0.861351	0.941873	0.901856	0.926497	0.919057	0.904242	0.903632	0.90271
chr15	36542294	36545258	2965	no	44	Promoter	RP11-184D12.1	0.979419	0.0828251	0.4149	0.639222	0.900782	0.913056	0.879325	0.885006	0.930651	0.917155	0.935223	0.933558	0.924645	0.929153	0.909927	0.911258	0.891594	0.84732
chr15	40268421	40269060	640	yes	60	Gene_body	EIF2AK4	0.988667	0.0358853	0.296591	0.348034	0.732128	0.0815698	0.354498	0.121827	0.45169	0.234869	0.0981733	0.868747	0.201231	0.464642	0.494261	0.372309	0.722193	0.664594
chr15	40314382	40315564	1183	no	27	Gene_body	EIF2AK4	0.960317	0.0968378	0.350006	0.92944	0.907739	0.922473	0.926949	0.943513	0.925092	0.925481	0.955427	0.945967	0.95777	0.904759	0.959952	0.952212	0.896858	0.935191
chr15	40776984	40783351	6368	no	238	Promoter	RP11-111A22.1	0.930552	0.0483562	0.37568	0.562289	0.89575	0.926816	0.886709	0.88873	0.909035	0.873704	0.901315	0.931813	0.910658	0.893481	0.923464	0.903209	0.914243	0.822412
[truncated: 4,187 more rows]

## Sheet: Mat germline DMRs in PL
chromosome	start	end	width	CpGIsland	CPGn	GenePos	Gene	OO	SP	Bla	pl	bl	br	li	mu	Adi	Adr	Aor	CD34	Eso	Lun	Sig	Int	Spl	Pan
[truncated: 551 more rows]
