# Supplementary material for: Human Oocyte-Derived Methylation Differences Persist in the Placenta Revealing Widespread Transient Imprinting
Source: PLoS Genet. 2016 Nov 11;12(11):e1006427. doi: 10.1371/journal.pgen.1006427 (PMC5106035; doi:10.1371/journal.pgen.1006427)
Supplement: S5 Table — (XLSX) [file pgen.1006427.s014.xlsx]

## Sheet: Ubiquitous DMRs
S5_Table
Chr.	Start	End	Imprinted DMR	Type of gDMR	Cell type	Gestational age	Sex	% methylation	Transcription through DMR
chr1	40023067	40025363	PPIEL:Ex1-DMR	ubuquitous	PGC	10W	F	0.0855289	Y
chr1	40023067	40025363	PPIEL:Ex1-DMR	ubuquitous	PGC	10W	M	0.120657	Y
chr1	40023067	40025363	PPIEL:Ex1-DMR	ubuquitous	PGC	11W	F	0.0945022	Y
chr1	40023067	40025363	PPIEL:Ex1-DMR	ubuquitous	PGC	11W	M	0.060039	Y
chr1	40023067	40025363	PPIEL:Ex1-DMR	ubuquitous	PGC	13W	M	0.0770749	Y
chr1	40023067	40025363	PPIEL:Ex1-DMR	ubuquitous	PGC	17W	F	0.103627	Y
chr1	40023067	40025363	PPIEL:Ex1-DMR	ubuquitous	PGC	19W	M	0.0383427	Y
chr1	40023067	40025363	PPIEL:Ex1-DMR	ubuquitous	PGC	7W	M	0.333746	Y
chr1	40023067	40025363	PPIEL:Ex1-DMR	ubuquitous	Soma	10W	M	0.822511	Y
chr1	40023067	40025363	PPIEL:Ex1-DMR	ubuquitous	Soma	11W	M	0.811552	Y
chr1	40023067	40025363	PPIEL:Ex1-DMR	ubuquitous	Soma	17W	F	0.788257	Y
chr1	40023067	40025363	PPIEL:Ex1-DMR	ubuquitous	Soma	19W	M	0.793386	Y
chr1	40023067	40025363	PPIEL:Ex1-DMR	ubuquitous	Soma	7W	M	0.764598	Y
chr1	68511949	68513485	DIRAS3:TSS-DMR	ubuquitous	PGC	10W	F	0.00462963	Y
chr1	68511949	68513485	DIRAS3:TSS-DMR	ubuquitous	PGC	10W	M	0.0328087	Y
chr1	68511949	68513485	DIRAS3:TSS-DMR	ubuquitous	PGC	11W	F	0.0291382	Y
chr1	68511949	68513485	DIRAS3:TSS-DMR	ubuquitous	PGC	11W	M	0.048328	Y
chr1	68511949	68513485	DIRAS3:TSS-DMR	ubuquitous	PGC	13W	M	0.00149917	Y
chr1	68511949	68513485	DIRAS3:TSS-DMR	ubuquitous	PGC	17W	F	0.0714788	Y
chr1	68511949	68513485	DIRAS3:TSS-DMR	ubuquitous	PGC	19W	M	0.0277121	Y
chr1	68511949	68513485	DIRAS3:TSS-DMR	ubuquitous	PGC	7W	M	0.135837	Y
chr1	68511949	68513485	DIRAS3:TSS-DMR	ubuquitous	Soma	10W	M	0.538248	Y
chr1	68511949	68513485	DIRAS3:TSS-DMR	ubuquitous	Soma	11W	M	0.708856	Y
chr1	68511949	68513485	DIRAS3:TSS-DMR	ubuquitous	Soma	17W	F	0.79537	Y
chr1	68511949	68513485	DIRAS3:TSS-DMR	ubuquitous	Soma	19W	M	0.667557	Y
chr1	68511949	68513485	DIRAS3:TSS-DMR	ubuquitous	Soma	7W	M	0.684522	Y
chr1	68514547	68518308	DIRAS3:Ex2-DMR	ubuquitous	PGC	10W	F	0.0804208	Y
chr1	68514547	68518308	DIRAS3:Ex2-DMR	ubuquitous	PGC	10W	M	0.0681826	Y
chr1	68514547	68518308	DIRAS3:Ex2-DMR	ubuquitous	PGC	11W	F	0.046374	Y
chr1	68514547	68518308	DIRAS3:Ex2-DMR	ubuquitous	PGC	11W	M	0.0667234	Y
chr1	68514547	68518308	DIRAS3:Ex2-DMR	ubuquitous	PGC	13W	M	0.0365633	Y
chr1	68514547	68518308	DIRAS3:Ex2-DMR	ubuquitous	PGC	17W	F	0.105452	Y
chr1	68514547	68518308	DIRAS3:Ex2-DMR	ubuquitous	PGC	19W	M	0.0549925	Y
chr1	68514547	68518308	DIRAS3:Ex2-DMR	ubuquitous	PGC	7W	M	0.16395	Y
chr1	68514547	68518308	DIRAS3:Ex2-DMR	ubuquitous	Soma	10W	M	0.524932	Y
chr1	68514547	68518308	DIRAS3:Ex2-DMR	ubuquitous	Soma	11W	M	0.504917	Y
chr1	68514547	68518308	DIRAS3:Ex2-DMR	ubuquitous	Soma	17W	F	0.577585	Y
chr1	68514547	68518308	DIRAS3:Ex2-DMR	ubuquitous	Soma	19W	M	0.592929	Y
chr1	68514547	68518308	DIRAS3:Ex2-DMR	ubuquitous	Soma	7W	M	0.628159	Y
chr10	121577104	121580382	INPP5F:Int2-DMR	ubuquitous	PGC	10W	F	0.0197102	Y
chr10	121577104	121580382	INPP5F:Int2-DMR	ubuquitous	PGC	10W	M	0.0227142	Y
chr10	121577104	121580382	INPP5F:Int2-DMR	ubuquitous	PGC	11W	F	0.0268863	Y
chr10	121577104	121580382	INPP5F:Int2-DMR	ubuquitous	PGC	11W	M	0.0341527	Y
chr10	121577104	121580382	INPP5F:Int2-DMR	ubuquitous	PGC	13W	M	0.0193159	Y
chr10	121577104	121580382	INPP5F:Int2-DMR	ubuquitous	PGC	17W	F	0.0784132	Y
chr10	121577104	121580382	INPP5F:Int2-DMR	ubuquitous	PGC	19W	M	0.0515673	Y
chr10	121577104	121580382	INPP5F:Int2-DMR	ubuquitous	PGC	7W	M	0.116757	Y
chr10	121577104	121580382	INPP5F:Int2-DMR	ubuquitous	Soma	10W	M	0.535525	Y
chr10	121577104	121580382	INPP5F:Int2-DMR	ubuquitous	Soma	11W	M	0.534479	Y
chr10	121577104	121580382	INPP5F:Int2-DMR	ubuquitous	Soma	17W	F	0.439659	Y
chr10	121577104	121580382	INPP5F:Int2-DMR	ubuquitous	Soma	19W	M	0.618333	Y
chr10	121577104	121580382	INPP5F:Int2-DMR	ubuquitous	Soma	7W	M	0.601553	Y
chr11	2719387	2722625	KCNQ1OT1:TSS-DMR	ubuquitous	PGC	10W	F	0.0648912	Y
chr11	2719387	2722625	KCNQ1OT1:TSS-DMR	ubuquitous	PGC	10W	M	0.0883001	Y
chr11	2719387	2722625	KCNQ1OT1:TSS-DMR	ubuquitous	PGC	11W	F	0.0864183	Y
chr11	2719387	2722625	KCNQ1OT1:TSS-DMR	ubuquitous	PGC	11W	M	0.0325541	Y
chr11	2719387	2722625	KCNQ1OT1:TSS-DMR	ubuquitous	PGC	13W	M	0.0568153	Y
chr11	2719387	2722625	KCNQ1OT1:TSS-DMR	ubuquitous	PGC	17W	F	0.260515	Y
chr11	2719387	2722625	KCNQ1OT1:TSS-DMR	ubuquitous	PGC	19W	M	0.190128	Y
chr11	2719387	2722625	KCNQ1OT1:TSS-DMR	ubuquitous	PGC	7W	M	0.237978	Y
chr11	2719387	2722625	KCNQ1OT1:TSS-DMR	ubuquitous	Soma	10W	M	0.459177	Y
chr11	2719387	2722625	KCNQ1OT1:TSS-DMR	ubuquitous	Soma	11W	M	0.573708	Y
chr11	2719387	2722625	KCNQ1OT1:TSS-DMR	ubuquitous	Soma	17W	F	0.658194	Y
chr11	2719387	2722625	KCNQ1OT1:TSS-DMR	ubuquitous	Soma	19W	M	0.639107	Y
chr11	2719387	2722625	KCNQ1OT1:TSS-DMR	ubuquitous	Soma	7W	M	0.592956	Y
chr13	48890819	48895315	RB1:Int2-DMR	ubuquitous	PGC	10W	F	0.0345334	Y
chr13	48890819	48895315	RB1:Int2-DMR	ubuquitous	PGC	10W	M	0.0382542	Y
chr13	48890819	48895315	RB1:Int2-DMR	ubuquitous	PGC	11W	F	0.0336276	Y
chr13	48890819	48895315	RB1:Int2-DMR	ubuquitous	PGC	11W	M	0.0305216	Y
chr13	48890819	48895315	RB1:Int2-DMR	ubuquitous	PGC	13W	M	0.0331217	Y
chr13	48890819	48895315	RB1:Int2-DMR	ubuquitous	PGC	17W	F	0.0619258	Y
chr13	48890819	48895315	RB1:Int2-DMR	ubuquitous	PGC	19W	M	0.0256805	Y
chr13	48890819	48895315	RB1:Int2-DMR	ubuquitous	PGC	7W	M	0.13124	Y
chr13	48890819	48895315	RB1:Int2-DMR	ubuquitous	Soma	10W	M	0.567233	Y
chr13	48890819	48895315	RB1:Int2-DMR	ubuquitous	Soma	11W	M	0.645557	Y
chr13	48890819	48895315	RB1:Int2-DMR	ubuquitous	Soma	17W	F	0.727611	Y
chr13	48890819	48895315	RB1:Int2-DMR	ubuquitous	Soma	19W	M	0.705712	Y
chr13	48890819	48895315	RB1:Int2-DMR	ubuquitous	Soma	7W	M	0.61465	Y
chr15	25198964	25204151	SNURF:TSS-DMR	ubuquitous	PGC	10W	F	0.262168	Y
chr15	25198964	25204151	SNURF:TSS-DMR	ubuquitous	PGC	10W	M	0.189833	Y
chr15	25198964	25204151	SNURF:TSS-DMR	ubuquitous	PGC	11W	F	0.121541	Y
chr15	25198964	25204151	SNURF:TSS-DMR	ubuquitous	PGC	11W	M	0.0362575	Y
chr15	25198964	25204151	SNURF:TSS-DMR	ubuquitous	PGC	13W	M	0.0512823	Y
chr15	25198964	25204151	SNURF:TSS-DMR	ubuquitous	PGC	17W	F	0.240835	Y
chr15	25198964	25204151	SNURF:TSS-DMR	ubuquitous	PGC	19W	M	0.0506422	Y
chr15	25198964	25204151	SNURF:TSS-DMR	ubuquitous	PGC	7W	M	0.295253	Y
chr15	25198964	25204151	SNURF:TSS-DMR	ubuquitous	Soma	10W	M	0.61489	Y
chr15	25198964	25204151	SNURF:TSS-DMR	ubuquitous	Soma	11W	M	0.646288	Y
chr15	25198964	25204151	SNURF:TSS-DMR	ubuquitous	Soma	17W	F	0.631096	Y
chr15	25198964	25204151	SNURF:TSS-DMR	ubuquitous	Soma	19W	M	0.564477	Y
chr15	25198964	25204151	SNURF:TSS-DMR	ubuquitous	Soma	7W	M	0.581192	Y
chr15	99408074	99410684	IGF1R:Int2-DMR	ubuquitous	PGC	10W	F	0.040889	Y
chr15	99408074	99410684	IGF1R:Int2-DMR	ubuquitous	PGC	10W	M	0.0336633	Y
chr15	99408074	99410684	IGF1R:Int2-DMR	ubuquitous	PGC	11W	F	0.0148398	Y
chr15	99408074	99410684	IGF1R:Int2-DMR	ubuquitous	PGC	11W	M	0.0188175	Y
chr15	99408074	99410684	IGF1R:Int2-DMR	ubuquitous	PGC	13W	M	0.00085034	Y
chr15	99408074	99410684	IGF1R:Int2-DMR	ubuquitous	PGC	17W	F	0.0187741	Y
chr15	99408074	99410684	IGF1R:Int2-DMR	ubuquitous	PGC	19W	M	0.0213224	Y
chr15	99408074	99410684	IGF1R:Int2-DMR	ubuquitous	PGC	7W	M	0.097214	Y
chr15	99408074	99410684	IGF1R:Int2-DMR	ubuquitous	Soma	10W	M	0.678243	Y
chr15	99408074	99410684	IGF1R:Int2-DMR	ubuquitous	Soma	11W	M	0.625116	Y
chr15	99408074	99410684	IGF1R:Int2-DMR	ubuquitous	Soma	17W	F	0.623684	Y
chr15	99408074	99410684	IGF1R:Int2-DMR	ubuquitous	Soma	19W	M	0.545828	Y
chr15	99408074	99410684	IGF1R:Int2-DMR	ubuquitous	Soma	7W	M	0.738423	Y
chr16	3480794	3483217	ZNF597:3' DMR	ubuquitous	PGC	10W	F	0.167661	N
chr16	3480794	3483217	ZNF597:3' DMR	ubuquitous	PGC	10W	M	0.141895	N
chr16	3480794	3483217	ZNF597:3' DMR	ubuquitous	PGC	11W	F	0.145785	N
chr16	3480794	3483217	ZNF597:3' DMR	ubuquitous	PGC	11W	M	0.114844	N
chr16	3480794	3483217	ZNF597:3' DMR	ubuquitous	PGC	13W	M	0.0576494	N
chr16	3480794	3483217	ZNF597:3' DMR	ubuquitous	PGC	17W	F	0.127276	N
chr16	3480794	3483217	ZNF597:3' DMR	ubuquitous	PGC	19W	M	0.0887526	N
chr16	3480794	3483217	ZNF597:3' DMR	ubuquitous	PGC	7W	M	0.224242	N
chr16	3480794	3483217	ZNF597:3' DMR	ubuquitous	Soma	10W	M	0.738265	N
chr16	3480794	3483217	ZNF597:3' DMR	ubuquitous	Soma	11W	M	0.710467	N
chr16	3480794	3483217	ZNF597:3' DMR	ubuquitous	Soma	17W	F	0.782889	N
chr16	3480794	3483217	ZNF597:3' DMR	ubuquitous	Soma	19W	M	0.634965	N
chr16	3480794	3483217	ZNF597:3' DMR	ubuquitous	Soma	7W	M	0.713326	N
chr19	54039919	54042407	ZNF331:alt-TSS-DMR1	ubuquitous	PGC	10W	F	0.0128582	Y
chr19	54039919	54042407	ZNF331:alt-TSS-DMR1	ubuquitous	PGC	10W	M	0.0295047	Y
chr19	54039919	54042407	ZNF331:alt-TSS-DMR1	ubuquitous	PGC	11W	F	0.0312443	Y
chr19	54039919	54042407	ZNF331:alt-TSS-DMR1	ubuquitous	PGC	11W	M	0.0238429	Y
chr19	54039919	54042407	ZNF331:alt-TSS-DMR1	ubuquitous	PGC	13W	M	0.00708758	Y
chr19	54039919	54042407	ZNF331:alt-TSS-DMR1	ubuquitous	PGC	17W	F	0.0494306	Y
chr19	54039919	54042407	ZNF331:alt-TSS-DMR1	ubuquitous	PGC	19W	M	0.0516983	Y
chr19	54039919	54042407	ZNF331:alt-TSS-DMR1	ubuquitous	PGC	7W	M	0.127344	Y
chr19	54039919	54042407	ZNF331:alt-TSS-DMR1	ubuquitous	Soma	10W	M	0.508557	Y
chr19	54039919	54042407	ZNF331:alt-TSS-DMR1	ubuquitous	Soma	11W	M	0.541797	Y
chr19	54039919	54042407	ZNF331:alt-TSS-DMR1	ubuquitous	Soma	17W	F	0.62615	Y
chr19	54039919	54042407	ZNF331:alt-TSS-DMR1	ubuquitous	Soma	19W	M	0.583469	Y
chr19	54039919	54042407	ZNF331:alt-TSS-DMR1	ubuquitous	Soma	7W	M	0.570332	Y
chr19	57348204	57353633	ZNF331:alt-TSS-DMR1	ubuquitous	PGC	10W	F	0.0262163	Y
chr19	57348204	57353633	PEG3:TSS-DMR	ubuquitous	PGC	10W	M	0.0635701	Y
chr19	57348204	57353633	PEG3:TSS-DMR	ubuquitous	PGC	11W	F	0.0200446	Y
chr19	57348204	57353633	PEG3:TSS-DMR	ubuquitous	PGC	11W	M	0.0178096	Y
chr19	57348204	57353633	PEG3:TSS-DMR	ubuquitous	PGC	13W	M	0.0386153	Y
chr19	57348204	57353633	PEG3:TSS-DMR	ubuquitous	PGC	17W	F	0.0670677	Y
chr19	57348204	57353633	PEG3:TSS-DMR	ubuquitous	PGC	19W	M	0.0319886	Y
chr19	57348204	57353633	PEG3:TSS-DMR	ubuquitous	PGC	7W	M	0.256636	Y
chr19	57348204	57353633	PEG3:TSS-DMR	ubuquitous	Soma	10W	M	0.643863	Y
chr19	57348204	57353633	PEG3:TSS-DMR	ubuquitous	Soma	11W	M	0.511648	Y
chr19	57348204	57353633	PEG3:TSS-DMR	ubuquitous	Soma	17W	F	0.541572	Y
chr19	57348204	57353633	PEG3:TSS-DMR	ubuquitous	Soma	19W	M	0.55106	Y
chr19	57348204	57353633	PEG3:TSS-DMR	ubuquitous	Soma	7W	M	0.592424	Y
chr20	30134134	30135713	MCTS2P:TSS-DMR	ubuquitous	PGC	10W	F	0.0139975	Y
chr20	30134134	30135713	MCTS2P:TSS-DMR	ubuquitous	PGC	10W	M	0.0761225	Y
chr20	30134134	30135713	MCTS2P:TSS-DMR	ubuquitous	PGC	11W	F	0.0311124	Y
chr20	30134134	30135713	MCTS2P:TSS-DMR	ubuquitous	PGC	11W	M	0.0300699	Y
chr20	30134134	30135713	MCTS2P:TSS-DMR	ubuquitous	PGC	13W	M	0.024255	Y
chr20	30134134	30135713	MCTS2P:TSS-DMR	ubuquitous	PGC	17W	F	0.0317654	Y
chr20	30134134	30135713	MCTS2P:TSS-DMR	ubuquitous	PGC	19W	M	0.0137968	Y
chr20	30134134	30135713	MCTS2P:TSS-DMR	ubuquitous	PGC	7W	M	0.14601	Y
chr20	30134134	30135713	MCTS2P:TSS-DMR	ubuquitous	Soma	10W	M	0.648367	Y
chr20	30134134	30135713	MCTS2P:TSS-DMR	ubuquitous	Soma	11W	M	0.697986	Y
chr20	30134134	30135713	MCTS2P:TSS-DMR	ubuquitous	Soma	17W	F	0.549412	Y
chr20	30134134	30135713	MCTS2P:TSS-DMR	ubuquitous	Soma	19W	M	0.579167	Y
chr20	30134134	30135713	MCTS2P:TSS-DMR	ubuquitous	Soma	7W	M	0.619601	Y
chr20	42142005	42143590	L3MBTL1:alt-TSS-DMR	ubuquitous	PGC	10W	F	0.00584504	Y
chr20	42142005	42143590	L3MBTL1:alt-TSS-DMR	ubuquitous	PGC	10W	M	0.0562392	Y
chr20	42142005	42143590	L3MBTL1:alt-TSS-DMR	ubuquitous	PGC	11W	F	0.0362949	Y
chr20	42142005	42143590	L3MBTL1:alt-TSS-DMR	ubuquitous	PGC	11W	M	0.0216289	Y
chr20	42142005	42143590	L3MBTL1:alt-TSS-DMR	ubuquitous	PGC	13W	M	0.024157	Y
chr20	42142005	42143590	L3MBTL1:alt-TSS-DMR	ubuquitous	PGC	17W	F	0.0342562	Y
chr20	42142005	42143590	L3MBTL1:alt-TSS-DMR	ubuquitous	PGC	19W	M	0.0471951	Y
chr20	42142005	42143590	L3MBTL1:alt-TSS-DMR	ubuquitous	PGC	7W	M	0.195975	Y
chr20	42142005	42143590	L3MBTL1:alt-TSS-DMR	ubuquitous	Soma	10W	M	0.676438	Y
chr20	42142005	42143590	L3MBTL1:alt-TSS-DMR	ubuquitous	Soma	11W	M	0.538173	Y
chr20	42142005	42143590	L3MBTL1:alt-TSS-DMR	ubuquitous	Soma	17W	F	0.495086	Y
chr20	42142005	42143590	L3MBTL1:alt-TSS-DMR	ubuquitous	Soma	19W	M	0.592173	Y
chr20	42142005	42143590	L3MBTL1:alt-TSS-DMR	ubuquitous	Soma	7W	M	0.553083	Y
chr20	57413844	57414797	GNAS-NESP:TSS-DMR	ubuquitous	PGC	10W	F	0.0133929	Y
chr20	57413844	57414797	GNAS-NESP:TSS-DMR	ubuquitous	PGC	10W	M	0.0140248	Y
chr20	57413844	57414797	GNAS-NESP:TSS-DMR	ubuquitous	PGC	11W	F	0.0370729	Y
chr20	57413844	57414797	GNAS-NESP:TSS-DMR	ubuquitous	PGC	11W	M	0.0152888	Y
chr20	57413844	57414797	GNAS-NESP:TSS-DMR	ubuquitous	PGC	13W	M	0.0243452	Y
chr20	57413844	57414797	GNAS-NESP:TSS-DMR	ubuquitous	PGC	17W	F	0.117009	Y
chr20	57413844	57414797	GNAS-NESP:TSS-DMR	ubuquitous	PGC	19W	M	0.0367633	Y
chr20	57413844	57414797	GNAS-NESP:TSS-DMR	ubuquitous	PGC	7W	M	0.123486	Y
chr20	57413844	57414797	GNAS-NESP:TSS-DMR	ubuquitous	Soma	10W	M	0.792675	Y
chr20	57413844	57414797	GNAS-NESP:TSS-DMR	ubuquitous	Soma	11W	M	0.670509	Y
chr20	57413844	57414797	GNAS-NESP:TSS-DMR	ubuquitous	Soma	17W	F	0.660833	Y
chr20	57413844	57414797	GNAS-NESP:TSS-DMR	ubuquitous	Soma	19W	M	0.446701	Y
chr20	57413844	57414797	GNAS-NESP:TSS-DMR	ubuquitous	Soma	7W	M	0.659529	Y
chr20	57424806	57431071	GNAS-AS1:TSS-DMR	ubuquitous	PGC	10W	F	0.0340081	Y
chr20	57424806	57431071	GNAS-AS1:TSS-DMR	ubuquitous	PGC	10W	M	0.0642794	Y
chr20	57424806	57431071	GNAS-AS1:TSS-DMR	ubuquitous	PGC	11W	F	0.0456412	Y
chr20	57424806	57431071	GNAS-AS1:TSS-DMR	ubuquitous	PGC	11W	M	0.0475878	Y
chr20	57424806	57431071	GNAS-AS1:TSS-DMR	ubuquitous	PGC	13W	M	0.038355	Y
chr20	57424806	57431071	GNAS-AS1:TSS-DMR	ubuquitous	PGC	17W	F	0.0685783	Y
chr20	57424806	57431071	GNAS-AS1:TSS-DMR	ubuquitous	PGC	19W	M	0.0417239	Y
chr20	57424806	57431071	GNAS-AS1:TSS-DMR	ubuquitous	PGC	7W	M	0.135147	Y
chr20	57424806	57431071	GNAS-AS1:TSS-DMR	ubuquitous	Soma	10W	M	0.558435	Y
chr20	57424806	57431071	GNAS-AS1:TSS-DMR	ubuquitous	Soma	11W	M	0.57315	Y
chr20	57424806	57431071	GNAS-AS1:TSS-DMR	ubuquitous	Soma	17W	F	0.625463	Y
chr20	57424806	57431071	GNAS-AS1:TSS-DMR	ubuquitous	Soma	19W	M	0.590774	Y
chr20	57424806	57431071	GNAS-AS1:TSS-DMR	ubuquitous	Soma	7W	M	0.596115	Y
chr22	42078159	42079405	SNU13:alt-TSS-DMR	ubuquitous	PGC	10W	F	0.0167328	Y
chr22	42078159	42079405	SNU13:alt-TSS-DMR	ubuquitous	PGC	10W	M	0.0143078	Y
chr22	42078159	42079405	SNU13:alt-TSS-DMR	ubuquitous	PGC	11W	F	0.0113372	Y
chr22	42078159	42079405	SNU13:alt-TSS-DMR	ubuquitous	PGC	11W	M	0.0257587	Y
chr22	42078159	42079405	SNU13:alt-TSS-DMR	ubuquitous	PGC	13W	M	0.0253672	Y
chr22	42078159	42079405	SNU13:alt-TSS-DMR	ubuquitous	PGC	17W	F	0.0419848	Y
chr22	42078159	42079405	SNU13:alt-TSS-DMR	ubuquitous	PGC	19W	M	0.0176328	Y
chr22	42078159	42079405	SNU13:alt-TSS-DMR	ubuquitous	PGC	7W	M	0.089856	Y
chr22	42078159	42079405	SNU13:alt-TSS-DMR	ubuquitous	Soma	10W	M	0.617958	Y
chr22	42078159	42079405	SNU13:alt-TSS-DMR	ubuquitous	Soma	11W	M	0.635464	Y
chr22	42078159	42079405	SNU13:alt-TSS-DMR	ubuquitous	Soma	17W	F	0.661458	Y
chr22	42078159	42079405	SNU13:alt-TSS-DMR	ubuquitous	Soma	19W	M	0.489655	Y
chr22	42078159	42079405	SNU13:alt-TSS-DMR	ubuquitous	Soma	7W	M	0.663773	Y
chr4	89618368	89621118	NAP1L5:TSS-DMR	ubuquitous	PGC	10W	F	0.0921156	Y
chr4	89618368	89621118	NAP1L5:TSS-DMR	ubuquitous	PGC	10W	M	0.03703	Y
chr4	89618368	89621118	NAP1L5:TSS-DMR	ubuquitous	PGC	11W	F	0.104247	Y
chr4	89618368	89621118	NAP1L5:TSS-DMR	ubuquitous	PGC	11W	M	0.0564775	Y
chr4	89618368	89621118	NAP1L5:TSS-DMR	ubuquitous	PGC	13W	M	0.0437177	Y
chr4	89618368	89621118	NAP1L5:TSS-DMR	ubuquitous	PGC	17W	F	0.0810734	Y
chr4	89618368	89621118	NAP1L5:TSS-DMR	ubuquitous	PGC	19W	M	0.0399768	Y
chr4	89618368	89621118	NAP1L5:TSS-DMR	ubuquitous	PGC	7W	M	0.229355	Y
chr4	89618368	89621118	NAP1L5:TSS-DMR	ubuquitous	Soma	10W	M	0.609425	Y
chr4	89618368	89621118	NAP1L5:TSS-DMR	ubuquitous	Soma	11W	M	0.626561	Y
chr4	89618368	89621118	NAP1L5:TSS-DMR	ubuquitous	Soma	17W	F	0.767546	Y
chr4	89618368	89621118	NAP1L5:TSS-DMR	ubuquitous	Soma	19W	M	0.645935	Y
chr4	89618368	89621118	NAP1L5:TSS-DMR	ubuquitous	Soma	7W	M	0.722918	Y
chr6	3847885	3851927	FAM50B:TSS-DMR	ubuquitous	PGC	10W	F	0.0213713	Y
chr6	3847885	3851927	FAM50B:TSS-DMR	ubuquitous	PGC	10W	M	0.0600382	Y
chr6	3847885	3851927	FAM50B:TSS-DMR	ubuquitous	PGC	11W	F	0.0339507	Y
chr6	3847885	3851927	FAM50B:TSS-DMR	ubuquitous	PGC	11W	M	0.0203985	Y
chr6	3847885	3851927	FAM50B:TSS-DMR	ubuquitous	PGC	13W	M	0.0131893	Y
chr6	3847885	3851927	FAM50B:TSS-DMR	ubuquitous	PGC	17W	F	0.100518	Y
chr6	3847885	3851927	FAM50B:TSS-DMR	ubuquitous	PGC	19W	M	0.0425284	Y
chr6	3847885	3851927	FAM50B:TSS-DMR	ubuquitous	PGC	7W	M	0.145569	Y
chr6	3847885	3851927	FAM50B:TSS-DMR	ubuquitous	Soma	10W	M	0.672598	Y
chr6	3847885	3851927	FAM50B:TSS-DMR	ubuquitous	Soma	11W	M	0.636174	Y
chr6	3847885	3851927	FAM50B:TSS-DMR	ubuquitous	Soma	17W	F	0.646106	Y
chr6	3847885	3851927	FAM50B:TSS-DMR	ubuquitous	Soma	19W	M	0.719988	Y
chr6	3847885	3851927	FAM50B:TSS-DMR	ubuquitous	Soma	7W	M	0.632742	Y
chr6	144326299	144330345	PLAGL1:alt-TSS-DMR	ubuquitous	PGC	10W	F	0.137888	Y
chr6	144326299	144330345	PLAGL1:alt-TSS-DMR	ubuquitous	PGC	10W	M	0.0802336	Y
chr6	144326299	144330345	PLAGL1:alt-TSS-DMR	ubuquitous	PGC	11W	F	0.043322	Y
chr6	144326299	144330345	PLAGL1:alt-TSS-DMR	ubuquitous	PGC	11W	M	0.038618	Y
chr6	144326299	144330345	PLAGL1:alt-TSS-DMR	ubuquitous	PGC	13W	M	0.0628629	Y
chr6	144326299	144330345	PLAGL1:alt-TSS-DMR	ubuquitous	PGC	17W	F	0.155406	Y
chr6	144326299	144330345	PLAGL1:alt-TSS-DMR	ubuquitous	PGC	19W	M	0.0658767	Y
chr6	144326299	144330345	PLAGL1:alt-TSS-DMR	ubuquitous	PGC	7W	M	0.243341	Y
chr6	144326299	144330345	PLAGL1:alt-TSS-DMR	ubuquitous	Soma	10W	M	0.600519	Y
chr6	144326299	144330345	PLAGL1:alt-TSS-DMR	ubuquitous	Soma	11W	M	0.480904	Y
chr6	144326299	144330345	PLAGL1:alt-TSS-DMR	ubuquitous	Soma	17W	F	0.504347	Y
chr6	144326299	144330345	PLAGL1:alt-TSS-DMR	ubuquitous	Soma	19W	M	0.645145	Y
chr6	144326299	144330345	PLAGL1:alt-TSS-DMR	ubuquitous	Soma	7W	M	0.522877	Y
chr6	160425832	160428716	IGF2R:Int2-DMR	ubuquitous	PGC	10W	F	0.296625	Y
chr6	160425832	160428716	IGF2R:Int2-DMR	ubuquitous	PGC	10W	M	0.210706	Y
chr6	160425832	160428716	IGF2R:Int2-DMR	ubuquitous	PGC	11W	F	0.393441	Y
chr6	160425832	160428716	IGF2R:Int2-DMR	ubuquitous	PGC	11W	M	0.261485	Y
chr6	160425832	160428716	IGF2R:Int2-DMR	ubuquitous	PGC	13W	M	0.353586	Y
chr6	160425832	160428716	IGF2R:Int2-DMR	ubuquitous	PGC	17W	F	0.298637	Y
chr6	160425832	160428716	IGF2R:Int2-DMR	ubuquitous	PGC	19W	M	0.266185	Y
chr6	160425832	160428716	IGF2R:Int2-DMR	ubuquitous	PGC	7W	M	0.474546	Y
chr6	160425832	160428716	IGF2R:Int2-DMR	ubuquitous	Soma	10W	M	0.655641	Y
chr6	160425832	160428716	IGF2R:Int2-DMR	ubuquitous	Soma	11W	M	0.705278	Y
chr6	160425832	160428716	IGF2R:Int2-DMR	ubuquitous	Soma	17W	F	0.76898	Y
chr6	160425832	160428716	IGF2R:Int2-DMR	ubuquitous	Soma	19W	M	0.69614	Y
chr6	160425832	160428716	IGF2R:Int2-DMR	ubuquitous	Soma	7W	M	0.725671	Y
chr7	50848602	50851281	GRB10:alt-TSS-DMR	ubuquitous	PGC	10W	F	0.0144521	Y
chr7	50848602	50851281	GRB10:alt-TSS-DMR	ubuquitous	PGC	10W	M	0.033731	Y
chr7	50848602	50851281	GRB10:alt-TSS-DMR	ubuquitous	PGC	11W	F	0.0342524	Y
chr7	50848602	50851281	GRB10:alt-TSS-DMR	ubuquitous	PGC	11W	M	0.0202015	Y
chr7	50848602	50851281	GRB10:alt-TSS-DMR	ubuquitous	PGC	13W	M	0.0351794	Y
chr7	50848602	50851281	GRB10:alt-TSS-DMR	ubuquitous	PGC	17W	F	0.0517076	Y
chr7	50848602	50851281	GRB10:alt-TSS-DMR	ubuquitous	PGC	19W	M	0.0257372	Y
chr7	50848602	50851281	GRB10:alt-TSS-DMR	ubuquitous	PGC	7W	M	0.121291	Y
chr7	50848602	50851281	GRB10:alt-TSS-DMR	ubuquitous	Soma	10W	M	0.705509	Y
chr7	50848602	50851281	GRB10:alt-TSS-DMR	ubuquitous	Soma	11W	M	0.598817	Y
chr7	50848602	50851281	GRB10:alt-TSS-DMR	ubuquitous	Soma	17W	F	0.580645	Y
chr7	50848602	50851281	GRB10:alt-TSS-DMR	ubuquitous	Soma	19W	M	0.699349	Y
chr7	50848602	50851281	GRB10:alt-TSS-DMR	ubuquitous	Soma	7W	M	0.582505	Y
chr7	94285814	94287518	PEG10:TSS-DMR	ubuquitous	PGC	10W	F	0.425609	N
chr7	94285814	94287518	PEG10:TSS-DMR	ubuquitous	PGC	10W	M	0.281338	N
chr7	94285814	94287518	PEG10:TSS-DMR	ubuquitous	PGC	11W	F	0.433567	N
chr7	94285814	94287518	PEG10:TSS-DMR	ubuquitous	PGC	11W	M	0.3409	N
chr7	94285814	94287518	PEG10:TSS-DMR	ubuquitous	PGC	13W	M	0.371926	N
chr7	94285814	94287518	PEG10:TSS-DMR	ubuquitous	PGC	17W	F	0.43085	N
chr7	94285814	94287518	PEG10:TSS-DMR	ubuquitous	PGC	19W	M	0.308655	N
chr7	94285814	94287518	PEG10:TSS-DMR	ubuquitous	PGC	7W	M	0.409359	N
chr7	94285814	94287518	PEG10:TSS-DMR	ubuquitous	Soma	10W	M	0.504464	N
chr7	94285814	94287518	PEG10:TSS-DMR	ubuquitous	Soma	11W	M	0.697504	N
chr7	94285814	94287518	PEG10:TSS-DMR	ubuquitous	Soma	17W	F	0.627866	N
chr7	94285814	94287518	PEG10:TSS-DMR	ubuquitous	Soma	19W	M	0.658119	N
chr7	94285814	94287518	PEG10:TSS-DMR	ubuquitous	Soma	7W	M	0.571279	N
chr7	130129646	130132790	MEST:alt-TSS-DMR	ubuquitous	PGC	10W	F	0.0141907	Y
chr7	130129646	130132790	MEST:alt-TSS-DMR	ubuquitous	PGC	10W	M	0.0437157	Y
chr7	130129646	130132790	MEST:alt-TSS-DMR	ubuquitous	PGC	11W	F	0.0268612	Y
chr7	130129646	130132790	MEST:alt-TSS-DMR	ubuquitous	PGC	11W	M	0.0233694	Y
chr7	130129646	130132790	MEST:alt-TSS-DMR	ubuquitous	PGC	13W	M	0.0342281	Y
chr7	130129646	130132790	MEST:alt-TSS-DMR	ubuquitous	PGC	17W	F	0.042142	Y
chr7	130129646	130132790	MEST:alt-TSS-DMR	ubuquitous	PGC	19W	M	0.0275354	Y
chr7	130129646	130132790	MEST:alt-TSS-DMR	ubuquitous	PGC	7W	M	0.0907885	Y
chr7	130129646	130132790	MEST:alt-TSS-DMR	ubuquitous	Soma	10W	M	0.472134	Y
chr7	130129646	130132790	MEST:alt-TSS-DMR	ubuquitous	Soma	11W	M	0.500189	Y
chr7	130129646	130132790	MEST:alt-TSS-DMR	ubuquitous	Soma	17W	F	0.604424	Y
chr7	130129646	130132790	MEST:alt-TSS-DMR	ubuquitous	Soma	19W	M	0.659932	Y
chr7	130129646	130132790	MEST:alt-TSS-DMR	ubuquitous	Soma	7W	M	0.562154	Y
chr7	154861850	154864250	HTR5A:TSS-DMR	ubuquitous	PGC	10W	F	0.0234623	Y
chr7	154861850	154864250	HTR5A:TSS-DMR	ubuquitous	PGC	10W	M	0.0118951	Y
chr7	154861850	154864250	HTR5A:TSS-DMR	ubuquitous	PGC	11W	F	0.0265556	Y
chr7	154861850	154864250	HTR5A:TSS-DMR	ubuquitous	PGC	11W	M	0.0189757	Y
chr7	154861850	154864250	HTR5A:TSS-DMR	ubuquitous	PGC	13W	M	0.0085258	Y
chr7	154861850	154864250	HTR5A:TSS-DMR	ubuquitous	PGC	17W	F	0.0168094	Y
chr7	154861850	154864250	HTR5A:TSS-DMR	ubuquitous	PGC	19W	M	0.015999	Y
chr7	154861850	154864250	HTR5A:TSS-DMR	ubuquitous	PGC	7W	M	0.101987	Y
chr7	154861850	154864250	HTR5A:TSS-DMR	ubuquitous	Soma	10W	M	0.291592	Y
chr7	154861850	154864250	HTR5A:TSS-DMR	ubuquitous	Soma	11W	M	0.414871	Y
chr7	154861850	154864250	HTR5A:TSS-DMR	ubuquitous	Soma	17W	F	0.348159	Y
chr7	154861850	154864250	HTR5A:TSS-DMR	ubuquitous	Soma	19W	M	0.368	Y
chr7	154861850	154864250	HTR5A:TSS-DMR	ubuquitous	Soma	7W	M	0.348302	Y
chr8	37604469	37606742	ERLIN2:Int6-DMR	ubuquitous	PGC	10W	F	0.028854	Y
chr8	37604469	37606742	ERLIN2:Int6-DMR	ubuquitous	PGC	10W	M	0.0140751	Y
chr8	37604469	37606742	ERLIN2:Int6-DMR	ubuquitous	PGC	11W	F	0.0362286	Y
chr8	37604469	37606742	ERLIN2:Int6-DMR	ubuquitous	PGC	11W	M	0.0274283	Y
chr8	37604469	37606742	ERLIN2:Int6-DMR	ubuquitous	PGC	13W	M	0.0254449	Y
chr8	37604469	37606742	ERLIN2:Int6-DMR	ubuquitous	PGC	17W	F	0.0430427	Y
chr8	37604469	37606742	ERLIN2:Int6-DMR	ubuquitous	PGC	19W	M	0.0208226	Y
chr8	37604469	37606742	ERLIN2:Int6-DMR	ubuquitous	PGC	7W	M	0.0944631	Y
chr8	37604469	37606742	ERLIN2:Int6-DMR	ubuquitous	Soma	10W	M	0.494765	Y
chr8	37604469	37606742	ERLIN2:Int6-DMR	ubuquitous	Soma	11W	M	0.532338	Y
chr8	37604469	37606742	ERLIN2:Int6-DMR	ubuquitous	Soma	17W	F	0.685117	Y
chr8	37604469	37606742	ERLIN2:Int6-DMR	ubuquitous	Soma	19W	M	0.611538	Y
chr8	37604469	37606742	ERLIN2:Int6-DMR	ubuquitous	Soma	7W	M	0.57	Y
chr8	141106708	141111341	PEG13:TSS-DMR	ubuquitous	PGC	10W	F	0.0273433	Y
chr8	141106708	141111341	PEG13:TSS-DMR	ubuquitous	PGC	10W	M	0.0393637	Y
chr8	141106708	141111341	PEG13:TSS-DMR	ubuquitous	PGC	11W	F	0.0380551	Y
chr8	141106708	141111341	PEG13:TSS-DMR	ubuquitous	PGC	11W	M	0.0342167	Y
chr8	141106708	141111341	PEG13:TSS-DMR	ubuquitous	PGC	13W	M	0.0313212	Y
chr8	141106708	141111341	PEG13:TSS-DMR	ubuquitous	PGC	17W	F	0.0540506	Y
chr8	141106708	141111341	PEG13:TSS-DMR	ubuquitous	PGC	19W	M	0.0365583	Y
chr8	141106708	141111341	PEG13:TSS-DMR	ubuquitous	PGC	7W	M	0.161054	Y
chr8	141106708	141111341	PEG13:TSS-DMR	ubuquitous	Soma	10W	M	0.699939	Y
chr8	141106708	141111341	PEG13:TSS-DMR	ubuquitous	Soma	11W	M	0.631997	Y
chr8	141106708	141111341	PEG13:TSS-DMR	ubuquitous	Soma	17W	F	0.611596	Y
chr8	141106708	141111341	PEG13:TSS-DMR	ubuquitous	Soma	19W	M	0.66898	Y
chr8	141106708	141111341	PEG13:TSS-DMR	ubuquitous	Soma	7W	M	0.65254	Y

## Sheet: Known placenta-specific
Chr.	Start	End	Imprinted DMR	Type of gDMR	Cell type	Gestational age	Sex	% methylation	Transcription through DMR
chr1	6685554	6686900	THAP3	placenta-specific	PGC	10W	F	0.0382274	Y
chr1	6685554	6686900	THAP3	placenta-specific	PGC	10W	M	0.0217921	Y
chr1	6685554	6686900	THAP3	placenta-specific	PGC	11W	F	0.0273795	Y
chr1	6685554	6686900	THAP3	placenta-specific	PGC	11W	M	0.0222834	Y
chr1	6685554	6686900	THAP3	placenta-specific	PGC	13W	M	0.00474624	Y
chr1	6685554	6686900	THAP3	placenta-specific	PGC	17W	F	0.0473063	Y
chr1	6685554	6686900	THAP3	placenta-specific	PGC	19W	M	0.020367	Y
chr1	6685554	6686900	THAP3	placenta-specific	PGC	7W	M	0.0805148	Y
chr1	6685554	6686900	THAP3	placenta-specific	Soma	10W	M	0.384404	Y
chr1	6685554	6686900	THAP3	placenta-specific	Soma	11W	M	0.342192	Y
chr1	6685554	6686900	THAP3	placenta-specific	Soma	17W	F	0.359003	Y
chr1	6685554	6686900	THAP3	placenta-specific	Soma	19W	M	0.423083	Y
chr1	6685554	6686900	THAP3	placenta-specific	Soma	7W	M	0.37235	Y
chr1	51796019	51797237	TTC39A	placenta-specific	PGC	10W	F	0.00746034	Y
chr1	51796019	51797237	TTC39A	placenta-specific	PGC	10W	M	0.0148684	Y
chr1	51796019	51797237	TTC39A	placenta-specific	PGC	11W	F	0.0117852	Y
chr1	51796019	51797237	TTC39A	placenta-specific	PGC	11W	M	0.00607939	Y
chr1	51796019	51797237	TTC39A	placenta-specific	PGC	13W	M	0.00627341	Y
chr1	51796019	51797237	TTC39A	placenta-specific	PGC	17W	F	0.0140278	Y
chr1	51796019	51797237	TTC39A	placenta-specific	PGC	19W	M	0.0127214	Y
chr1	51796019	51797237	TTC39A	placenta-specific	PGC	7W	M	0.0149665	Y
chr1	51796019	51797237	TTC39A	placenta-specific	Soma	10W	M	0.0493314	Y
chr1	51796019	51797237	TTC39A	placenta-specific	Soma	11W	M	0.0547399	Y
chr1	51796019	51797237	TTC39A	placenta-specific	Soma	17W	F	0.0732527	Y
chr1	51796019	51797237	TTC39A	placenta-specific	Soma	19W	M	0.0730159	Y
chr1	51796019	51797237	TTC39A	placenta-specific	Soma	7W	M	0.0864385	Y
chr1	60391609	60393337	CYP2J2	placenta-specific	PGC	10W	F	0.0499845	Y
chr1	60391609	60393337	CYP2J2	placenta-specific	PGC	10W	M	0.0259843	Y
chr1	60391609	60393337	CYP2J2	placenta-specific	PGC	11W	F	0.024017	Y
chr1	60391609	60393337	CYP2J2	placenta-specific	PGC	11W	M	0.042669	Y
chr1	60391609	60393337	CYP2J2	placenta-specific	PGC	13W	M	0.018243	Y
chr1	60391609	60393337	CYP2J2	placenta-specific	PGC	17W	F	0.0484523	Y
chr1	60391609	60393337	CYP2J2	placenta-specific	PGC	19W	M	0.0412788	Y
chr1	60391609	60393337	CYP2J2	placenta-specific	PGC	7W	M	0.0492276	Y
chr1	60391609	60393337	CYP2J2	placenta-specific	Soma	10W	M	0.118265	Y
chr1	60391609	60393337	CYP2J2	placenta-specific	Soma	11W	M	0.106674	Y
chr1	60391609	60393337	CYP2J2	placenta-specific	Soma	17W	F	0.135417	Y
chr1	60391609	60393337	CYP2J2	placenta-specific	Soma	19W	M	0.190657	Y
chr1	60391609	60393337	CYP2J2	placenta-specific	Soma	7W	M	0.105159	Y
chr10	23216688	23217883	ARMC3	placenta-specific	PGC	10W	F	0.00363372	Y
chr10	23216688	23217883	ARMC3	placenta-specific	PGC	10W	M	0.00372077	Y
chr10	23216688	23217883	ARMC3	placenta-specific	PGC	11W	F	0.00579678	Y
chr10	23216688	23217883	ARMC3	placenta-specific	PGC	11W	M	0.0118867	Y
chr10	23216688	23217883	ARMC3	placenta-specific	PGC	13W	M	0.01843	Y
chr10	23216688	23217883	ARMC3	placenta-specific	PGC	17W	F	0.0212972	Y
chr10	23216688	23217883	ARMC3	placenta-specific	PGC	19W	M	0.0201904	Y
chr10	23216688	23217883	ARMC3	placenta-specific	PGC	7W	M	0.0263408	Y
chr10	23216688	23217883	ARMC3	placenta-specific	Soma	10W	M	0.119309	Y
chr10	23216688	23217883	ARMC3	placenta-specific	Soma	11W	M	0.158917	Y
chr10	23216688	23217883	ARMC3	placenta-specific	Soma	17W	F	0.245534	Y
chr10	23216688	23217883	ARMC3	placenta-specific	Soma	19W	M	0.0962585	Y
chr10	23216688	23217883	ARMC3	placenta-specific	Soma	7W	M	0.108009	Y
chr10	71891605	71893315	AIFM2	placenta-specific	PGC	10W	F	0.0103578	Y
chr10	71891605	71893315	AIFM2	placenta-specific	PGC	10W	M	0.0124354	Y
chr10	71891605	71893315	AIFM2	placenta-specific	PGC	11W	F	0.015864	Y
chr10	71891605	71893315	AIFM2	placenta-specific	PGC	11W	M	0.01111	Y
chr10	71891605	71893315	AIFM2	placenta-specific	PGC	13W	M	0.0105747	Y
chr10	71891605	71893315	AIFM2	placenta-specific	PGC	17W	F	0.0225025	Y
chr10	71891605	71893315	AIFM2	placenta-specific	PGC	19W	M	0.0183936	Y
chr10	71891605	71893315	AIFM2	placenta-specific	PGC	7W	M	0.0188795	Y
chr10	71891605	71893315	AIFM2	placenta-specific	Soma	10W	M	0.101094	Y
chr10	71891605	71893315	AIFM2	placenta-specific	Soma	11W	M	0.125951	Y
chr10	71891605	71893315	AIFM2	placenta-specific	Soma	17W	F	0.135081	Y
chr10	71891605	71893315	AIFM2	placenta-specific	Soma	19W	M	0.147163	Y
chr10	71891605	71893315	AIFM2	placenta-specific	Soma	7W	M	0.109997	Y
chr10	103533860	103537185	FGF8	placenta-specific	PGC	10W	F	0.0112592	Y
chr10	103533860	103537185	FGF8	placenta-specific	PGC	10W	M	0.0134107	Y
chr10	103533860	103537185	FGF8	placenta-specific	PGC	11W	F	0.0106852	Y
chr10	103533860	103537185	FGF8	placenta-specific	PGC	11W	M	0.0159499	Y
chr10	103533860	103537185	FGF8	placenta-specific	PGC	13W	M	0.0136858	Y
chr10	103533860	103537185	FGF8	placenta-specific	PGC	17W	F	0.015563	Y
chr10	103533860	103537185	FGF8	placenta-specific	PGC	19W	M	0.0140717	Y
chr10	103533860	103537185	FGF8	placenta-specific	PGC	7W	M	0.0119327	Y
chr10	103533860	103537185	FGF8	placenta-specific	Soma	10W	M	0.0491221	Y
chr10	103533860	103537185	FGF8	placenta-specific	Soma	11W	M	0.079002	Y
chr10	103533860	103537185	FGF8	placenta-specific	Soma	17W	F	0.0391195	Y
chr10	103533860	103537185	FGF8	placenta-specific	Soma	19W	M	0.077263	Y
chr10	103533860	103537185	FGF8	placenta-specific	Soma	7W	M	0.046498	Y
chr10	128992295	128996474	DOCK1	placenta-specific	PGC	10W	F	0.013677	Y
chr10	128992295	128996474	DOCK1	placenta-specific	PGC	10W	M	0.0127795	Y
chr10	128992295	128996474	DOCK1	placenta-specific	PGC	11W	F	0.00969968	Y
chr10	128992295	128996474	DOCK1	placenta-specific	PGC	11W	M	0.00799418	Y
chr10	128992295	128996474	DOCK1	placenta-specific	PGC	13W	M	0.01466	Y
chr10	128992295	128996474	DOCK1	placenta-specific	PGC	17W	F	0.0104869	Y
chr10	128992295	128996474	DOCK1	placenta-specific	PGC	19W	M	0.0092423	Y
chr10	128992295	128996474	DOCK1	placenta-specific	PGC	7W	M	0.018258	Y
chr10	128992295	128996474	DOCK1	placenta-specific	Soma	10W	M	0.0423855	Y
chr10	128992295	128996474	DOCK1	placenta-specific	Soma	11W	M	0.0662354	Y
chr10	128992295	128996474	DOCK1	placenta-specific	Soma	17W	F	0.0330645	Y
chr10	128992295	128996474	DOCK1	placenta-specific	Soma	19W	M	0.0438492	Y
chr10	128992295	128996474	DOCK1	placenta-specific	Soma	7W	M	0.043344	Y
chr11	7693877	7696363	CYBR52	placenta-specific	PGC	10W	F	0.00867109	Y
chr11	7693877	7696363	CYBR52	placenta-specific	PGC	10W	M	0.0291424	Y
chr11	7693877	7696363	CYBR52	placenta-specific	PGC	11W	F	0.0120304	Y
chr11	7693877	7696363	CYBR52	placenta-specific	PGC	11W	M	0.0114961	Y
chr11	7693877	7696363	CYBR52	placenta-specific	PGC	13W	M	0.0075282	Y
chr11	7693877	7696363	CYBR52	placenta-specific	PGC	17W	F	0.00846751	Y
chr11	7693877	7696363	CYBR52	placenta-specific	PGC	19W	M	0.0106604	Y
chr11	7693877	7696363	CYBR52	placenta-specific	PGC	7W	M	0.0185338	Y
chr11	7693877	7696363	CYBR52	placenta-specific	Soma	10W	M	0.143832	Y
chr11	7693877	7696363	CYBR52	placenta-specific	Soma	11W	M	0.153893	Y
chr11	7693877	7696363	CYBR52	placenta-specific	Soma	17W	F	0.0936691	Y
chr11	7693877	7696363	CYBR52	placenta-specific	Soma	19W	M	0.130527	Y
chr11	7693877	7696363	CYBR52	placenta-specific	Soma	7W	M	0.111599	Y
chr11	10560091	10564029	RNF141	placenta-specific	PGC	10W	F	0.00955815	Y
chr11	10560091	10564029	RNF141	placenta-specific	PGC	10W	M	0.0116869	Y
chr11	10560091	10564029	RNF141	placenta-specific	PGC	11W	F	0.00243733	Y
chr11	10560091	10564029	RNF141	placenta-specific	PGC	11W	M	0.00743029	Y
chr11	10560091	10564029	RNF141	placenta-specific	PGC	13W	M	0.0106753	Y
chr11	10560091	10564029	RNF141	placenta-specific	PGC	17W	F	0.00905455	Y
chr11	10560091	10564029	RNF141	placenta-specific	PGC	19W	M	0.00489393	Y
chr11	10560091	10564029	RNF141	placenta-specific	PGC	7W	M	0.0245587	Y
chr11	10560091	10564029	RNF141	placenta-specific	Soma	10W	M	0.130447	Y
chr11	10560091	10564029	RNF141	placenta-specific	Soma	11W	M	0.149939	Y
chr11	10560091	10564029	RNF141	placenta-specific	Soma	17W	F	0.0848958	Y
chr11	10560091	10564029	RNF141	placenta-specific	Soma	19W	M	0.114724	Y
chr11	10560091	10564029	RNF141	placenta-specific	Soma	7W	M	0.0724252	Y
chr11	109962046	109966240	ZC3H12C	placenta-specific	PGC	10W	F	0.0121498	N
chr11	109962046	109966240	ZC3H12C	placenta-specific	PGC	10W	M	0.0153172	N
chr11	109962046	109966240	ZC3H12C	placenta-specific	PGC	11W	F	0.0116893	N
chr11	109962046	109966240	ZC3H12C	placenta-specific	PGC	11W	M	0.00927018	N
chr11	109962046	109966240	ZC3H12C	placenta-specific	PGC	13W	M	0.010198	N
chr11	109962046	109966240	ZC3H12C	placenta-specific	PGC	17W	F	0.0147135	N
chr11	109962046	109966240	ZC3H12C	placenta-specific	PGC	19W	M	0.0100633	N
chr11	109962046	109966240	ZC3H12C	placenta-specific	PGC	7W	M	0.0152476	N
chr11	109962046	109966240	ZC3H12C	placenta-specific	Soma	10W	M	0.065	N
chr11	109962046	109966240	ZC3H12C	placenta-specific	Soma	11W	M	0.0730465	N
chr11	109962046	109966240	ZC3H12C	placenta-specific	Soma	17W	F	0.0388316	N
chr11	109962046	109966240	ZC3H12C	placenta-specific	Soma	19W	M	0.0575461	N
chr11	109962046	109966240	ZC3H12C	placenta-specific	Soma	7W	M	0.0425241	N
chr12	22486690	22488547	ST8SIA1	placenta-specific	PGC	10W	F	0.00841402	Y
chr12	22486690	22488547	ST8SIA1	placenta-specific	PGC	10W	M	0.00508888	Y
chr12	22486690	22488547	ST8SIA1	placenta-specific	PGC	11W	F	0.0133578	Y
chr12	22486690	22488547	ST8SIA1	placenta-specific	PGC	11W	M	0.00748379	Y
chr12	22486690	22488547	ST8SIA1	placenta-specific	PGC	13W	M	0.00557644	Y
chr12	22486690	22488547	ST8SIA1	placenta-specific	PGC	17W	F	0.0104147	Y
chr12	22486690	22488547	ST8SIA1	placenta-specific	PGC	19W	M	0.00702637	Y
chr12	22486690	22488547	ST8SIA1	placenta-specific	PGC	7W	M	0.00914698	Y
chr12	22486690	22488547	ST8SIA1	placenta-specific	Soma	10W	M	0.00829694	Y
chr12	22486690	22488547	ST8SIA1	placenta-specific	Soma	11W	M	0.0277354	Y
chr12	22486690	22488547	ST8SIA1	placenta-specific	Soma	17W	F	0.0256039	Y
chr12	22486690	22488547	ST8SIA1	placenta-specific	Soma	19W	M	0.0199653	Y
chr12	22486690	22488547	ST8SIA1	placenta-specific	Soma	7W	M	0.0183453	Y
chr12	65218246	65219685	TBC1D30	placenta-specific	PGC	10W	F	0.00683585	Y
chr12	65218246	65219685	TBC1D30	placenta-specific	PGC	10W	M	0.00586676	Y
chr12	65218246	65219685	TBC1D30	placenta-specific	PGC	11W	F	0.00708368	Y
chr12	65218246	65219685	TBC1D30	placenta-specific	PGC	11W	M	0.00432672	Y
chr12	65218246	65219685	TBC1D30	placenta-specific	PGC	13W	M	0.00692869	Y
chr12	65218246	65219685	TBC1D30	placenta-specific	PGC	17W	F	0.00532116	Y
chr12	65218246	65219685	TBC1D30	placenta-specific	PGC	19W	M	0.00417023	Y
chr12	65218246	65219685	TBC1D30	placenta-specific	PGC	7W	M	0.00479312	Y
chr12	65218246	65219685	TBC1D30	placenta-specific	Soma	10W	M	0.0094393	Y
chr12	65218246	65219685	TBC1D30	placenta-specific	Soma	11W	M	0.0264793	Y
chr12	65218246	65219685	TBC1D30	placenta-specific	Soma	17W	F	0.013813	Y
chr12	65218246	65219685	TBC1D30	placenta-specific	Soma	19W	M	0.00290216	Y
chr12	65218246	65219685	TBC1D30	placenta-specific	Soma	7W	M	0.0117854	Y
chr13	33000750	33003730	N4BP2L1	placenta-specific	PGC	10W	F	0.00935111	Y
chr13	33000750	33003730	N4BP2L1	placenta-specific	PGC	10W	M	0.00932588	Y
chr13	33000750	33003730	N4BP2L1	placenta-specific	PGC	11W	F	0.0126826	Y
chr13	33000750	33003730	N4BP2L1	placenta-specific	PGC	11W	M	0.00684524	Y
chr13	33000750	33003730	N4BP2L1	placenta-specific	PGC	13W	M	0.0088354	Y
chr13	33000750	33003730	N4BP2L1	placenta-specific	PGC	17W	F	0.0143132	Y
chr13	33000750	33003730	N4BP2L1	placenta-specific	PGC	19W	M	0.0105923	Y
chr13	33000750	33003730	N4BP2L1	placenta-specific	PGC	7W	M	0.0165704	Y
chr13	33000750	33003730	N4BP2L1	placenta-specific	Soma	10W	M	0.0854399	Y
chr13	33000750	33003730	N4BP2L1	placenta-specific	Soma	11W	M	0.0813604	Y
chr13	33000750	33003730	N4BP2L1	placenta-specific	Soma	17W	F	0.0923273	Y
chr13	33000750	33003730	N4BP2L1	placenta-specific	Soma	19W	M	0.0715125	Y
chr13	33000750	33003730	N4BP2L1	placenta-specific	Soma	7W	M	0.103615	Y
chr15	93614288	93617030	RGMA	placenta-specific	PGC	10W	F	0.00765537	Y
chr15	93614288	93617030	RGMA	placenta-specific	PGC	10W	M	0.00805365	Y
chr15	93614288	93617030	RGMA	placenta-specific	PGC	11W	F	0.0129024	Y
chr15	93614288	93617030	RGMA	placenta-specific	PGC	11W	M	0.00542013	Y
chr15	93614288	93617030	RGMA	placenta-specific	PGC	13W	M	0.00672997	Y
chr15	93614288	93617030	RGMA	placenta-specific	PGC	17W	F	0.00644807	Y
chr15	93614288	93617030	RGMA	placenta-specific	PGC	19W	M	0.0142147	Y
chr15	93614288	93617030	RGMA	placenta-specific	PGC	7W	M	0.0109719	Y
chr15	93614288	93617030	RGMA	placenta-specific	Soma	10W	M	0.0302498	Y
chr15	93614288	93617030	RGMA	placenta-specific	Soma	11W	M	0.0462035	Y
chr15	93614288	93617030	RGMA	placenta-specific	Soma	17W	F	0.0418263	Y
chr15	93614288	93617030	RGMA	placenta-specific	Soma	19W	M	0.0483677	Y
chr15	93614288	93617030	RGMA	placenta-specific	Soma	7W	M	0.0445335	Y
chr16	48397923	48400894	SAH1	placenta-specific	PGC	10W	F	0.0163626	Y
chr16	48397923	48400894	SAH1	placenta-specific	PGC	10W	M	0.0396252	Y
chr16	48397923	48400894	SAH1	placenta-specific	PGC	11W	F	0.0463032	Y
chr16	48397923	48400894	SAH1	placenta-specific	PGC	11W	M	0.00821228	Y
chr16	48397923	48400894	SAH1	placenta-specific	PGC	13W	M	0.0199527	Y
chr16	48397923	48400894	SAH1	placenta-specific	PGC	17W	F	0.03641	Y
chr16	48397923	48400894	SAH1	placenta-specific	PGC	19W	M	0.0178917	Y
chr16	48397923	48400894	SAH1	placenta-specific	PGC	7W	M	0.0284022	Y
chr16	48397923	48400894	SAH1	placenta-specific	Soma	10W	M	0.327692	Y
chr16	48397923	48400894	SAH1	placenta-specific	Soma	11W	M	0.258381	Y
chr16	48397923	48400894	SAH1	placenta-specific	Soma	17W	F	0.195	Y
chr16	48397923	48400894	SAH1	placenta-specific	Soma	19W	M	0.283483	Y
chr16	48397923	48400894	SAH1	placenta-specific	Soma	7W	M	0.345347	Y
chr16	66637337	66640186	CMTM3	placenta-specific	PGC	10W	F	0.0165699	N
chr16	66637337	66640186	CMTM3	placenta-specific	PGC	10W	M	0.0235148	N
chr16	66637337	66640186	CMTM3	placenta-specific	PGC	11W	F	0.0143361	N
chr16	66637337	66640186	CMTM3	placenta-specific	PGC	11W	M	0.0103541	N
chr16	66637337	66640186	CMTM3	placenta-specific	PGC	13W	M	0.00742481	N
chr16	66637337	66640186	CMTM3	placenta-specific	PGC	17W	F	0.0191932	N
chr16	66637337	66640186	CMTM3	placenta-specific	PGC	19W	M	0.00892306	N
chr16	66637337	66640186	CMTM3	placenta-specific	PGC	7W	M	0.015844	N
chr16	66637337	66640186	CMTM3	placenta-specific	Soma	10W	M	0.0681777	N
chr16	66637337	66640186	CMTM3	placenta-specific	Soma	11W	M	0.0965067	N
chr16	66637337	66640186	CMTM3	placenta-specific	Soma	17W	F	0.0839478	N
chr16	66637337	66640186	CMTM3	placenta-specific	Soma	19W	M	0.0868162	N
chr16	66637337	66640186	CMTM3	placenta-specific	Soma	7W	M	0.0706367	N
chr17	258676	261180	C17ORF97	placenta-specific	PGC	10W	F	0.0300463	Y
chr17	258676	261180	C17ORF97	placenta-specific	PGC	10W	M	0.0309024	Y
chr17	258676	261180	C17ORF97	placenta-specific	PGC	11W	F	0.0506443	Y
chr17	258676	261180	C17ORF97	placenta-specific	PGC	11W	M	0.0320892	Y
chr17	258676	261180	C17ORF97	placenta-specific	PGC	13W	M	0.0142551	Y
chr17	258676	261180	C17ORF97	placenta-specific	PGC	17W	F	0.0574676	Y
chr17	258676	261180	C17ORF97	placenta-specific	PGC	19W	M	0.0331782	Y
chr17	258676	261180	C17ORF97	placenta-specific	PGC	7W	M	0.0971863	Y
chr17	258676	261180	C17ORF97	placenta-specific	Soma	10W	M	0.235699	Y
chr17	258676	261180	C17ORF97	placenta-specific	Soma	11W	M	0.221637	Y
chr17	258676	261180	C17ORF97	placenta-specific	Soma	17W	F	0.163082	Y
chr17	258676	261180	C17ORF97	placenta-specific	Soma	19W	M	0.23644	Y
chr17	258676	261180	C17ORF97	placenta-specific	Soma	7W	M	0.215769	Y
chr17	66595379	66598658	FAM20A	placenta-specific	PGC	10W	F	0.0131947	Y
chr17	66595379	66598658	FAM20A	placenta-specific	PGC	10W	M	0.0135771	Y
chr17	66595379	66598658	FAM20A	placenta-specific	PGC	11W	F	0.010186	Y
chr17	66595379	66598658	FAM20A	placenta-specific	PGC	11W	M	0.0130674	Y
chr17	66595379	66598658	FAM20A	placenta-specific	PGC	13W	M	0.0129516	Y
chr17	66595379	66598658	FAM20A	placenta-specific	PGC	17W	F	0.0136796	Y
chr17	66595379	66598658	FAM20A	placenta-specific	PGC	19W	M	0.00847642	Y
chr17	66595379	66598658	FAM20A	placenta-specific	PGC	7W	M	0.0131118	Y
chr17	66595379	66598658	FAM20A	placenta-specific	Soma	10W	M	0.051934	Y
chr17	66595379	66598658	FAM20A	placenta-specific	Soma	11W	M	0.0865166	Y
chr17	66595379	66598658	FAM20A	placenta-specific	Soma	17W	F	0.0253036	Y
chr17	66595379	66598658	FAM20A	placenta-specific	Soma	19W	M	0.0525279	Y
chr17	66595379	66598658	FAM20A	placenta-specific	Soma	7W	M	0.0505129	Y
chr18	2905116	2906995	EMILIN2	placenta-specific	PGC	10W	F	0.0103082	Y
chr18	2905116	2906995	EMILIN2	placenta-specific	PGC	10W	M	0.00812189	Y
chr18	2905116	2906995	EMILIN2	placenta-specific	PGC	11W	F	0.0188027	Y
chr18	2905116	2906995	EMILIN2	placenta-specific	PGC	11W	M	0.00888871	Y
chr18	2905116	2906995	EMILIN2	placenta-specific	PGC	13W	M	0.0109276	Y
chr18	2905116	2906995	EMILIN2	placenta-specific	PGC	17W	F	0.0169607	Y
chr18	2905116	2906995	EMILIN2	placenta-specific	PGC	19W	M	0.0188457	Y
chr18	2905116	2906995	EMILIN2	placenta-specific	PGC	7W	M	0.0495378	Y
chr18	2905116	2906995	EMILIN2	placenta-specific	Soma	10W	M	0.128222	Y
chr18	2905116	2906995	EMILIN2	placenta-specific	Soma	11W	M	0.109142	Y
chr18	2905116	2906995	EMILIN2	placenta-specific	Soma	17W	F	0.112745	Y
chr18	2905116	2906995	EMILIN2	placenta-specific	Soma	19W	M	0.156735	Y
chr18	2905116	2906995	EMILIN2	placenta-specific	Soma	7W	M	0.108102	Y
chr18	32956700	32958649	ZNF396	placenta-specific	PGC	10W	F	0.00960295	N
chr18	32956700	32958649	ZNF396	placenta-specific	PGC	10W	M	0.0163718	N
chr18	32956700	32958649	ZNF396	placenta-specific	PGC	11W	F	0.0209089	N
chr18	32956700	32958649	ZNF396	placenta-specific	PGC	11W	M	0.0149141	N
chr18	32956700	32958649	ZNF396	placenta-specific	PGC	13W	M	0.00690846	N
chr18	32956700	32958649	ZNF396	placenta-specific	PGC	17W	F	0.0283851	N
chr18	32956700	32958649	ZNF396	placenta-specific	PGC	19W	M	0.00743	N
chr18	32956700	32958649	ZNF396	placenta-specific	PGC	7W	M	0.0312244	N
chr18	32956700	32958649	ZNF396	placenta-specific	Soma	10W	M	0.189157	N
chr18	32956700	32958649	ZNF396	placenta-specific	Soma	11W	M	0.245385	N
chr18	32956700	32958649	ZNF396	placenta-specific	Soma	17W	F	0.123407	N
chr18	32956700	32958649	ZNF396	placenta-specific	Soma	19W	M	0.168259	N
chr18	32956700	32958649	ZNF396	placenta-specific	Soma	7W	M	0.162245	N
chr19	10304096	10305415	DNMT1	placenta-specific	PGC	10W	F	0.00806346	Y
chr19	10304096	10305415	DNMT1	placenta-specific	PGC	10W	M	0.00591382	Y
chr19	10304096	10305415	DNMT1	placenta-specific	PGC	11W	F	0.0159028	Y
chr19	10304096	10305415	DNMT1	placenta-specific	PGC	11W	M	0.00425355	Y
chr19	10304096	10305415	DNMT1	placenta-specific	PGC	13W	M	0.00630252	Y
chr19	10304096	10305415	DNMT1	placenta-specific	PGC	17W	F	0.0143981	Y
chr19	10304096	10305415	DNMT1	placenta-specific	PGC	19W	M	0.0138728	Y
chr19	10304096	10305415	DNMT1	placenta-specific	PGC	7W	M	0.0293849	Y
chr19	10304096	10305415	DNMT1	placenta-specific	Soma	10W	M	0.0913121	Y
chr19	10304096	10305415	DNMT1	placenta-specific	Soma	11W	M	0.0868939	Y
chr19	10304096	10305415	DNMT1	placenta-specific	Soma	17W	F	0.0490196	Y
chr19	10304096	10305415	DNMT1	placenta-specific	Soma	19W	M	0.0938697	Y
chr19	10304096	10305415	DNMT1	placenta-specific	Soma	7W	M	0.116305	Y
chr19	54150473	54153745	C19MC	placenta-specific	PGC	10W	F	0.195141	N
chr19	54150473	54153745	C19MC	placenta-specific	PGC	10W	M	0.188334	N
chr19	54150473	54153745	C19MC	placenta-specific	PGC	11W	F	0.216367	N
chr19	54150473	54153745	C19MC	placenta-specific	PGC	11W	M	0.189185	N
chr19	54150473	54153745	C19MC	placenta-specific	PGC	13W	M	0.138615	N
chr19	54150473	54153745	C19MC	placenta-specific	PGC	17W	F	0.282709	N
chr19	54150473	54153745	C19MC	placenta-specific	PGC	19W	M	0.0927845	N
chr19	54150473	54153745	C19MC	placenta-specific	PGC	7W	M	0.336096	N
chr19	54150473	54153745	C19MC	placenta-specific	Soma	10W	M	0.946885	N
chr19	54150473	54153745	C19MC	placenta-specific	Soma	11W	M	0.943833	N
chr19	54150473	54153745	C19MC	placenta-specific	Soma	17W	F	0.95322	N
chr19	54150473	54153745	C19MC	placenta-specific	Soma	19W	M	0.931677	N
chr19	54150473	54153745	C19MC	placenta-specific	Soma	7W	M	0.931881	N
chr2	62733299	62734454	TMEM17	placenta-specific	PGC	10W	F	0.00308219	Y
chr2	62733299	62734454	TMEM17	placenta-specific	PGC	10W	M	0.00671429	Y
chr2	62733299	62734454	TMEM17	placenta-specific	PGC	11W	F	0.024026	Y
chr2	62733299	62734454	TMEM17	placenta-specific	PGC	11W	M	0.00749508	Y
chr2	62733299	62734454	TMEM17	placenta-specific	PGC	13W	M	0.0012987	Y
chr2	62733299	62734454	TMEM17	placenta-specific	PGC	17W	F	0.00777778	Y
chr2	62733299	62734454	TMEM17	placenta-specific	PGC	19W	M	0.00322147	Y
chr2	62733299	62734454	TMEM17	placenta-specific	PGC	7W	M	0.0183845	Y
chr2	62733299	62734454	TMEM17	placenta-specific	Soma	10W	M	0.00148148	Y
chr2	62733299	62734454	TMEM17	placenta-specific	Soma	11W	M	0.0267159	Y
chr2	62733299	62734454	TMEM17	placenta-specific	Soma	17W	F	0.0488506	Y
chr2	62733299	62734454	TMEM17	placenta-specific	Soma	19W	M	0.0335616	Y
chr2	62733299	62734454	TMEM17	placenta-specific	Soma	7W	M	0.0587762	Y
chr2	73519359	73521905	EGR4	placenta-specific	PGC	10W	F	0.00559544	N
chr2	73519359	73521905	EGR4	placenta-specific	PGC	10W	M	0.0110769	N
chr2	73519359	73521905	EGR4	placenta-specific	PGC	11W	F	0.0127205	N
chr2	73519359	73521905	EGR4	placenta-specific	PGC	11W	M	0.00978394	N
chr2	73519359	73521905	EGR4	placenta-specific	PGC	13W	M	0.0184502	N
chr2	73519359	73521905	EGR4	placenta-specific	PGC	17W	F	0.0105199	N
chr2	73519359	73521905	EGR4	placenta-specific	PGC	19W	M	0.0112208	N
chr2	73519359	73521905	EGR4	placenta-specific	PGC	7W	M	0.010789	N
chr2	73519359	73521905	EGR4	placenta-specific	Soma	10W	M	0.0329021	N
chr2	73519359	73521905	EGR4	placenta-specific	Soma	11W	M	0.0347052	N
chr2	73519359	73521905	EGR4	placenta-specific	Soma	17W	F	0.0489499	N
chr2	73519359	73521905	EGR4	placenta-specific	Soma	19W	M	0.0574796	N
chr2	73519359	73521905	EGR4	placenta-specific	Soma	7W	M	0.0362623	N
chr2	118943937	118944846		placenta-specific	PGC	10W	F	0.00138889	Y
chr2	118943937	118944846		placenta-specific	PGC	10W	M	0.00939274	Y
chr2	118943937	118944846		placenta-specific	PGC	11W	F	0.00839361	Y
chr2	118943937	118944846		placenta-specific	PGC	11W	M	0.0235584	Y
chr2	118943937	118944846		placenta-specific	PGC	13W	M	0.0161866	Y
chr2	118943937	118944846		placenta-specific	PGC	17W	F	0.00426632	Y
chr2	118943937	118944846		placenta-specific	PGC	19W	M	0.033103	Y
chr2	118943937	118944846		placenta-specific	PGC	7W	M	0.0282773	Y
chr2	118943937	118944846		placenta-specific	Soma	10W	M	0.109375	Y
chr2	118943937	118944846		placenta-specific	Soma	11W	M	0.103865	Y
chr2	118943937	118944846		placenta-specific	Soma	17W	F	0.0655738	Y
chr2	118943937	118944846		placenta-specific	Soma	19W	M	0.0738162	Y
chr2	118943937	118944846		placenta-specific	Soma	7W	M	0.109722	Y
chr2	207066967	207069321	GPR1-AS	placenta-specific	PGC	10W	F	0.0119906	Y
chr2	207066967	207069321	GPR1-AS	placenta-specific	PGC	10W	M	0.0525174	Y
chr2	207066967	207069321	GPR1-AS	placenta-specific	PGC	11W	F	0.0555392	Y
chr2	207066967	207069321	GPR1-AS	placenta-specific	PGC	11W	M	0.0485758	Y
chr2	207066967	207069321	GPR1-AS	placenta-specific	PGC	13W	M	0.0355102	Y
chr2	207066967	207069321	GPR1-AS	placenta-specific	PGC	17W	F	0.0939076	Y
chr2	207066967	207069321	GPR1-AS	placenta-specific	PGC	19W	M	0.0480561	Y
chr2	207066967	207069321	GPR1-AS	placenta-specific	PGC	7W	M	0.226676	Y
chr2	207066967	207069321	GPR1-AS	placenta-specific	Soma	10W	M	0.944192	Y
chr2	207066967	207069321	GPR1-AS	placenta-specific	Soma	11W	M	0.939291	Y
chr2	207066967	207069321	GPR1-AS	placenta-specific	Soma	17W	F	0.943576	Y
chr2	207066967	207069321	GPR1-AS	placenta-specific	Soma	19W	M	0.944577	Y
chr2	207066967	207069321	GPR1-AS	placenta-specific	Soma	7W	M	0.937289	Y
chr22	24551280	24553640	CABIN1	placenta-specific	PGC	10W	F	0.0053291	Y
chr22	24551280	24553640	CABIN1	placenta-specific	PGC	10W	M	0.0106608	Y
chr22	24551280	24553640	CABIN1	placenta-specific	PGC	11W	F	0.0102837	Y
chr22	24551280	24553640	CABIN1	placenta-specific	PGC	11W	M	0.00977831	Y
chr22	24551280	24553640	CABIN1	placenta-specific	PGC	13W	M	0.0076362	Y
chr22	24551280	24553640	CABIN1	placenta-specific	PGC	17W	F	0.0123608	Y
chr22	24551280	24553640	CABIN1	placenta-specific	PGC	19W	M	0.00960829	Y
chr22	24551280	24553640	CABIN1	placenta-specific	PGC	7W	M	0.0111528	Y
chr22	24551280	24553640	CABIN1	placenta-specific	Soma	10W	M	0.0571615	Y
chr22	24551280	24553640	CABIN1	placenta-specific	Soma	11W	M	0.0524534	Y
chr22	24551280	24553640	CABIN1	placenta-specific	Soma	17W	F	0.0558797	Y
chr22	24551280	24553640	CABIN1	placenta-specific	Soma	19W	M	0.0520601	Y
chr22	24551280	24553640	CABIN1	placenta-specific	Soma	7W	M	0.0413926	Y
chr3	128336544	128337642	RPN1	placenta-specific	PGC	10W	F	0.00649396	Y
chr3	128336544	128337642	RPN1	placenta-specific	PGC	10W	M	0.00465512	Y
chr3	128336544	128337642	RPN1	placenta-specific	PGC	11W	F	0.00555951	Y
chr3	128336544	128337642	RPN1	placenta-specific	PGC	11W	M	0.0118231	Y
chr3	128336544	128337642	RPN1	placenta-specific	PGC	13W	M	0.00773036	Y
chr3	128336544	128337642	RPN1	placenta-specific	PGC	17W	F	0.023687	Y
chr3	128336544	128337642	RPN1	placenta-specific	PGC	19W	M	0.0119597	Y
chr3	128336544	128337642	RPN1	placenta-specific	PGC	7W	M	0.017687	Y
chr3	128336544	128337642	RPN1	placenta-specific	Soma	10W	M	0.019837	Y
chr3	128336544	128337642	RPN1	placenta-specific	Soma	11W	M	0.0397339	Y
chr3	128336544	128337642	RPN1	placenta-specific	Soma	17W	F	0.0975877	Y
chr3	128336544	128337642	RPN1	placenta-specific	Soma	19W	M	0.0492509	Y
chr3	128336544	128337642	RPN1	placenta-specific	Soma	7W	M	0.064881	Y
chr3	182815725	182822410	MCCC1	placenta-specific	PGC	10W	F	0.2236	Y
chr3	182815725	182822410	MCCC1	placenta-specific	PGC	10W	M	0.214288	Y
chr3	182815725	182822410	MCCC1	placenta-specific	PGC	11W	F	0.214804	Y
chr3	182815725	182822410	MCCC1	placenta-specific	PGC	11W	M	0.169506	Y
chr3	182815725	182822410	MCCC1	placenta-specific	PGC	13W	M	0.171198	Y
chr3	182815725	182822410	MCCC1	placenta-specific	PGC	17W	F	0.236495	Y
chr3	182815725	182822410	MCCC1	placenta-specific	PGC	19W	M	0.109697	Y
chr3	182815725	182822410	MCCC1	placenta-specific	PGC	7W	M	0.368762	Y
chr3	182815725	182822410	MCCC1	placenta-specific	Soma	10W	M	0.6408	Y
chr3	182815725	182822410	MCCC1	placenta-specific	Soma	11W	M	0.672715	Y
chr3	182815725	182822410	MCCC1	placenta-specific	Soma	17W	F	0.691177	Y
chr3	182815725	182822410	MCCC1	placenta-specific	Soma	19W	M	0.656482	Y
chr3	182815725	182822410	MCCC1	placenta-specific	Soma	7W	M	0.684951	Y
chr3	196728281	196731463	MFI2	placenta-specific	PGC	10W	F	0.0179578	Y
chr3	196728281	196731463	MFI2	placenta-specific	PGC	10W	M	0.0169814	Y
chr3	196728281	196731463	MFI2	placenta-specific	PGC	11W	F	0.0153482	Y
chr3	196728281	196731463	MFI2	placenta-specific	PGC	11W	M	0.0118924	Y
chr3	196728281	196731463	MFI2	placenta-specific	PGC	13W	M	0.0101837	Y
chr3	196728281	196731463	MFI2	placenta-specific	PGC	17W	F	0.0316088	Y
chr3	196728281	196731463	MFI2	placenta-specific	PGC	19W	M	0.0124315	Y
chr3	196728281	196731463	MFI2	placenta-specific	PGC	7W	M	0.025957	Y
chr3	196728281	196731463	MFI2	placenta-specific	Soma	10W	M	0.158717	Y
chr3	196728281	196731463	MFI2	placenta-specific	Soma	11W	M	0.13108	Y
chr3	196728281	196731463	MFI2	placenta-specific	Soma	17W	F	0.142835	Y
chr3	196728281	196731463	MFI2	placenta-specific	Soma	19W	M	0.193798	Y
chr3	196728281	196731463	MFI2	placenta-specific	Soma	7W	M	0.160672	Y
chr4	102711842	102713967	BANK1	placenta-specific	PGC	10W	F	0.0113032	Y
chr4	102711842	102713967	BANK1	placenta-specific	PGC	10W	M	0	Y
chr4	102711842	102713967	BANK1	placenta-specific	PGC	11W	F	0.00890023	Y
chr4	102711842	102713967	BANK1	placenta-specific	PGC	11W	M	0.00844315	Y
chr4	102711842	102713967	BANK1	placenta-specific	PGC	13W	M	0.00366775	Y
chr4	102711842	102713967	BANK1	placenta-specific	PGC	17W	F	0.0152107	Y
chr4	102711842	102713967	BANK1	placenta-specific	PGC	19W	M	0.0225809	Y
chr4	102711842	102713967	BANK1	placenta-specific	PGC	7W	M	0.0156691	Y
chr4	102711842	102713967	BANK1	placenta-specific	Soma	10W	M	0.0600358	Y
chr4	102711842	102713967	BANK1	placenta-specific	Soma	11W	M	0.141116	Y
chr4	102711842	102713967	BANK1	placenta-specific	Soma	17W	F	0.205128	Y
chr4	102711842	102713967	BANK1	placenta-specific	Soma	19W	M	0.0972603	Y
chr4	102711842	102713967	BANK1	placenta-specific	Soma	7W	M	0.0298174	Y
chr5	90976	92437		placenta-specific	PGC	10W	F	0.0112335	N
chr5	90976	92437		placenta-specific	PGC	10W	M	0.00929358	N
chr5	90976	92437		placenta-specific	PGC	11W	F	0.0250835	N
chr5	90976	92437		placenta-specific	PGC	11W	M	0.0125846	N
chr5	90976	92437		placenta-specific	PGC	13W	M	0.00357778	N
chr5	90976	92437		placenta-specific	PGC	17W	F	0.0163983	N
chr5	90976	92437		placenta-specific	PGC	19W	M	0.0144155	N
chr5	90976	92437		placenta-specific	PGC	7W	M	0.0341986	N
chr5	90976	92437		placenta-specific	Soma	10W	M	0.10521	N
chr5	90976	92437		placenta-specific	Soma	11W	M	0.078246	N
chr5	90976	92437		placenta-specific	Soma	17W	F	0.225806	N
chr5	90976	92437		placenta-specific	Soma	19W	M	0.142873	N
chr5	90976	92437		placenta-specific	Soma	7W	M	0.206059	N
chr5	58332926	58337166	PDE4D	placenta-specific	PGC	10W	F	0.0107796	Y
chr5	58332926	58337166	PDE4D	placenta-specific	PGC	10W	M	0.00902355	Y
chr5	58332926	58337166	PDE4D	placenta-specific	PGC	11W	F	0.00802718	Y
chr5	58332926	58337166	PDE4D	placenta-specific	PGC	11W	M	0.0114629	Y
chr5	58332926	58337166	PDE4D	placenta-specific	PGC	13W	M	0.0165557	Y
chr5	58332926	58337166	PDE4D	placenta-specific	PGC	17W	F	0.0167121	Y
chr5	58332926	58337166	PDE4D	placenta-specific	PGC	19W	M	0.0158923	Y
chr5	58332926	58337166	PDE4D	placenta-specific	PGC	7W	M	0.0107052	Y
chr5	58332926	58337166	PDE4D	placenta-specific	Soma	10W	M	0.0779604	Y
chr5	58332926	58337166	PDE4D	placenta-specific	Soma	11W	M	0.124724	Y
chr5	58332926	58337166	PDE4D	placenta-specific	Soma	17W	F	0.0993585	Y
chr5	58332926	58337166	PDE4D	placenta-specific	Soma	19W	M	0.0698519	Y
chr5	58332926	58337166	PDE4D	placenta-specific	Soma	7W	M	0.0684459	Y
chr5	95066854	95069104	RHOBTB3	placenta-specific	PGC	10W	F	0.00585912	Y
chr5	95066854	95069104	RHOBTB3	placenta-specific	PGC	10W	M	0.0833559	Y
chr5	95066854	95069104	RHOBTB3	placenta-specific	PGC	11W	F	0.00936474	Y
chr5	95066854	95069104	RHOBTB3	placenta-specific	PGC	11W	M	0.00742823	Y
chr5	95066854	95069104	RHOBTB3	placenta-specific	PGC	13W	M	0.0107717	Y
chr5	95066854	95069104	RHOBTB3	placenta-specific	PGC	17W	F	0.00798229	Y
chr5	95066854	95069104	RHOBTB3	placenta-specific	PGC	19W	M	0.00953252	Y
chr5	95066854	95069104	RHOBTB3	placenta-specific	PGC	7W	M	0.0109929	Y
chr5	95066854	95069104	RHOBTB3	placenta-specific	Soma	10W	M	0.0220652	Y
chr5	95066854	95069104	RHOBTB3	placenta-specific	Soma	11W	M	0.0400795	Y
chr5	95066854	95069104	RHOBTB3	placenta-specific	Soma	17W	F	0.0302721	Y
chr5	95066854	95069104	RHOBTB3	placenta-specific	Soma	19W	M	0.0252381	Y
chr5	95066854	95069104	RHOBTB3	placenta-specific	Soma	7W	M	0.0260846	Y
chr5	139493865	139494366	PURA	placenta-specific	PGC	10W	F	0.00926876	Y
chr5	139493865	139494366	PURA	placenta-specific	PGC	10W	M	0.066517	Y
chr5	139493865	139494366	PURA	placenta-specific	PGC	11W	F	0.012275	Y
chr5	139493865	139494366	PURA	placenta-specific	PGC	11W	M	0.00717095	Y
chr5	139493865	139494366	PURA	placenta-specific	PGC	13W	M	0.018029	Y
chr5	139493865	139494366	PURA	placenta-specific	PGC	17W	F	0.010422	Y
chr5	139493865	139494366	PURA	placenta-specific	PGC	19W	M	0.0147927	Y
chr5	139493865	139494366	PURA	placenta-specific	PGC	7W	M	0.00781026	Y
chr5	139493865	139494366	PURA	placenta-specific	Soma	10W	M	0.00700935	Y
chr5	139493865	139494366	PURA	placenta-specific	Soma	11W	M	0.0236398	Y
chr5	139493865	139494366	PURA	placenta-specific	Soma	17W	F	0.0060241	Y
chr5	139493865	139494366	PURA	placenta-specific	Soma	19W	M	0.014652	Y
chr5	139493865	139494366	PURA	placenta-specific	Soma	7W	M	0.013726	Y
chr5	176055855	176058096	PURA	placenta-specific	PGC	10W	F	0.00521645	Y
chr5	176055855	176058096	SNCB	placenta-specific	PGC	10W	M	0.0137526	N
chr5	176055855	176058096	SNCB	placenta-specific	PGC	11W	F	0.0108066	N
chr5	176055855	176058096	SNCB	placenta-specific	PGC	11W	M	0.0106504	N
chr5	176055855	176058096	SNCB	placenta-specific	PGC	13W	M	0.00802921	N
chr5	176055855	176058096	SNCB	placenta-specific	PGC	17W	F	0.0067348	N
chr5	176055855	176058096	SNCB	placenta-specific	PGC	19W	M	0.00882194	N
chr5	176055855	176058096	SNCB	placenta-specific	PGC	7W	M	0.0117839	N
chr5	176055855	176058096	SNCB	placenta-specific	Soma	10W	M	0.0461383	N
chr5	176055855	176058096	SNCB	placenta-specific	Soma	11W	M	0.082954	N
chr5	176055855	176058096	SNCB	placenta-specific	Soma	17W	F	0.0338515	N
chr5	176055855	176058096	SNCB	placenta-specific	Soma	19W	M	0.0402003	N
chr5	176055855	176058096	SNCB	placenta-specific	Soma	7W	M	0.0330015	N
chr6	14115948	14118251	CD83	placenta-specific	PGC	10W	F	0.0102304	N
chr6	14115948	14118251	CD83	placenta-specific	PGC	10W	M	0.0466629	N
chr6	14115948	14118251	CD83	placenta-specific	PGC	11W	F	0.0220055	N
chr6	14115948	14118251	CD83	placenta-specific	PGC	11W	M	0.0174497	N
chr6	14115948	14118251	CD83	placenta-specific	PGC	13W	M	0.014009	N
chr6	14115948	14118251	CD83	placenta-specific	PGC	17W	F	0.0215947	N
chr6	14115948	14118251	CD83	placenta-specific	PGC	19W	M	0.0158367	N
chr6	14115948	14118251	CD83	placenta-specific	PGC	7W	M	0.0278878	N
chr6	14115948	14118251	CD83	placenta-specific	Soma	10W	M	0.107337	N
chr6	14115948	14118251	CD83	placenta-specific	Soma	11W	M	0.13946	N
chr6	14115948	14118251	CD83	placenta-specific	Soma	17W	F	0.168874	N
chr6	14115948	14118251	CD83	placenta-specific	Soma	19W	M	0.199405	N
chr6	14115948	14118251	CD83	placenta-specific	Soma	7W	M	0.130648	N
chr6	106957507	106961973	AIM1	placenta-specific	PGC	10W	F	0.00931242	Y
chr6	106957507	106961973	AIM1	placenta-specific	PGC	10W	M	0.00725236	Y
chr6	106957507	106961973	AIM1	placenta-specific	PGC	11W	F	0.00622124	Y
chr6	106957507	106961973	AIM1	placenta-specific	PGC	11W	M	0.00684473	Y
chr6	106957507	106961973	AIM1	placenta-specific	PGC	13W	M	0.00778287	Y
chr6	106957507	106961973	AIM1	placenta-specific	PGC	17W	F	0.00736071	Y
chr6	106957507	106961973	AIM1	placenta-specific	PGC	19W	M	0.00987367	Y
chr6	106957507	106961973	AIM1	placenta-specific	PGC	7W	M	0.0092222	Y
chr6	106957507	106961973	AIM1	placenta-specific	Soma	10W	M	0.00868545	Y
chr6	106957507	106961973	AIM1	placenta-specific	Soma	11W	M	0.0233163	Y
chr6	106957507	106961973	AIM1	placenta-specific	Soma	17W	F	0.0109916	Y
chr6	106957507	106961973	AIM1	placenta-specific	Soma	19W	M	0.0223152	Y
chr6	106957507	106961973	AIM1	placenta-specific	Soma	7W	M	0.00665823	Y
chr7	11870826	11871746	THSD7A	placenta-specific	PGC	10W	F	0.0132246	N
chr7	11870826	11871746	THSD7A	placenta-specific	PGC	10W	M	0.00645425	N
chr7	11870826	11871746	THSD7A	placenta-specific	PGC	11W	F	0.00675119	N
chr7	11870826	11871746	THSD7A	placenta-specific	PGC	11W	M	0.0062019	N
chr7	11870826	11871746	THSD7A	placenta-specific	PGC	13W	M	0.010879	N
chr7	11870826	11871746	THSD7A	placenta-specific	PGC	17W	F	0.00849673	N
chr7	11870826	11871746	THSD7A	placenta-specific	PGC	19W	M	0.006593	N
chr7	11870826	11871746	THSD7A	placenta-specific	PGC	7W	M	0.00803755	N
chr7	11870826	11871746	THSD7A	placenta-specific	Soma	10W	M	0.00684932	N
chr7	11870826	11871746	THSD7A	placenta-specific	Soma	11W	M	0.00572917	N
chr7	11870826	11871746	THSD7A	placenta-specific	Soma	17W	F	0	N
chr7	11870826	11871746	THSD7A	placenta-specific	Soma	19W	M	0.0333333	N
chr7	11870826	11871746	THSD7A	placenta-specific	Soma	7W	M	0	N
chr7	12610078	12611415	SCIN	placenta-specific	PGC	10W	F	0.00443834	Y
chr7	12610078	12611415	SCIN	placenta-specific	PGC	10W	M	0.151805	Y
chr7	12610078	12611415	SCIN	placenta-specific	PGC	11W	F	0.00484945	Y
chr7	12610078	12611415	SCIN	placenta-specific	PGC	11W	M	0.0022409	Y
chr7	12610078	12611415	SCIN	placenta-specific	PGC	13W	M	0.00600756	Y
chr7	12610078	12611415	SCIN	placenta-specific	PGC	17W	F	0.0147078	Y
chr7	12610078	12611415	SCIN	placenta-specific	PGC	19W	M	0.0106957	Y
chr7	12610078	12611415	SCIN	placenta-specific	PGC	7W	M	0.0117764	Y
chr7	12610078	12611415	SCIN	placenta-specific	Soma	10W	M	0.0609858	Y
chr7	12610078	12611415	SCIN	placenta-specific	Soma	11W	M	0.102431	Y
chr7	12610078	12611415	SCIN	placenta-specific	Soma	17W	F	0.0892256	Y
chr7	12610078	12611415	SCIN	placenta-specific	Soma	19W	M	0.159563	Y
chr7	12610078	12611415	SCIN	placenta-specific	Soma	7W	M	0.0517789	Y
chr7	43151168	43152684	HECW1	placenta-specific	PGC	10W	F	0.00522428	N
chr7	43151168	43152684	HECW1	placenta-specific	PGC	10W	M	0.00641182	N
chr7	43151168	43152684	HECW1	placenta-specific	PGC	11W	F	0.0184369	N
chr7	43151168	43152684	HECW1	placenta-specific	PGC	11W	M	0.00929103	N
chr7	43151168	43152684	HECW1	placenta-specific	PGC	13W	M	0.0169683	N
chr7	43151168	43152684	HECW1	placenta-specific	PGC	17W	F	0.022176	N
chr7	43151168	43152684	HECW1	placenta-specific	PGC	19W	M	0.00635684	N
chr7	43151168	43152684	HECW1	placenta-specific	PGC	7W	M	0.0191049	N
chr7	43151168	43152684	HECW1	placenta-specific	Soma	10W	M	0.0373423	N
chr7	43151168	43152684	HECW1	placenta-specific	Soma	11W	M	0.0736564	N
chr7	43151168	43152684	HECW1	placenta-specific	Soma	17W	F	0.0425	N
chr7	43151168	43152684	HECW1	placenta-specific	Soma	19W	M	0.0512295	N
chr7	43151168	43152684	HECW1	placenta-specific	Soma	7W	M	0.0497942	N
chr7	65877222	65879491	LINC00174	placenta-specific	PGC	10W	F	0.0185039	Y
chr7	65877222	65879491	LINC00174	placenta-specific	PGC	10W	M	0.029265	Y
chr7	65877222	65879491	LINC00174	placenta-specific	PGC	11W	F	0.0266773	Y
chr7	65877222	65879491	LINC00174	placenta-specific	PGC	11W	M	0.0175178	Y
chr7	65877222	65879491	LINC00174	placenta-specific	PGC	13W	M	0.01291	Y
chr7	65877222	65879491	LINC00174	placenta-specific	PGC	17W	F	0.0543952	Y
chr7	65877222	65879491	LINC00174	placenta-specific	PGC	19W	M	0.0220815	Y
chr7	65877222	65879491	LINC00174	placenta-specific	PGC	7W	M	0.087505	Y
chr7	65877222	65879491	LINC00174	placenta-specific	Soma	10W	M	0.437973	Y
chr7	65877222	65879491	LINC00174	placenta-specific	Soma	11W	M	0.488225	Y
chr7	65877222	65879491	LINC00174	placenta-specific	Soma	17W	F	0.445679	Y
chr7	65877222	65879491	LINC00174	placenta-specific	Soma	19W	M	0.428725	Y
chr7	65877222	65879491	LINC00174	placenta-specific	Soma	7W	M	0.40871	Y
chr7	106297905	106303036	CCDC71L	placenta-specific	PGC	10W	F	0.017813	Y
chr7	106297905	106303036	CCDC71L	placenta-specific	PGC	10W	M	0.0238988	Y
chr7	106297905	106303036	CCDC71L	placenta-specific	PGC	11W	F	0.0239908	Y
chr7	106297905	106303036	CCDC71L	placenta-specific	PGC	11W	M	0.011222	Y
chr7	106297905	106303036	CCDC71L	placenta-specific	PGC	13W	M	0.0139629	Y
chr7	106297905	106303036	CCDC71L	placenta-specific	PGC	17W	F	0.0201722	Y
chr7	106297905	106303036	CCDC71L	placenta-specific	PGC	19W	M	0.0148547	Y
chr7	106297905	106303036	CCDC71L	placenta-specific	PGC	7W	M	0.0459963	Y
chr7	106297905	106303036	CCDC71L	placenta-specific	Soma	10W	M	0.0714615	Y
chr7	106297905	106303036	CCDC71L	placenta-specific	Soma	11W	M	0.0894423	Y
chr7	106297905	106303036	CCDC71L	placenta-specific	Soma	17W	F	0.0455026	Y
chr7	106297905	106303036	CCDC71L	placenta-specific	Soma	19W	M	0.0695425	Y
chr7	106297905	106303036	CCDC71L	placenta-specific	Soma	7W	M	0.0456706	Y
chr7	134670012	134671987	AGBL3	placenta-specific	PGC	10W	F	0.0339374	Y
chr7	134670012	134671987	AGBL3	placenta-specific	PGC	10W	M	0.0196972	Y
chr7	134670012	134671987	AGBL3	placenta-specific	PGC	11W	F	0.0093254	Y
chr7	134670012	134671987	AGBL3	placenta-specific	PGC	11W	M	0.0240317	Y
chr7	134670012	134671987	AGBL3	placenta-specific	PGC	13W	M	0.0178843	Y
chr7	134670012	134671987	AGBL3	placenta-specific	PGC	17W	F	0.0528214	Y
chr7	134670012	134671987	AGBL3	placenta-specific	PGC	19W	M	0.00676092	Y
chr7	134670012	134671987	AGBL3	placenta-specific	PGC	7W	M	0.0383086	Y
chr7	134670012	134671987	AGBL3	placenta-specific	Soma	10W	M	0.094	Y
chr7	134670012	134671987	AGBL3	placenta-specific	Soma	11W	M	0.0953808	Y
chr7	134670012	134671987	AGBL3	placenta-specific	Soma	17W	F	0.0277778	Y
chr7	134670012	134671987	AGBL3	placenta-specific	Soma	19W	M	0.0668831	Y
chr7	134670012	134671987	AGBL3	placenta-specific	Soma	7W	M	0.0441595	Y
chr8	135704950	135707641	ZFAT	placenta-specific	PGC	10W	F	0.0571031	Y
chr8	135704950	135707641	ZFAT	placenta-specific	PGC	10W	M	0.0585658	Y
chr8	135704950	135707641	ZFAT	placenta-specific	PGC	11W	F	0.0656672	Y
chr8	135704950	135707641	ZFAT	placenta-specific	PGC	11W	M	0.052707	Y
chr8	135704950	135707641	ZFAT	placenta-specific	PGC	13W	M	0.0248299	Y
chr8	135704950	135707641	ZFAT	placenta-specific	PGC	17W	F	0.0603246	Y
chr8	135704950	135707641	ZFAT	placenta-specific	PGC	19W	M	0.0961381	Y
chr8	135704950	135707641	ZFAT	placenta-specific	PGC	7W	M	0.201401	Y
chr8	135704950	135707641	ZFAT	placenta-specific	Soma	10W	M	0.91011	Y
chr8	135704950	135707641	ZFAT	placenta-specific	Soma	11W	M	0.955959	Y
chr8	135704950	135707641	ZFAT	placenta-specific	Soma	17W	F	0.877037	Y
chr8	135704950	135707641	ZFAT	placenta-specific	Soma	19W	M	0.914954	Y
chr8	135704950	135707641	ZFAT	placenta-specific	Soma	7W	M	0.9289	Y
chr9	4297968	4300144	GLIS3	placenta-specific	PGC	10W	F	0.00835537	Y
chr9	4297968	4300144	GLIS3	placenta-specific	PGC	10W	M	0.00871516	Y
chr9	4297968	4300144	GLIS3	placenta-specific	PGC	11W	F	0.00511326	Y
chr9	4297968	4300144	GLIS3	placenta-specific	PGC	11W	M	0.00981743	Y
chr9	4297968	4300144	GLIS3	placenta-specific	PGC	13W	M	0.0116727	Y
chr9	4297968	4300144	GLIS3	placenta-specific	PGC	17W	F	0.00938503	Y
chr9	4297968	4300144	GLIS3	placenta-specific	PGC	19W	M	0.0080218	Y
chr9	4297968	4300144	GLIS3	placenta-specific	PGC	7W	M	0.00792548	Y
chr9	4297968	4300144	GLIS3	placenta-specific	Soma	10W	M	0.0101323	Y
chr9	4297968	4300144	GLIS3	placenta-specific	Soma	11W	M	0.00656616	Y
chr9	4297968	4300144	GLIS3	placenta-specific	Soma	17W	F	0.00652432	Y
chr9	4297968	4300144	GLIS3	placenta-specific	Soma	19W	M	0.00697085	Y
chr9	4297968	4300144	GLIS3	placenta-specific	Soma	7W	M	0.00729789	Y
chr9	37799693	37803719	DCAF10	placenta-specific	PGC	10W	F	0.0101198	Y
chr9	37799693	37803719	DCAF10	placenta-specific	PGC	10W	M	0.00998344	Y
chr9	37799693	37803719	DCAF10	placenta-specific	PGC	11W	F	0.0116974	Y
chr9	37799693	37803719	DCAF10	placenta-specific	PGC	11W	M	0.0155688	Y
chr9	37799693	37803719	DCAF10	placenta-specific	PGC	13W	M	0.00538056	Y
chr9	37799693	37803719	DCAF10	placenta-specific	PGC	17W	F	0.0173962	Y
chr9	37799693	37803719	DCAF10	placenta-specific	PGC	19W	M	0.00591514	Y
chr9	37799693	37803719	DCAF10	placenta-specific	PGC	7W	M	0.0237558	Y
chr9	37799693	37803719	DCAF10	placenta-specific	Soma	10W	M	0.148378	Y
chr9	37799693	37803719	DCAF10	placenta-specific	Soma	11W	M	0.169274	Y
chr9	37799693	37803719	DCAF10	placenta-specific	Soma	17W	F	0.12638	Y
chr9	37799693	37803719	DCAF10	placenta-specific	Soma	19W	M	0.121281	Y
chr9	37799693	37803719	DCAF10	placenta-specific	Soma	7W	M	0.127439	Y

## Sheet: Candidates_hypo somatic tissues
Chr.	Start	End	Type of gDMR	Cell type	Gestational age	Sex	% methylation
chr1	976821	977309	candidate	PGC	10W	F	0.0872546
chr1	976821	977309	candidate	PGC	10W	M	0.0457924
chr1	976821	977309	candidate	PGC	11W	F	0.0144519
chr1	976821	977309	candidate	PGC	11W	M	0.0322398
chr1	976821	977309	candidate	PGC	13W	M	0.00445269
chr1	976821	977309	candidate	PGC	17W	F	0.0529637
chr1	976821	977309	candidate	PGC	19W	M	0.0513107
chr1	976821	977309	candidate	PGC	7W	M	0.103314
chr1	976821	977309	candidate	Soma	10W	M	0.669996
chr1	976821	977309	candidate	Soma	11W	M	0.625651
chr1	976821	977309	candidate	Soma	17W	F	0.618357
chr1	976821	977309	candidate	Soma	19W	M	0.673203
chr1	976821	977309	candidate	Soma	7W	M	0.655583
chr1	6499983	6501476	candidate	PGC	10W	F	0.00546925
chr1	6499983	6501476	candidate	PGC	10W	M	0.0125022
chr1	6499983	6501476	candidate	PGC	11W	F	0.0135458
chr1	6499983	6501476	candidate	PGC	11W	M	0.00951034
chr1	6499983	6501476	candidate	PGC	13W	M	0.016323
chr1	6499983	6501476	candidate	PGC	17W	F	0.0112813
chr1	6499983	6501476	candidate	PGC	19W	M	0.0163423
chr1	6499983	6501476	candidate	PGC	7W	M	0.014525
chr1	6499983	6501476	candidate	Soma	10W	M	0.104427
chr1	6499983	6501476	candidate	Soma	11W	M	0.101984
chr1	6499983	6501476	candidate	Soma	17W	F	0.039801
chr1	6499983	6501476	candidate	Soma	19W	M	0.145511
chr1	6499983	6501476	candidate	Soma	7W	M	0.0966982
chr1	19614429	19616454	candidate	PGC	10W	F	0.0110132
chr1	19614429	19616454	candidate	PGC	10W	M	0.0114774
chr1	19614429	19616454	candidate	PGC	11W	F	0.0079002
chr1	19614429	19616454	candidate	PGC	11W	M	0.00860313
chr1	19614429	19616454	candidate	PGC	13W	M	0.01061
chr1	19614429	19616454	candidate	PGC	17W	F	0.0341734
chr1	19614429	19616454	candidate	PGC	19W	M	0.0208485
chr1	19614429	19616454	candidate	PGC	7W	M	0.0360884
chr1	19614429	19616454	candidate	Soma	10W	M	0.184594
chr1	19614429	19616454	candidate	Soma	11W	M	0.215163
chr1	19614429	19616454	candidate	Soma	17W	F	0.146738
chr1	19614429	19616454	candidate	Soma	19W	M	0.253175
chr1	19614429	19616454	candidate	Soma	7W	M	0.201314
chr1	36348678	36351041	candidate	PGC	10W	F	0.0119571
chr1	36348678	36351041	candidate	PGC	10W	M	0.0110575
chr1	36348678	36351041	candidate	PGC	11W	F	0.00604664
chr1	36348678	36351041	candidate	PGC	11W	M	0.00812849
chr1	36348678	36351041	candidate	PGC	13W	M	0.00538742
chr1	36348678	36351041	candidate	PGC	17W	F	0.00892827
chr1	36348678	36351041	candidate	PGC	19W	M	0.0116437
chr1	36348678	36351041	candidate	PGC	7W	M	0.00920895
chr1	36348678	36351041	candidate	Soma	10W	M	0.035909
chr1	36348678	36351041	candidate	Soma	11W	M	0.0553929
chr1	36348678	36351041	candidate	Soma	17W	F	0.0454545
chr1	36348678	36351041	candidate	Soma	19W	M	0.033462
chr1	36348678	36351041	candidate	Soma	7W	M	0.0199561
chr1	41831580	41832614	candidate	PGC	10W	F	0.00625492
chr1	41831580	41832614	candidate	PGC	10W	M	0.0147237
chr1	41831580	41832614	candidate	PGC	11W	F	0.00400018
chr1	41831580	41832614	candidate	PGC	11W	M	0.00789254
chr1	41831580	41832614	candidate	PGC	13W	M	0.0116841
chr1	41831580	41832614	candidate	PGC	17W	F	0.0133158
chr1	41831580	41832614	candidate	PGC	19W	M	0.0170637
chr1	41831580	41832614	candidate	PGC	7W	M	0.00568182
chr1	41831580	41832614	candidate	Soma	10W	M	0.0120275
chr1	41831580	41832614	candidate	Soma	11W	M	0.0223689
chr1	41831580	41832614	candidate	Soma	17W	F	0.0103376
chr1	41831580	41832614	candidate	Soma	19W	M	0.0503876
chr1	41831580	41832614	candidate	Soma	7W	M	0.0144739
chr1	42382352	42383814	candidate	PGC	10W	F	0.0326577
chr1	42382352	42383814	candidate	PGC	10W	M	0.0228866
chr1	42382352	42383814	candidate	PGC	11W	F	0.00769231
chr1	42382352	42383814	candidate	PGC	11W	M	0.012907
chr1	42382352	42383814	candidate	PGC	13W	M	0.0156054
chr1	42382352	42383814	candidate	PGC	17W	F	0.0420577
chr1	42382352	42383814	candidate	PGC	19W	M	0.020935
chr1	42382352	42383814	candidate	PGC	7W	M	0.0385041
chr1	42382352	42383814	candidate	Soma	10W	M	0.121606
chr1	42382352	42383814	candidate	Soma	11W	M	0.164441
chr1	42382352	42383814	candidate	Soma	17W	F	0.148543
chr1	42382352	42383814	candidate	Soma	19W	M	0.203476
chr1	42382352	42383814	candidate	Soma	7W	M	0.168229
chr1	46770348	46772076	candidate	PGC	10W	F	0.0177383
chr1	46770348	46772076	candidate	PGC	10W	M	0.0525041
chr1	46770348	46772076	candidate	PGC	11W	F	0.055174
chr1	46770348	46772076	candidate	PGC	11W	M	0.0490249
chr1	46770348	46772076	candidate	PGC	13W	M	0.0322823
chr1	46770348	46772076	candidate	PGC	17W	F	0.0902047
chr1	46770348	46772076	candidate	PGC	19W	M	0.0280795
chr1	46770348	46772076	candidate	PGC	7W	M	0.101937
chr1	46770348	46772076	candidate	Soma	10W	M	0.923978
chr1	46770348	46772076	candidate	Soma	11W	M	0.903252
chr1	46770348	46772076	candidate	Soma	17W	F	0.970149
chr1	46770348	46772076	candidate	Soma	19W	M	0.927037
chr1	46770348	46772076	candidate	Soma	7W	M	0.908694
chr1	55504790	55507049	candidate	PGC	10W	F	0.015573
chr1	55504790	55507049	candidate	PGC	10W	M	0.0107826
chr1	55504790	55507049	candidate	PGC	11W	F	0.00756934
chr1	55504790	55507049	candidate	PGC	11W	M	0.0107066
chr1	55504790	55507049	candidate	PGC	13W	M	0.00685251
chr1	55504790	55507049	candidate	PGC	17W	F	0.00801547
chr1	55504790	55507049	candidate	PGC	19W	M	0.013577
chr1	55504790	55507049	candidate	PGC	7W	M	0.0125864
chr1	55504790	55507049	candidate	Soma	10W	M	0.0796865
chr1	55504790	55507049	candidate	Soma	11W	M	0.15013
chr1	55504790	55507049	candidate	Soma	17W	F	0.111111
chr1	55504790	55507049	candidate	Soma	19W	M	0.0782877
chr1	55504790	55507049	candidate	Soma	7W	M	0.0935784
chr1	55520995	55523076	candidate	PGC	10W	F	0.022262
chr1	55520995	55523076	candidate	PGC	10W	M	0.0584059
chr1	55520995	55523076	candidate	PGC	11W	F	0.0908001
chr1	55520995	55523076	candidate	PGC	11W	M	0.0633408
chr1	55520995	55523076	candidate	PGC	13W	M	0.127177
chr1	55520995	55523076	candidate	PGC	17W	F	0.0599356
chr1	55520995	55523076	candidate	PGC	19W	M	0.0343554
chr1	55520995	55523076	candidate	PGC	7W	M	0.197412
chr1	55520995	55523076	candidate	Soma	10W	M	0.924416
chr1	55520995	55523076	candidate	Soma	11W	M	0.845802
chr1	55520995	55523076	candidate	Soma	17W	F	0.785268
chr1	55520995	55523076	candidate	Soma	19W	M	0.883573
chr1	55520995	55523076	candidate	Soma	7W	M	0.925273
chr1	67773187	67774116	candidate	PGC	10W	F	0.00839073
chr1	67773187	67774116	candidate	PGC	10W	M	0.0116641
chr1	67773187	67774116	candidate	PGC	11W	F	0.0183367
chr1	67773187	67774116	candidate	PGC	11W	M	0.00751895
chr1	67773187	67774116	candidate	PGC	13W	M	0.0179349
chr1	67773187	67774116	candidate	PGC	17W	F	0.015767
chr1	67773187	67774116	candidate	PGC	19W	M	0.00573244
chr1	67773187	67774116	candidate	PGC	7W	M	0.0114726
chr1	67773187	67774116	candidate	Soma	10W	M	0.00814536
chr1	67773187	67774116	candidate	Soma	11W	M	0.0246654
chr1	67773187	67774116	candidate	Soma	17W	F	0.0479582
chr1	67773187	67774116	candidate	Soma	19W	M	0.030303
chr1	67773187	67774116	candidate	Soma	7W	M	0.0330556
chr1	76620177	76622577	candidate	PGC	10W	F	0.136384
chr1	76620177	76622577	candidate	PGC	10W	M	0.108556
chr1	76620177	76622577	candidate	PGC	11W	F	0.147355
chr1	76620177	76622577	candidate	PGC	11W	M	0.0807213
chr1	76620177	76622577	candidate	PGC	13W	M	0.0651515
chr1	76620177	76622577	candidate	PGC	17W	F	0.144977
chr1	76620177	76622577	candidate	PGC	19W	M	0.0452522
chr1	76620177	76622577	candidate	PGC	7W	M	0.271798
chr1	76620177	76622577	candidate	Soma	10W	M	0.818876
chr1	76620177	76622577	candidate	Soma	11W	M	0.775405
chr1	76620177	76622577	candidate	Soma	17W	F	0.518678
chr1	76620177	76622577	candidate	Soma	19W	M	0.67
chr1	76620177	76622577	candidate	Soma	7W	M	0.73051
chr1	87335526	87338888	candidate	PGC	10W	F	0.18511
chr1	87335526	87338888	candidate	PGC	10W	M	0.208068
chr1	87335526	87338888	candidate	PGC	11W	F	0.204417
chr1	87335526	87338888	candidate	PGC	11W	M	0.178567
chr1	87335526	87338888	candidate	PGC	13W	M	0.177806
chr1	87335526	87338888	candidate	PGC	17W	F	0.198727
chr1	87335526	87338888	candidate	PGC	19W	M	0.0466606
chr1	87335526	87338888	candidate	PGC	7W	M	0.380235
chr1	87335526	87338888	candidate	Soma	10W	M	0.971579
chr1	87335526	87338888	candidate	Soma	11W	M	0.972753
chr1	87335526	87338888	candidate	Soma	17W	F	0.857601
chr1	87335526	87338888	candidate	Soma	19W	M	0.944792
chr1	87335526	87338888	candidate	Soma	7W	M	0.951093
chr1	90174525	90175911	candidate	PGC	10W	F	0.0821429
chr1	90174525	90175911	candidate	PGC	10W	M	0.0703179
chr1	90174525	90175911	candidate	PGC	11W	F	0.0473944
chr1	90174525	90175911	candidate	PGC	11W	M	0.067223
chr1	90174525	90175911	candidate	PGC	13W	M	0.0435556
chr1	90174525	90175911	candidate	PGC	17W	F	0.0929293
chr1	90174525	90175911	candidate	PGC	19W	M	0.0110294
chr1	90174525	90175911	candidate	PGC	7W	M	0.248586
chr1	90174525	90175911	candidate	Soma	10W	M	0.863265
chr1	90174525	90175911	candidate	Soma	11W	M	0.82569
chr1	90174525	90175911	candidate	Soma	17W	F	0.837963
chr1	90174525	90175911	candidate	Soma	19W	M	0.714894
chr1	90174525	90175911	candidate	Soma	7W	M	0.817341
chr1	90308401	90310503	candidate	PGC	10W	F	0.00896957
chr1	90308401	90310503	candidate	PGC	10W	M	0.00561735
chr1	90308401	90310503	candidate	PGC	11W	F	0.0132858
chr1	90308401	90310503	candidate	PGC	11W	M	0.0104115
chr1	90308401	90310503	candidate	PGC	13W	M	0.0190391
chr1	90308401	90310503	candidate	PGC	17W	F	0.0143539
chr1	90308401	90310503	candidate	PGC	19W	M	0.0103163
chr1	90308401	90310503	candidate	PGC	7W	M	0.0160899
chr1	90308401	90310503	candidate	Soma	10W	M	0.0832117
chr1	90308401	90310503	candidate	Soma	11W	M	0.132652
chr1	90308401	90310503	candidate	Soma	17W	F	0.111681
chr1	90308401	90310503	candidate	Soma	19W	M	0.0841639
chr1	90308401	90310503	candidate	Soma	7W	M	0.115987
chr1	92371204	92372672	candidate	PGC	10W	F	0.0166667
chr1	92371204	92372672	candidate	PGC	10W	M	0.0924554
chr1	92371204	92372672	candidate	PGC	11W	F	0.0601799
chr1	92371204	92372672	candidate	PGC	11W	M	0.11127
chr1	92371204	92372672	candidate	PGC	13W	M	0.0774977
chr1	92371204	92372672	candidate	PGC	17W	F	0.206554
chr1	92371204	92372672	candidate	PGC	19W	M	0.0255892
chr1	92371204	92372672	candidate	PGC	7W	M	0.277414
chr1	92371204	92372672	candidate	Soma	10W	M	0.93724
chr1	92371204	92372672	candidate	Soma	11W	M	0.934742
chr1	92371204	92372672	candidate	Soma	17W	F	0.956732
chr1	92371204	92372672	candidate	Soma	19W	M	0.959877
chr1	92371204	92372672	candidate	Soma	7W	M	0.955882
chr1	92427134	92427983	candidate	PGC	10W	F	0.0944803
chr1	92427134	92427983	candidate	PGC	10W	M	0.0725775
chr1	92427134	92427983	candidate	PGC	11W	F	0.0621528
chr1	92427134	92427983	candidate	PGC	11W	M	0.0216312
chr1	92427134	92427983	candidate	PGC	13W	M	0.0758885
chr1	92427134	92427983	candidate	PGC	17W	F	0.0886448
chr1	92427134	92427983	candidate	PGC	19W	M	0.0327957
chr1	92427134	92427983	candidate	PGC	7W	M	0.122088
chr1	92427134	92427983	candidate	Soma	10W	M	0.9825
chr1	92427134	92427983	candidate	Soma	11W	M	0.931512
chr1	92427134	92427983	candidate	Soma	17W	F	0.914286
chr1	92427134	92427983	candidate	Soma	19W	M	0.956522
chr1	92427134	92427983	candidate	Soma	7W	M	0.936842
chr1	93425157	93426149	candidate	PGC	10W	F	0.0172414
chr1	93425157	93426149	candidate	PGC	10W	M	0.0347924
chr1	93425157	93426149	candidate	PGC	11W	F	0.0708951
chr1	93425157	93426149	candidate	PGC	11W	M	0.0473495
chr1	93425157	93426149	candidate	PGC	13W	M	0.0182292
chr1	93425157	93426149	candidate	PGC	17W	F	0.0230722
chr1	93425157	93426149	candidate	PGC	19W	M	0.0137978
chr1	93425157	93426149	candidate	PGC	7W	M	0.112711
chr1	93425157	93426149	candidate	Soma	10W	M	0.69
chr1	93425157	93426149	candidate	Soma	11W	M	0.595089
chr1	93425157	93426149	candidate	Soma	17W	F	0.574713
chr1	93425157	93426149	candidate	Soma	19W	M	0.467029
chr1	93425157	93426149	candidate	Soma	7W	M	0.624908
chr1	142807829	142812800	candidate	PGC	10W	F	0.264537
chr1	142807829	142812800	candidate	PGC	10W	M	0.160724
chr1	142807829	142812800	candidate	PGC	11W	F	0.167375
chr1	142807829	142812800	candidate	PGC	11W	M	0.167489
chr1	142807829	142812800	candidate	PGC	13W	M	0.152405
chr1	142807829	142812800	candidate	PGC	17W	F	0.225894
chr1	142807829	142812800	candidate	PGC	19W	M	0.142331
chr1	142807829	142812800	candidate	PGC	7W	M	0.279949
chr1	142807829	142812800	candidate	Soma	10W	M	0.69096
chr1	142807829	142812800	candidate	Soma	11W	M	0.680364
chr1	142807829	142812800	candidate	Soma	17W	F	0.566356
chr1	142807829	142812800	candidate	Soma	19W	M	0.680415
chr1	142807829	142812800	candidate	Soma	7W	M	0.656028
chr1	154958362	154959074	candidate	PGC	10W	F	0.0820797
chr1	154958362	154959074	candidate	PGC	10W	M	0.062253
chr1	154958362	154959074	candidate	PGC	11W	F	0.0662913
chr1	154958362	154959074	candidate	PGC	11W	M	0.0420641
chr1	154958362	154959074	candidate	PGC	13W	M	0.0658537
chr1	154958362	154959074	candidate	PGC	17W	F	0.0585678
chr1	154958362	154959074	candidate	PGC	19W	M	0.0283654
chr1	154958362	154959074	candidate	PGC	7W	M	0.295795
chr1	154958362	154959074	candidate	Soma	10W	M	0.9875
chr1	154958362	154959074	candidate	Soma	11W	M	0.947572
chr1	154958362	154959074	candidate	Soma	17W	F	0.870455
chr1	154958362	154959074	candidate	Soma	19W	M	0.97619
chr1	154958362	154959074	candidate	Soma	7W	M	0.96375
chr1	166312316	166312681	candidate	PGC	10W	F	0.860399
chr1	166312316	166312681	candidate	PGC	10W	M	0.78656
chr1	166312316	166312681	candidate	PGC	11W	F	0.828266
chr1	166312316	166312681	candidate	PGC	11W	M	0.845331
chr1	166312316	166312681	candidate	PGC	13W	M	0.877147
chr1	166312316	166312681	candidate	PGC	17W	F	0.828755
chr1	166312316	166312681	candidate	PGC	19W	M	0.766614
chr1	166312316	166312681	candidate	PGC	7W	M	0.850792
chr1	166312316	166312681	candidate	Soma	10W	M	0.981771
chr1	166312316	166312681	candidate	Soma	11W	M	0.966161
chr1	166312316	166312681	candidate	Soma	17W	F	0.97807
chr1	166312316	166312681	candidate	Soma	19W	M	0.945004
chr1	166312316	166312681	candidate	Soma	7W	M	0.959722
chr1	166888684	166891491	candidate	PGC	10W	F	0.0194237
chr1	166888684	166891491	candidate	PGC	10W	M	0.0150767
chr1	166888684	166891491	candidate	PGC	11W	F	0.0207575
chr1	166888684	166891491	candidate	PGC	11W	M	0.0154063
chr1	166888684	166891491	candidate	PGC	13W	M	0.0155525
chr1	166888684	166891491	candidate	PGC	17W	F	0.0361049
chr1	166888684	166891491	candidate	PGC	19W	M	0.0376995
chr1	166888684	166891491	candidate	PGC	7W	M	0.0640703
chr1	166888684	166891491	candidate	Soma	10W	M	0.2134
chr1	166888684	166891491	candidate	Soma	11W	M	0.385137
chr1	166888684	166891491	candidate	Soma	17W	F	0.489018
chr1	166888684	166891491	candidate	Soma	19W	M	0.503715
chr1	166888684	166891491	candidate	Soma	7W	M	0.154606
chr1	180922277	180924506	candidate	PGC	10W	F	0.0250914
chr1	180922277	180924506	candidate	PGC	10W	M	0.0243896
chr1	180922277	180924506	candidate	PGC	11W	F	0.0338371
chr1	180922277	180924506	candidate	PGC	11W	M	0.0140638
chr1	180922277	180924506	candidate	PGC	13W	M	0.00771574
chr1	180922277	180924506	candidate	PGC	17W	F	0.0366497
chr1	180922277	180924506	candidate	PGC	19W	M	0.0226613
chr1	180922277	180924506	candidate	PGC	7W	M	0.0476404
chr1	180922277	180924506	candidate	Soma	10W	M	0.297352
chr1	180922277	180924506	candidate	Soma	11W	M	0.241548
chr1	180922277	180924506	candidate	Soma	17W	F	0.252648
chr1	180922277	180924506	candidate	Soma	19W	M	0.196032
chr1	180922277	180924506	candidate	Soma	7W	M	0.32396
chr1	181285914	181288964	candidate	PGC	10W	F	0.00744013
chr1	181285914	181288964	candidate	PGC	10W	M	0.0129981
chr1	181285914	181288964	candidate	PGC	11W	F	0.0239231
chr1	181285914	181288964	candidate	PGC	11W	M	0.00845908
chr1	181285914	181288964	candidate	PGC	13W	M	0.00745554
chr1	181285914	181288964	candidate	PGC	17W	F	0.016595
chr1	181285914	181288964	candidate	PGC	19W	M	0.0111798
chr1	181285914	181288964	candidate	PGC	7W	M	0.00847537
chr1	181285914	181288964	candidate	Soma	10W	M	0.0449524
chr1	181285914	181288964	candidate	Soma	11W	M	0.08912
chr1	181285914	181288964	candidate	Soma	17W	F	0.0435057
chr1	181285914	181288964	candidate	Soma	19W	M	0.0594581
chr1	181285914	181288964	candidate	Soma	7W	M	0.0496949
chr1	181382350	181383623	candidate	PGC	10W	F	0.0466307
chr1	181382350	181383623	candidate	PGC	10W	M	0.0471731
chr1	181382350	181383623	candidate	PGC	11W	F	0.109256
chr1	181382350	181383623	candidate	PGC	11W	M	0.071367
chr1	181382350	181383623	candidate	PGC	13W	M	0.0591372
chr1	181382350	181383623	candidate	PGC	17W	F	0.119247
chr1	181382350	181383623	candidate	PGC	19W	M	0.0453102
chr1	181382350	181383623	candidate	PGC	7W	M	0.195647
chr1	181382350	181383623	candidate	Soma	10W	M	0.955556
chr1	181382350	181383623	candidate	Soma	11W	M	0.92701
chr1	181382350	181383623	candidate	Soma	17W	F	0.867232
chr1	181382350	181383623	candidate	Soma	19W	M	0.890449
chr1	181382350	181383623	candidate	Soma	7W	M	0.936936
chr1	185022883	185025691	candidate	PGC	10W	F	0.0421303
chr1	185022883	185025691	candidate	PGC	10W	M	0.0974043
chr1	185022883	185025691	candidate	PGC	11W	F	0.0987523
chr1	185022883	185025691	candidate	PGC	11W	M	0.0302443
chr1	185022883	185025691	candidate	PGC	13W	M	0.0122078
chr1	185022883	185025691	candidate	PGC	17W	F	0.0711588
chr1	185022883	185025691	candidate	PGC	19W	M	0.0262226
chr1	185022883	185025691	candidate	PGC	7W	M	0.244394
chr1	185022883	185025691	candidate	Soma	10W	M	0.98635
chr1	185022883	185025691	candidate	Soma	11W	M	0.939721
chr1	185022883	185025691	candidate	Soma	17W	F	0.830736
chr1	185022883	185025691	candidate	Soma	19W	M	0.954365
chr1	185022883	185025691	candidate	Soma	7W	M	0.969397
chr1	191720838	191721648	candidate	PGC	10W	F	0.134581
chr1	191720838	191721648	candidate	PGC	10W	M	0.152718
chr1	191720838	191721648	candidate	PGC	11W	F	0.235211
chr1	191720838	191721648	candidate	PGC	11W	M	0.148139
chr1	191720838	191721648	candidate	PGC	13W	M	0.0733862
chr1	191720838	191721648	candidate	PGC	17W	F	0.16291
chr1	191720838	191721648	candidate	PGC	19W	M	0.0799416
chr1	191720838	191721648	candidate	PGC	7W	M	0.309054
chr1	191720838	191721648	candidate	Soma	10W	M	0.875
chr1	191720838	191721648	candidate	Soma	11W	M	0.912901
chr1	191720838	191721648	candidate	Soma	17W	F	0.888889
chr1	191720838	191721648	candidate	Soma	19W	M	0.848718
chr1	191720838	191721648	candidate	Soma	7W	M	0.903605
chr1	193830814	193831469	candidate	PGC	10W	F	0.0697472
chr1	193830814	193831469	candidate	PGC	10W	M	0.103122
chr1	193830814	193831469	candidate	PGC	11W	F	0.0923611
chr1	193830814	193831469	candidate	PGC	11W	M	0.137249
chr1	193830814	193831469	candidate	PGC	13W	M	0.0993827
chr1	193830814	193831469	candidate	PGC	17W	F	0.173232
chr1	193830814	193831469	candidate	PGC	19W	M	0.0972237
chr1	193830814	193831469	candidate	PGC	7W	M	0.361302
chr1	193830814	193831469	candidate	Soma	10W	M	0.957447
chr1	193830814	193831469	candidate	Soma	11W	M	0.945576
chr1	193830814	193831469	candidate	Soma	17W	F	0.958333
chr1	193830814	193831469	candidate	Soma	19W	M	0.93
chr1	193830814	193831469	candidate	Soma	7W	M	0.943627
chr1	194085969	194087589	candidate	PGC	10W	F	0.0673193
chr1	194085969	194087589	candidate	PGC	10W	M	0.0655186
chr1	194085969	194087589	candidate	PGC	11W	F	0.0975595
chr1	194085969	194087589	candidate	PGC	11W	M	0.0806817
chr1	194085969	194087589	candidate	PGC	13W	M	0.125075
chr1	194085969	194087589	candidate	PGC	17W	F	0.092713
chr1	194085969	194087589	candidate	PGC	19W	M	0.0880918
chr1	194085969	194087589	candidate	PGC	7W	M	0.176566
chr1	194085969	194087589	candidate	Soma	10W	M	0.927381
chr1	194085969	194087589	candidate	Soma	11W	M	0.941743
chr1	194085969	194087589	candidate	Soma	17W	F	0.816468
chr1	194085969	194087589	candidate	Soma	19W	M	0.938095
chr1	194085969	194087589	candidate	Soma	7W	M	0.842865
chr1	200982660	200983963	candidate	PGC	10W	F	0.0276667
chr1	200982660	200983963	candidate	PGC	10W	M	0.0156304
chr1	200982660	200983963	candidate	PGC	11W	F	0.0147618
chr1	200982660	200983963	candidate	PGC	11W	M	0.00943873
chr1	200982660	200983963	candidate	PGC	13W	M	0.00698925
chr1	200982660	200983963	candidate	PGC	17W	F	0.0122058
chr1	200982660	200983963	candidate	PGC	19W	M	0.0207165
chr1	200982660	200983963	candidate	PGC	7W	M	0.0424986
chr1	200982660	200983963	candidate	Soma	10W	M	0.136068
chr1	200982660	200983963	candidate	Soma	11W	M	0.22804
chr1	200982660	200983963	candidate	Soma	17W	F	0.102671
chr1	200982660	200983963	candidate	Soma	19W	M	0.15102
chr1	200982660	200983963	candidate	Soma	7W	M	0.24176
chr1	209847680	209849302	candidate	PGC	10W	F	0.0140562
chr1	209847680	209849302	candidate	PGC	10W	M	0.00909571
chr1	209847680	209849302	candidate	PGC	11W	F	0.00623175
chr1	209847680	209849302	candidate	PGC	11W	M	0.01131
chr1	209847680	209849302	candidate	PGC	13W	M	0.0120059
chr1	209847680	209849302	candidate	PGC	17W	F	0.00857176
chr1	209847680	209849302	candidate	PGC	19W	M	0.00676318
chr1	209847680	209849302	candidate	PGC	7W	M	0.0206593
chr1	209847680	209849302	candidate	Soma	10W	M	0.038819
chr1	209847680	209849302	candidate	Soma	11W	M	0.0750197
chr1	209847680	209849302	candidate	Soma	17W	F	0.0325397
chr1	209847680	209849302	candidate	Soma	19W	M	0.0865696
chr1	209847680	209849302	candidate	Soma	7W	M	0.0476486
chr1	211284566	211285420	candidate	PGC	10W	F	0.33737
chr1	211284566	211285420	candidate	PGC	10W	M	0.297053
chr1	211284566	211285420	candidate	PGC	11W	F	0.303455
chr1	211284566	211285420	candidate	PGC	11W	M	0.174729
chr1	211284566	211285420	candidate	PGC	13W	M	0.307337
chr1	211284566	211285420	candidate	PGC	17W	F	0.407041
chr1	211284566	211285420	candidate	PGC	19W	M	0.209439
chr1	211284566	211285420	candidate	PGC	7W	M	0.497879
chr1	211284566	211285420	candidate	Soma	10W	M	0.935897
chr1	211284566	211285420	candidate	Soma	11W	M	0.8486
chr1	211284566	211285420	candidate	Soma	17W	F	0.915116
chr1	211284566	211285420	candidate	Soma	19W	M	0.851667
chr1	211284566	211285420	candidate	Soma	7W	M	0.91156
chr1	211589678	211590252	candidate	PGC	10W	F	0.0129035
chr1	211589678	211590252	candidate	PGC	10W	M	0.00603448
chr1	211589678	211590252	candidate	PGC	11W	F	0.0133635
chr1	211589678	211590252	candidate	PGC	11W	M	0.0112644
chr1	211589678	211590252	candidate	PGC	13W	M	0.00814186
chr1	211589678	211590252	candidate	PGC	17W	F	0.0318114
chr1	211589678	211590252	candidate	PGC	19W	M	0.0284586
chr1	211589678	211590252	candidate	PGC	7W	M	0.0437769
chr1	211589678	211590252	candidate	Soma	10W	M	0.264286
chr1	211589678	211590252	candidate	Soma	11W	M	0.278345
chr1	211589678	211590252	candidate	Soma	17W	F	0.323016
chr1	211589678	211590252	candidate	Soma	19W	M	0.196711
chr1	211589678	211590252	candidate	Soma	7W	M	0.179793
chr1	215043881	215044645	candidate	PGC	10W	F	0.237434
chr1	215043881	215044645	candidate	PGC	10W	M	0.235308
chr1	215043881	215044645	candidate	PGC	11W	F	0.27494
chr1	215043881	215044645	candidate	PGC	11W	M	0.171961
chr1	215043881	215044645	candidate	PGC	13W	M	0.0417478
chr1	215043881	215044645	candidate	PGC	17W	F	0.490368
chr1	215043881	215044645	candidate	PGC	19W	M	0.215577
chr1	215043881	215044645	candidate	PGC	7W	M	0.325211
chr1	215043881	215044645	candidate	Soma	10W	M	0.990244
chr1	215043881	215044645	candidate	Soma	11W	M	0.991556
chr1	215043881	215044645	candidate	Soma	17W	F	0.93617
chr1	215043881	215044645	candidate	Soma	19W	M	0.980128
chr1	215043881	215044645	candidate	Soma	7W	M	0.993243
chr1	223566794	223569328	candidate	PGC	10W	F	0.243825
chr1	223566794	223569328	candidate	PGC	10W	M	0.100557
chr1	223566794	223569328	candidate	PGC	11W	F	0.234
chr1	223566794	223569328	candidate	PGC	11W	M	0.19202
chr1	223566794	223569328	candidate	PGC	13W	M	0.250977
chr1	223566794	223569328	candidate	PGC	17W	F	0.265133
chr1	223566794	223569328	candidate	PGC	19W	M	0.0950367
chr1	223566794	223569328	candidate	PGC	7W	M	0.316047
chr1	223566794	223569328	candidate	Soma	10W	M	0.578431
chr1	223566794	223569328	candidate	Soma	11W	M	0.687886
chr1	223566794	223569328	candidate	Soma	17W	F	0.674013
chr1	223566794	223569328	candidate	Soma	19W	M	0.522179
chr1	223566794	223569328	candidate	Soma	7W	M	0.606577
chr1	224071713	224073393	candidate	PGC	10W	F	0.0252967
chr1	224071713	224073393	candidate	PGC	10W	M	0.100365
chr1	224071713	224073393	candidate	PGC	11W	F	0.0330623
chr1	224071713	224073393	candidate	PGC	11W	M	0.0602649
chr1	224071713	224073393	candidate	PGC	13W	M	0.0398826
chr1	224071713	224073393	candidate	PGC	17W	F	0.160039
chr1	224071713	224073393	candidate	PGC	19W	M	0.055567
chr1	224071713	224073393	candidate	PGC	7W	M	0.256346
chr1	224071713	224073393	candidate	Soma	10W	M	0.917328
chr1	224071713	224073393	candidate	Soma	11W	M	0.924854
chr1	224071713	224073393	candidate	Soma	17W	F	0.919082
chr1	224071713	224073393	candidate	Soma	19W	M	0.932292
chr1	224071713	224073393	candidate	Soma	7W	M	0.926852
chr1	233253095	233253583	candidate	PGC	10W	F	0.376202
chr1	233253095	233253583	candidate	PGC	10W	M	0.335794
chr1	233253095	233253583	candidate	PGC	11W	F	0.368255
chr1	233253095	233253583	candidate	PGC	11W	M	0.177541
chr1	233253095	233253583	candidate	PGC	13W	M	0.304472
chr1	233253095	233253583	candidate	PGC	17W	F	0.668912
chr1	233253095	233253583	candidate	PGC	19W	M	0.126891
chr1	233253095	233253583	candidate	PGC	7W	M	0.710126
chr1	233253095	233253583	candidate	Soma	10W	M	0.945652
chr1	233253095	233253583	candidate	Soma	11W	M	0.960465
chr1	233253095	233253583	candidate	Soma	17W	F	0.958824
chr1	233253095	233253583	candidate	Soma	19W	M	0.954545
chr1	233253095	233253583	candidate	Soma	7W	M	0.966667
chr1	235560378	235561276	candidate	PGC	10W	F	0.188053
chr1	235560378	235561276	candidate	PGC	10W	M	0.170813
chr1	235560378	235561276	candidate	PGC	11W	F	0.0869219
chr1	235560378	235561276	candidate	PGC	11W	M	0.11504
chr1	235560378	235561276	candidate	PGC	13W	M	0.0865716
chr1	235560378	235561276	candidate	PGC	17W	F	0.156287
chr1	235560378	235561276	candidate	PGC	19W	M	0.0643413
chr1	235560378	235561276	candidate	PGC	7W	M	0.522674
chr1	235560378	235561276	candidate	Soma	10W	M	0.97549
chr1	235560378	235561276	candidate	Soma	11W	M	0.938988
chr1	235560378	235561276	candidate	Soma	17W	F	0.9625
chr1	235560378	235561276	candidate	Soma	19W	M	0.986296
chr1	235560378	235561276	candidate	Soma	7W	M	0.971368
chr1	240569678	240571282	candidate	PGC	10W	F	0.106479
chr1	240569678	240571282	candidate	PGC	10W	M	0.0994901
chr1	240569678	240571282	candidate	PGC	11W	F	0.106809
chr1	240569678	240571282	candidate	PGC	11W	M	0.055289
chr1	240569678	240571282	candidate	PGC	13W	M	0.0739709
chr1	240569678	240571282	candidate	PGC	17W	F	0.112811
chr1	240569678	240571282	candidate	PGC	19W	M	0.0671754
chr1	240569678	240571282	candidate	PGC	7W	M	0.371928
chr1	240569678	240571282	candidate	Soma	10W	M	0.987179
chr1	240569678	240571282	candidate	Soma	11W	M	0.954606
chr1	240569678	240571282	candidate	Soma	17W	F	0.962222
chr1	240569678	240571282	candidate	Soma	19W	M	0.890625
chr1	240569678	240571282	candidate	Soma	7W	M	0.983296
chr1	248327371	248329951	candidate	PGC	10W	F	0.216288
chr1	248327371	248329951	candidate	PGC	10W	M	0.267215
chr1	248327371	248329951	candidate	PGC	11W	F	0.259948
chr1	248327371	248329951	candidate	PGC	11W	M	0.09658
chr1	248327371	248329951	candidate	PGC	13W	M	0.165768
chr1	248327371	248329951	candidate	PGC	17W	F	0.253531
chr1	248327371	248329951	candidate	PGC	19W	M	0.152535
chr1	248327371	248329951	candidate	PGC	7W	M	0.316862
chr1	248327371	248329951	candidate	Soma	10W	M	0.92769
chr1	248327371	248329951	candidate	Soma	11W	M	0.867781
chr1	248327371	248329951	candidate	Soma	17W	F	0.823551
chr1	248327371	248329951	candidate	Soma	19W	M	0.895754
chr1	248327371	248329951	candidate	Soma	7W	M	0.908253
chr10	3329839	3330860	candidate	PGC	10W	F	0.0285042
chr10	3329839	3330860	candidate	PGC	10W	M	0.0581817
chr10	3329839	3330860	candidate	PGC	11W	F	0.0360657
chr10	3329839	3330860	candidate	PGC	11W	M	0.0768243
chr10	3329839	3330860	candidate	PGC	13W	M	0.0388662
chr10	3329839	3330860	candidate	PGC	17W	F	0.0843862
chr10	3329839	3330860	candidate	PGC	19W	M	0.0276531
chr10	3329839	3330860	candidate	PGC	7W	M	0.186384
chr10	3329839	3330860	candidate	Soma	10W	M	0.893077
chr10	3329839	3330860	candidate	Soma	11W	M	0.877062
chr10	3329839	3330860	candidate	Soma	17W	F	0.850037
chr10	3329839	3330860	candidate	Soma	19W	M	0.902778
chr10	3329839	3330860	candidate	Soma	7W	M	0.902615
chr10	7448300	7449608	candidate	PGC	10W	F	0.0236923
chr10	7448300	7449608	candidate	PGC	10W	M	0.0169456
chr10	7448300	7449608	candidate	PGC	11W	F	0.0150935
chr10	7448300	7449608	candidate	PGC	11W	M	0.0127148
chr10	7448300	7449608	candidate	PGC	13W	M	0.00339286
chr10	7448300	7449608	candidate	PGC	17W	F	0.024414
chr10	7448300	7449608	candidate	PGC	19W	M	0.0210936
chr10	7448300	7449608	candidate	PGC	7W	M	0.0186578
chr10	7448300	7449608	candidate	Soma	10W	M	0.183571
chr10	7448300	7449608	candidate	Soma	11W	M	0.167142
chr10	7448300	7449608	candidate	Soma	17W	F	0.242938
chr10	7448300	7449608	candidate	Soma	19W	M	0.182749
chr10	7448300	7449608	candidate	Soma	7W	M	0.084561
chr10	10336326	10338418	candidate	PGC	10W	F	0.0342978
chr10	10336326	10338418	candidate	PGC	10W	M	0.0808846
chr10	10336326	10338418	candidate	PGC	11W	F	0.041363
chr10	10336326	10338418	candidate	PGC	11W	M	0.0513753
chr10	10336326	10338418	candidate	PGC	13W	M	0.0505354
chr10	10336326	10338418	candidate	PGC	17W	F	0.0643642
chr10	10336326	10338418	candidate	PGC	19W	M	0.092751
chr10	10336326	10338418	candidate	PGC	7W	M	0.145564
chr10	10336326	10338418	candidate	Soma	10W	M	0.863746
chr10	10336326	10338418	candidate	Soma	11W	M	0.822992
chr10	10336326	10338418	candidate	Soma	17W	F	0.915833
chr10	10336326	10338418	candidate	Soma	19W	M	0.835947
chr10	10336326	10338418	candidate	Soma	7W	M	0.818509
chr10	10964222	10966176	candidate	PGC	10W	F	0.0754209
chr10	10964222	10966176	candidate	PGC	10W	M	0.130459
chr10	10964222	10966176	candidate	PGC	11W	F	0.0937759
chr10	10964222	10966176	candidate	PGC	11W	M	0.0725255
chr10	10964222	10966176	candidate	PGC	13W	M	0.10083
chr10	10964222	10966176	candidate	PGC	17W	F	0.0750869
chr10	10964222	10966176	candidate	PGC	19W	M	0.0700625
chr10	10964222	10966176	candidate	PGC	7W	M	0.276841
chr10	10964222	10966176	candidate	Soma	10W	M	0.857937
chr10	10964222	10966176	candidate	Soma	11W	M	0.89602
chr10	10964222	10966176	candidate	Soma	17W	F	0.723423
chr10	10964222	10966176	candidate	Soma	19W	M	0.878666
chr10	10964222	10966176	candidate	Soma	7W	M	0.842201
chr10	11934845	11936937	candidate	PGC	10W	F	0.0307367
chr10	11934845	11936937	candidate	PGC	10W	M	0.0816766
chr10	11934845	11936937	candidate	PGC	11W	F	0.0362521
chr10	11934845	11936937	candidate	PGC	11W	M	0.0446826
chr10	11934845	11936937	candidate	PGC	13W	M	0.032219
chr10	11934845	11936937	candidate	PGC	17W	F	0.119138
chr10	11934845	11936937	candidate	PGC	19W	M	0.0508986
chr10	11934845	11936937	candidate	PGC	7W	M	0.217642
chr10	11934845	11936937	candidate	Soma	10W	M	0.81044
chr10	11934845	11936937	candidate	Soma	11W	M	0.868261
chr10	11934845	11936937	candidate	Soma	17W	F	0.832469
chr10	11934845	11936937	candidate	Soma	19W	M	0.902639
chr10	11934845	11936937	candidate	Soma	7W	M	0.844506
chr10	13027181	13029055	candidate	PGC	10W	F	0.207188
chr10	13027181	13029055	candidate	PGC	10W	M	0.215822
chr10	13027181	13029055	candidate	PGC	11W	F	0.198369
chr10	13027181	13029055	candidate	PGC	11W	M	0.16814
chr10	13027181	13029055	candidate	PGC	13W	M	0.1054
chr10	13027181	13029055	candidate	PGC	17W	F	0.243197
chr10	13027181	13029055	candidate	PGC	19W	M	0.0612745
chr10	13027181	13029055	candidate	PGC	7W	M	0.402175
chr10	13027181	13029055	candidate	Soma	10W	M	0.857143
chr10	13027181	13029055	candidate	Soma	11W	M	0.954968
chr10	13027181	13029055	candidate	Soma	17W	F	0.811957
chr10	13027181	13029055	candidate	Soma	19W	M	0.942308
chr10	13027181	13029055	candidate	Soma	7W	M	0.960565
chr10	14351648	14353234	candidate	PGC	10W	F	0.018554
chr10	14351648	14353234	candidate	PGC	10W	M	0.0404028
chr10	14351648	14353234	candidate	PGC	11W	F	0.0413254
chr10	14351648	14353234	candidate	PGC	11W	M	0.0235795
chr10	14351648	14353234	candidate	PGC	13W	M	0.0180851
chr10	14351648	14353234	candidate	PGC	17W	F	0.0267493
chr10	14351648	14353234	candidate	PGC	19W	M	0.0290194
chr10	14351648	14353234	candidate	PGC	7W	M	0.143585
chr10	14351648	14353234	candidate	Soma	10W	M	0.736721
chr10	14351648	14353234	candidate	Soma	11W	M	0.723649
chr10	14351648	14353234	candidate	Soma	17W	F	0.754127
chr10	14351648	14353234	candidate	Soma	19W	M	0.662271
chr10	14351648	14353234	candidate	Soma	7W	M	0.778163
chr10	15255015	15255870	candidate	PGC	10W	F	0.0569461
chr10	15255015	15255870	candidate	PGC	10W	M	0.0603622
chr10	15255015	15255870	candidate	PGC	11W	F	0.0595951
chr10	15255015	15255870	candidate	PGC	11W	M	0.0315844
chr10	15255015	15255870	candidate	PGC	13W	M	0.0258854
chr10	15255015	15255870	candidate	PGC	17W	F	0.112405
chr10	15255015	15255870	candidate	PGC	19W	M	0.0382154
chr10	15255015	15255870	candidate	PGC	7W	M	0.158357
chr10	15255015	15255870	candidate	Soma	10W	M	0.964873
chr10	15255015	15255870	candidate	Soma	11W	M	0.956113
chr10	15255015	15255870	candidate	Soma	17W	F	0.884794
chr10	15255015	15255870	candidate	Soma	19W	M	0.975113
chr10	15255015	15255870	candidate	Soma	7W	M	0.956503
chr10	15759356	15761094	candidate	PGC	10W	F	0.00563013
chr10	15759356	15761094	candidate	PGC	10W	M	0.0140756
chr10	15759356	15761094	candidate	PGC	11W	F	0.0222565
chr10	15759356	15761094	candidate	PGC	11W	M	0.0164694
chr10	15759356	15761094	candidate	PGC	13W	M	0.00957762
chr10	15759356	15761094	candidate	PGC	17W	F	0.0222996
chr10	15759356	15761094	candidate	PGC	19W	M	0.00475651
chr10	15759356	15761094	candidate	PGC	7W	M	0.00953498
chr10	15759356	15761094	candidate	Soma	10W	M	0.134074
chr10	15759356	15761094	candidate	Soma	11W	M	0.150066
chr10	15759356	15761094	candidate	Soma	17W	F	0.218254
chr10	15759356	15761094	candidate	Soma	19W	M	0.13
chr10	15759356	15761094	candidate	Soma	7W	M	0.0348628
chr10	19563927	19565697	candidate	PGC	10W	F	0.226444
chr10	19563927	19565697	candidate	PGC	10W	M	0.272248
chr10	19563927	19565697	candidate	PGC	11W	F	0.0721007
chr10	19563927	19565697	candidate	PGC	11W	M	0.158845
chr10	19563927	19565697	candidate	PGC	13W	M	0.0885936
chr10	19563927	19565697	candidate	PGC	17W	F	0.173648
chr10	19563927	19565697	candidate	PGC	19W	M	0.169149
chr10	19563927	19565697	candidate	PGC	7W	M	0.460459
chr10	19563927	19565697	candidate	Soma	10W	M	0.987179
chr10	19563927	19565697	candidate	Soma	11W	M	0.995918
chr10	19563927	19565697	candidate	Soma	17W	F	1
chr10	19563927	19565697	candidate	Soma	19W	M	0.901235
chr10	19563927	19565697	candidate	Soma	7W	M	1
chr10	21808019	21809412	candidate	PGC	10W	F	0
chr10	21808019	21809412	candidate	PGC	10W	M	0.00340136
chr10	21808019	21809412	candidate	PGC	11W	F	0.00801749
chr10	21808019	21809412	candidate	PGC	11W	M	0.00805556
chr10	21808019	21809412	candidate	PGC	13W	M	0.00740741
chr10	21808019	21809412	candidate	PGC	17W	F	0.00902778
chr10	21808019	21809412	candidate	PGC	19W	M	0.00609756
chr10	21808019	21809412	candidate	PGC	7W	M	0.0125094
chr10	21808019	21809412	candidate	Soma	10W	M	0.142857
chr10	21808019	21809412	candidate	Soma	11W	M	0.171852
chr10	21808019	21809412	candidate	Soma	17W	F	0.2
chr10	21808019	21809412	candidate	Soma	19W	M	0.0434783
chr10	21808019	21809412	candidate	Soma	7W	M	0.161458
chr10	21910037	21911285	candidate	PGC	10W	F	0.0563988
chr10	21910037	21911285	candidate	PGC	10W	M	0.0503434
chr10	21910037	21911285	candidate	PGC	11W	F	0.0710841
chr10	21910037	21911285	candidate	PGC	11W	M	0.084976
chr10	21910037	21911285	candidate	PGC	13W	M	0.0878133
chr10	21910037	21911285	candidate	PGC	17W	F	0.106303
chr10	21910037	21911285	candidate	PGC	19W	M	0.0490933
chr10	21910037	21911285	candidate	PGC	7W	M	0.21121
chr10	21910037	21911285	candidate	Soma	10W	M	0.960833
chr10	21910037	21911285	candidate	Soma	11W	M	0.961798
chr10	21910037	21911285	candidate	Soma	17W	F	0.962
chr10	21910037	21911285	candidate	Soma	19W	M	0.96
chr10	21910037	21911285	candidate	Soma	7W	M	0.896537
chr10	22496002	22497287	candidate	PGC	10W	F	0.0280303
chr10	22496002	22497287	candidate	PGC	10W	M	0.0601463
chr10	22496002	22497287	candidate	PGC	11W	F	0.0168651
chr10	22496002	22497287	candidate	PGC	11W	M	0.045074
chr10	22496002	22497287	candidate	PGC	13W	M	0.0178571
chr10	22496002	22497287	candidate	PGC	17W	F	0.0553557
chr10	22496002	22497287	candidate	PGC	19W	M	0.0366733
chr10	22496002	22497287	candidate	PGC	7W	M	0.204615
chr10	22496002	22497287	candidate	Soma	10W	M	0.970833
chr10	22496002	22497287	candidate	Soma	11W	M	0.900748
chr10	22496002	22497287	candidate	Soma	17W	F	0.783951
chr10	22496002	22497287	candidate	Soma	19W	M	0.77305
chr10	22496002	22497287	candidate	Soma	7W	M	0.963046
chr10	27387516	27388589	candidate	PGC	10W	F	0.075641
chr10	27387516	27388589	candidate	PGC	10W	M	0.0628968
chr10	27387516	27388589	candidate	PGC	11W	F	0.0617284
chr10	27387516	27388589	candidate	PGC	11W	M	0.0307011
chr10	27387516	27388589	candidate	PGC	13W	M	0.0826657
chr10	27387516	27388589	candidate	PGC	17W	F	0.0748535
chr10	27387516	27388589	candidate	PGC	19W	M	0.0708333
chr10	27387516	27388589	candidate	PGC	7W	M	0.18533
chr10	27387516	27388589	candidate	Soma	10W	M	0.902482
chr10	27387516	27388589	candidate	Soma	11W	M	0.872547
chr10	27387516	27388589	candidate	Soma	17W	F	0.837209
chr10	27387516	27388589	candidate	Soma	19W	M	0.887681
chr10	27387516	27388589	candidate	Soma	7W	M	0.856117
chr10	27701917	27704592	candidate	PGC	10W	F	0.13706
chr10	27701917	27704592	candidate	PGC	10W	M	0.122953
chr10	27701917	27704592	candidate	PGC	11W	F	0.0673203
chr10	27701917	27704592	candidate	PGC	11W	M	0.0774335
chr10	27701917	27704592	candidate	PGC	13W	M	0.134025
chr10	27701917	27704592	candidate	PGC	17W	F	0.129814
chr10	27701917	27704592	candidate	PGC	19W	M	0.0436915
chr10	27701917	27704592	candidate	PGC	7W	M	0.290245
chr10	27701917	27704592	candidate	Soma	10W	M	0.646979
chr10	27701917	27704592	candidate	Soma	11W	M	0.492416
chr10	27701917	27704592	candidate	Soma	17W	F	0.636538
chr10	27701917	27704592	candidate	Soma	19W	M	0.656493
chr10	27701917	27704592	candidate	Soma	7W	M	0.622184
chr10	43724079	43726142	candidate	PGC	10W	F	0.0139016
chr10	43724079	43726142	candidate	PGC	10W	M	0.0106672
chr10	43724079	43726142	candidate	PGC	11W	F	0.012381
chr10	43724079	43726142	candidate	PGC	11W	M	0.00849141
chr10	43724079	43726142	candidate	PGC	13W	M	0.0130118
chr10	43724079	43726142	candidate	PGC	17W	F	0.00770982
chr10	43724079	43726142	candidate	PGC	19W	M	0.00894696
chr10	43724079	43726142	candidate	PGC	7W	M	0.0120871
chr10	43724079	43726142	candidate	Soma	10W	M	0.0418327
chr10	43724079	43726142	candidate	Soma	11W	M	0.131516
chr10	43724079	43726142	candidate	Soma	17W	F	0.0461129
chr10	43724079	43726142	candidate	Soma	19W	M	0.0521632
chr10	43724079	43726142	candidate	Soma	7W	M	0.0530713
chr10	43845754	43846465	candidate	PGC	10W	F	0.0032345
chr10	43845754	43846465	candidate	PGC	10W	M	0.0166077
chr10	43845754	43846465	candidate	PGC	11W	F	0.0158586
chr10	43845754	43846465	candidate	PGC	11W	M	0.0160863
chr10	43845754	43846465	candidate	PGC	13W	M	0.0223133
chr10	43845754	43846465	candidate	PGC	17W	F	0.00608269
chr10	43845754	43846465	candidate	PGC	19W	M	0.0235316
chr10	43845754	43846465	candidate	PGC	7W	M	0.0516773
chr10	43845754	43846465	candidate	Soma	10W	M	0.17803
chr10	43845754	43846465	candidate	Soma	11W	M	0.269449
chr10	43845754	43846465	candidate	Soma	17W	F	0.191591
chr10	43845754	43846465	candidate	Soma	19W	M	0.365
chr10	43845754	43846465	candidate	Soma	7W	M	0.350439
chr10	55540649	55541647	candidate	PGC	10W	F	0.0645989
chr10	55540649	55541647	candidate	PGC	10W	M	0.083488
chr10	55540649	55541647	candidate	PGC	11W	F	0.0320312
chr10	55540649	55541647	candidate	PGC	11W	M	0.056805
chr10	55540649	55541647	candidate	PGC	13W	M	0.0144377
chr10	55540649	55541647	candidate	PGC	17W	F	0.0132697
chr10	55540649	55541647	candidate	PGC	19W	M	0.0326628
chr10	55540649	55541647	candidate	PGC	7W	M	0.341153
chr10	55540649	55541647	candidate	Soma	10W	M	0.965812
chr10	55540649	55541647	candidate	Soma	11W	M	0.947279
chr10	55540649	55541647	candidate	Soma	17W	F	0.969697
chr10	55540649	55541647	candidate	Soma	19W	M	0.925926
chr10	55540649	55541647	candidate	Soma	7W	M	0.963371
chr10	55979924	55980813	candidate	PGC	10W	F	0.251452
chr10	55979924	55980813	candidate	PGC	10W	M	0.165889
chr10	55979924	55980813	candidate	PGC	11W	F	0.183613
chr10	55979924	55980813	candidate	PGC	11W	M	0.174923
chr10	55979924	55980813	candidate	PGC	13W	M	0.131965
chr10	55979924	55980813	candidate	PGC	17W	F	0.21731
chr10	55979924	55980813	candidate	PGC	19W	M	0.0268188
chr10	55979924	55980813	candidate	PGC	7W	M	0.526795
chr10	55979924	55980813	candidate	Soma	10W	M	0.767857
chr10	55979924	55980813	candidate	Soma	11W	M	0.982051
chr10	55979924	55980813	candidate	Soma	17W	F	0.942308
chr10	55979924	55980813	candidate	Soma	19W	M	0.9
chr10	55979924	55980813	candidate	Soma	7W	M	0.903922
chr10	56534739	56536974	candidate	PGC	10W	F	0.132527
chr10	56534739	56536974	candidate	PGC	10W	M	0.137936
chr10	56534739	56536974	candidate	PGC	11W	F	0.177764
chr10	56534739	56536974	candidate	PGC	11W	M	0.0883787
chr10	56534739	56536974	candidate	PGC	13W	M	0.15044
chr10	56534739	56536974	candidate	PGC	17W	F	0.179069
chr10	56534739	56536974	candidate	PGC	19W	M	0.0730688
chr10	56534739	56536974	candidate	PGC	7W	M	0.359725
chr10	56534739	56536974	candidate	Soma	10W	M	0.868421
chr10	56534739	56536974	candidate	Soma	11W	M	0.933856
chr10	56534739	56536974	candidate	Soma	17W	F	0.939394
chr10	56534739	56536974	candidate	Soma	19W	M	0.981481
chr10	56534739	56536974	candidate	Soma	7W	M	0.920635
chr10	61110846	61112628	candidate	PGC	10W	F	0.0714896
chr10	61110846	61112628	candidate	PGC	10W	M	0.0621238
chr10	61110846	61112628	candidate	PGC	11W	F	0.0405329
chr10	61110846	61112628	candidate	PGC	11W	M	0.0683767
chr10	61110846	61112628	candidate	PGC	13W	M	0.0556022
chr10	61110846	61112628	candidate	PGC	17W	F	0.0825797
chr10	61110846	61112628	candidate	PGC	19W	M	0.105596
chr10	61110846	61112628	candidate	PGC	7W	M	0.0924991
chr10	61110846	61112628	candidate	Soma	10W	M	0.935781
chr10	61110846	61112628	candidate	Soma	11W	M	0.902957
chr10	61110846	61112628	candidate	Soma	17W	F	0.874219
chr10	61110846	61112628	candidate	Soma	19W	M	0.937065
chr10	61110846	61112628	candidate	Soma	7W	M	0.957963
chr10	65221271	65225444	candidate	PGC	10W	F	0.0204478
chr10	65221271	65225444	candidate	PGC	10W	M	0.0184427
chr10	65221271	65225444	candidate	PGC	11W	F	0.0122045
chr10	65221271	65225444	candidate	PGC	11W	M	0.0140341
chr10	65221271	65225444	candidate	PGC	13W	M	0.0137819
chr10	65221271	65225444	candidate	PGC	17W	F	0.0146957
chr10	65221271	65225444	candidate	PGC	19W	M	0.0119671
chr10	65221271	65225444	candidate	PGC	7W	M	0.0225415
chr10	65221271	65225444	candidate	Soma	10W	M	0.146715
chr10	65221271	65225444	candidate	Soma	11W	M	0.161657
chr10	65221271	65225444	candidate	Soma	17W	F	0.0965174
chr10	65221271	65225444	candidate	Soma	19W	M	0.191103
chr10	65221271	65225444	candidate	Soma	7W	M	0.0843634
chr10	68410007	68411411	candidate	PGC	10W	F	0.554581
chr10	68410007	68411411	candidate	PGC	10W	M	0.436818
chr10	68410007	68411411	candidate	PGC	11W	F	0.55463
chr10	68410007	68411411	candidate	PGC	11W	M	0.486098
chr10	68410007	68411411	candidate	PGC	13W	M	0.398611
chr10	68410007	68411411	candidate	PGC	17W	F	0.531716
chr10	68410007	68411411	candidate	PGC	19W	M	0.439479
chr10	68410007	68411411	candidate	PGC	7W	M	0.641221
chr10	68410007	68411411	candidate	Soma	10W	M	0.962366
chr10	68410007	68411411	candidate	Soma	11W	M	0.901476
chr10	68410007	68411411	candidate	Soma	17W	F	0.867063
chr10	68410007	68411411	candidate	Soma	19W	M	0.906667
chr10	68410007	68411411	candidate	Soma	7W	M	0.890441
chr10	69489570	69491728	candidate	PGC	10W	F	0.238609
chr10	69489570	69491728	candidate	PGC	10W	M	0.343938
chr10	69489570	69491728	candidate	PGC	11W	F	0.34127
chr10	69489570	69491728	candidate	PGC	11W	M	0.147748
chr10	69489570	69491728	candidate	PGC	13W	M	0.236182
chr10	69489570	69491728	candidate	PGC	17W	F	0.402636
chr10	69489570	69491728	candidate	PGC	19W	M	0.129558
chr10	69489570	69491728	candidate	PGC	7W	M	0.473358
chr10	69489570	69491728	candidate	Soma	10W	M	0.956989
chr10	69489570	69491728	candidate	Soma	11W	M	0.964716
chr10	69489570	69491728	candidate	Soma	17W	F	0.913426
chr10	69489570	69491728	candidate	Soma	19W	M	0.945736
chr10	69489570	69491728	candidate	Soma	7W	M	0.947054
chr10	70885375	70887295	candidate	PGC	10W	F	0.0351337
chr10	70885375	70887295	candidate	PGC	10W	M	0.136366
chr10	70885375	70887295	candidate	PGC	11W	F	0.075968
chr10	70885375	70887295	candidate	PGC	11W	M	0.0415175
chr10	70885375	70887295	candidate	PGC	13W	M	0.023008
chr10	70885375	70887295	candidate	PGC	17W	F	0.0697683
chr10	70885375	70887295	candidate	PGC	19W	M	0.03639
chr10	70885375	70887295	candidate	PGC	7W	M	0.271001
chr10	70885375	70887295	candidate	Soma	10W	M	0.934921
chr10	70885375	70887295	candidate	Soma	11W	M	0.919064
chr10	70885375	70887295	candidate	Soma	17W	F	0.858333
chr10	70885375	70887295	candidate	Soma	19W	M	0.95216
chr10	70885375	70887295	candidate	Soma	7W	M	0.95454
chr10	76587142	76589090	candidate	PGC	10W	F	0.000745156
chr10	76587142	76589090	candidate	PGC	10W	M	0.0527055
chr10	76587142	76589090	candidate	PGC	11W	F	0.0157247
chr10	76587142	76589090	candidate	PGC	11W	M	0.0687936
chr10	76587142	76589090	candidate	PGC	13W	M	0.00140939
chr10	76587142	76589090	candidate	PGC	17W	F	0.0812938
chr10	76587142	76589090	candidate	PGC	19W	M	0.0231434
chr10	76587142	76589090	candidate	PGC	7W	M	0.0836247
chr10	76587142	76589090	candidate	Soma	10W	M	0.892934
chr10	76587142	76589090	candidate	Soma	11W	M	0.834965
chr10	76587142	76589090	candidate	Soma	17W	F	0.760053
chr10	76587142	76589090	candidate	Soma	19W	M	0.827815
chr10	76587142	76589090	candidate	Soma	7W	M	0.846706
chr10	77471777	77473129	candidate	PGC	10W	F	0.00914634
chr10	77471777	77473129	candidate	PGC	10W	M	0.0262474
chr10	77471777	77473129	candidate	PGC	11W	F	0.0323187
chr10	77471777	77473129	candidate	PGC	11W	M	0.0315655
chr10	77471777	77473129	candidate	PGC	13W	M	0.0189394
chr10	77471777	77473129	candidate	PGC	17W	F	0.0289931
chr10	77471777	77473129	candidate	PGC	19W	M	0.00969517
chr10	77471777	77473129	candidate	PGC	7W	M	0.0124346
chr10	77471777	77473129	candidate	Soma	10W	M	0.242424
chr10	77471777	77473129	candidate	Soma	11W	M	0.244129
chr10	77471777	77473129	candidate	Soma	17W	F	0.340909
chr10	77471777	77473129	candidate	Soma	19W	M	0.436508
chr10	77471777	77473129	candidate	Soma	7W	M	0.192051
chr10	77794285	77796630	candidate	PGC	10W	F	0.0216184
chr10	77794285	77796630	candidate	PGC	10W	M	0.0178217
chr10	77794285	77796630	candidate	PGC	11W	F	0.0149731
chr10	77794285	77796630	candidate	PGC	11W	M	0.0273231
chr10	77794285	77796630	candidate	PGC	13W	M	0.00429009
chr10	77794285	77796630	candidate	PGC	17W	F	0.0184762
chr10	77794285	77796630	candidate	PGC	19W	M	0.0163027
chr10	77794285	77796630	candidate	PGC	7W	M	0.0310271
chr10	77794285	77796630	candidate	Soma	10W	M	0.225091
chr10	77794285	77796630	candidate	Soma	11W	M	0.281153
chr10	77794285	77796630	candidate	Soma	17W	F	0.32662
chr10	77794285	77796630	candidate	Soma	19W	M	0.296804
chr10	77794285	77796630	candidate	Soma	7W	M	0.16492
chr10	79396155	79397075	candidate	PGC	10W	F	0.0117824
chr10	79396155	79397075	candidate	PGC	10W	M	0.00627725
chr10	79396155	79397075	candidate	PGC	11W	F	0.00678867
chr10	79396155	79397075	candidate	PGC	11W	M	0.00884035
chr10	79396155	79397075	candidate	PGC	13W	M	0.00610509
chr10	79396155	79397075	candidate	PGC	17W	F	0.014584
chr10	79396155	79397075	candidate	PGC	19W	M	0.0137992
chr10	79396155	79397075	candidate	PGC	7W	M	0.00916424
chr10	79396155	79397075	candidate	Soma	10W	M	0.0261194
chr10	79396155	79397075	candidate	Soma	11W	M	0.0394677
chr10	79396155	79397075	candidate	Soma	17W	F	0.0557796
chr10	79396155	79397075	candidate	Soma	19W	M	0.0870411
chr10	79396155	79397075	candidate	Soma	7W	M	0.0323222
chr10	83683062	83683941	candidate	PGC	10W	F	0.034913
chr10	83683062	83683941	candidate	PGC	10W	M	0.130941
chr10	83683062	83683941	candidate	PGC	11W	F	0.103651
chr10	83683062	83683941	candidate	PGC	11W	M	0.103836
chr10	83683062	83683941	candidate	PGC	13W	M	0.0148936
chr10	83683062	83683941	candidate	PGC	17W	F	0.136332
chr10	83683062	83683941	candidate	PGC	19W	M	0.0275966
chr10	83683062	83683941	candidate	PGC	7W	M	0.390889
chr10	83683062	83683941	candidate	Soma	10W	M	0.951389
chr10	83683062	83683941	candidate	Soma	11W	M	0.966076
chr10	83683062	83683941	candidate	Soma	17W	F	0.91627
chr10	83683062	83683941	candidate	Soma	19W	M	0.932491
chr10	83683062	83683941	candidate	Soma	7W	M	0.911607
chr10	86195808	86196173	candidate	PGC	10W	F	0.00217391
chr10	86195808	86196173	candidate	PGC	10W	M	0.0330001
chr10	86195808	86196173	candidate	PGC	11W	F	0.102825
chr10	86195808	86196173	candidate	PGC	11W	M	0.036191
chr10	86195808	86196173	candidate	PGC	13W	M	0.085119
chr10	86195808	86196173	candidate	PGC	17W	F	0.0548248
chr10	86195808	86196173	candidate	PGC	19W	M	0.0520283
chr10	86195808	86196173	candidate	PGC	7W	M	0.227022
chr10	86195808	86196173	candidate	Soma	10W	M	0.918919
chr10	86195808	86196173	candidate	Soma	11W	M	0.968766
chr10	86195808	86196173	candidate	Soma	17W	F	0.861111
chr10	86195808	86196173	candidate	Soma	19W	M	0.986992
chr10	86195808	86196173	candidate	Soma	7W	M	0.97753
chr10	90015320	90016991	candidate	PGC	10W	F	0.00909091
chr10	90015320	90016991	candidate	PGC	10W	M	0.0136404
chr10	90015320	90016991	candidate	PGC	11W	F	0.0624934
chr10	90015320	90016991	candidate	PGC	11W	M	0.0372031
chr10	90015320	90016991	candidate	PGC	13W	M	0.034158
chr10	90015320	90016991	candidate	PGC	17W	F	0.0554659
chr10	90015320	90016991	candidate	PGC	19W	M	0.0242914
chr10	90015320	90016991	candidate	PGC	7W	M	0.116295
chr10	90015320	90016991	candidate	Soma	10W	M	0.931818
chr10	90015320	90016991	candidate	Soma	11W	M	0.868083
chr10	90015320	90016991	candidate	Soma	17W	F	0.816667
chr10	90015320	90016991	candidate	Soma	19W	M	0.613823
chr10	90015320	90016991	candidate	Soma	7W	M	0.933498
chr10	94797299	94797791	candidate	PGC	10W	F	0.0946518
chr10	94797299	94797791	candidate	PGC	10W	M	0.251826
chr10	94797299	94797791	candidate	PGC	11W	F	0.267356
chr10	94797299	94797791	candidate	PGC	11W	M	0.215621
chr10	94797299	94797791	candidate	PGC	13W	M	0.116721
chr10	94797299	94797791	candidate	PGC	17W	F	0.21751
chr10	94797299	94797791	candidate	PGC	19W	M	0.0761879
chr10	94797299	94797791	candidate	PGC	7W	M	0.536675
chr10	94797299	94797791	candidate	Soma	10W	M	0.937288
chr10	94797299	94797791	candidate	Soma	11W	M	0.946839
chr10	94797299	94797791	candidate	Soma	17W	F	0.95
chr10	94797299	94797791	candidate	Soma	19W	M	0.971014
chr10	94797299	94797791	candidate	Soma	7W	M	0.922286
chr10	99786902	99790640	candidate	PGC	10W	F	0.00856336
chr10	99786902	99790640	candidate	PGC	10W	M	0.00895399
chr10	99786902	99790640	candidate	PGC	11W	F	0.0117557
chr10	99786902	99790640	candidate	PGC	11W	M	0.0139608
chr10	99786902	99790640	candidate	PGC	13W	M	0.0133151
chr10	99786902	99790640	candidate	PGC	17W	F	0.0173252
chr10	99786902	99790640	candidate	PGC	19W	M	0.0117743
chr10	99786902	99790640	candidate	PGC	7W	M	0.0275552
chr10	99786902	99790640	candidate	Soma	10W	M	0.109123
chr10	99786902	99790640	candidate	Soma	11W	M	0.108272
chr10	99786902	99790640	candidate	Soma	17W	F	0.101322
chr10	99786902	99790640	candidate	Soma	19W	M	0.117065
chr10	99786902	99790640	candidate	Soma	7W	M	0.0878706
chr10	103538966	103539749	candidate	PGC	10W	F	0.00570231
chr10	103538966	103539749	candidate	PGC	10W	M	0.00707302
chr10	103538966	103539749	candidate	PGC	11W	F	0.0070286
chr10	103538966	103539749	candidate	PGC	11W	M	0.00715044
chr10	103538966	103539749	candidate	PGC	13W	M	0.00628253
chr10	103538966	103539749	candidate	PGC	17W	F	0.00703079
chr10	103538966	103539749	candidate	PGC	19W	M	0.00680224
chr10	103538966	103539749	candidate	PGC	7W	M	0.0102689
chr10	103538966	103539749	candidate	Soma	10W	M	0.0103842
chr10	103538966	103539749	candidate	Soma	11W	M	0.0228145
chr10	103538966	103539749	candidate	Soma	17W	F	0.0121951
chr10	103538966	103539749	candidate	Soma	19W	M	0.0159091
chr10	103538966	103539749	candidate	Soma	7W	M	0.0131313
chr10	108687038	108688498	candidate	PGC	10W	F	0.319935
chr10	108687038	108688498	candidate	PGC	10W	M	0.254204
chr10	108687038	108688498	candidate	PGC	11W	F	0.278442
chr10	108687038	108688498	candidate	PGC	11W	M	0.196005
chr10	108687038	108688498	candidate	PGC	13W	M	0.153068
chr10	108687038	108688498	candidate	PGC	17W	F	0.213222
chr10	108687038	108688498	candidate	PGC	19W	M	0.0878328
chr10	108687038	108688498	candidate	PGC	7W	M	0.528717
chr10	108687038	108688498	candidate	Soma	10W	M	0.980524
chr10	108687038	108688498	candidate	Soma	11W	M	0.908532
chr10	108687038	108688498	candidate	Soma	17W	F	0.87234
chr10	108687038	108688498	candidate	Soma	19W	M	0.984085
chr10	108687038	108688498	candidate	Soma	7W	M	0.926044
chr10	111214859	111218291	candidate	PGC	10W	F	0.0210717
chr10	111214859	111218291	candidate	PGC	10W	M	0.0208379
chr10	111214859	111218291	candidate	PGC	11W	F	0.027287
chr10	111214859	111218291	candidate	PGC	11W	M	0.00981109
chr10	111214859	111218291	candidate	PGC	13W	M	0.0100015
chr10	111214859	111218291	candidate	PGC	17W	F	0.0298952
chr10	111214859	111218291	candidate	PGC	19W	M	0.0120174
chr10	111214859	111218291	candidate	PGC	7W	M	0.0208766
chr10	111214859	111218291	candidate	Soma	10W	M	0.132407
chr10	111214859	111218291	candidate	Soma	11W	M	0.134044
chr10	111214859	111218291	candidate	Soma	17W	F	0.124016
chr10	111214859	111218291	candidate	Soma	19W	M	0.148973
chr10	111214859	111218291	candidate	Soma	7W	M	0.116956
chr10	114886595	114887834	candidate	PGC	10W	F	0.00412826
chr10	114886595	114887834	candidate	PGC	10W	M	0.0140604
chr10	114886595	114887834	candidate	PGC	11W	F	0.00888889
chr10	114886595	114887834	candidate	PGC	11W	M	0.0187608
chr10	114886595	114887834	candidate	PGC	13W	M	0.0348684
chr10	114886595	114887834	candidate	PGC	17W	F	0.013686
chr10	114886595	114887834	candidate	PGC	19W	M	0.007991
chr10	114886595	114887834	candidate	PGC	7W	M	0.0336865
chr10	114886595	114887834	candidate	Soma	10W	M	0.25308
chr10	114886595	114887834	candidate	Soma	11W	M	0.175845
chr10	114886595	114887834	candidate	Soma	17W	F	0.0147059
chr10	114886595	114887834	candidate	Soma	19W	M	0.164062
chr10	114886595	114887834	candidate	Soma	7W	M	0.147775
chr10	115998162	116000397	candidate	PGC	10W	F	0.00916977
chr10	115998162	116000397	candidate	PGC	10W	M	0.00769937
chr10	115998162	116000397	candidate	PGC	11W	F	0.0105704
chr10	115998162	116000397	candidate	PGC	11W	M	0.00331529
chr10	115998162	116000397	candidate	PGC	13W	M	0.00677278
chr10	115998162	116000397	candidate	PGC	17W	F	0.0075012
chr10	115998162	116000397	candidate	PGC	19W	M	0.0155302
chr10	115998162	116000397	candidate	PGC	7W	M	0.0181914
chr10	115998162	116000397	candidate	Soma	10W	M	0.0606982
chr10	115998162	116000397	candidate	Soma	11W	M	0.0591603
chr10	115998162	116000397	candidate	Soma	17W	F	0.0623457
chr10	115998162	116000397	candidate	Soma	19W	M	0.0997732
chr10	115998162	116000397	candidate	Soma	7W	M	0.0437956
chr10	125649958	125652421	candidate	PGC	10W	F	0.0223121
chr10	125649958	125652421	candidate	PGC	10W	M	0.0153077
chr10	125649958	125652421	candidate	PGC	11W	F	0.0119782
chr10	125649958	125652421	candidate	PGC	11W	M	0.022263
chr10	125649958	125652421	candidate	PGC	13W	M	0.0200266
chr10	125649958	125652421	candidate	PGC	17W	F	0.0351495
chr10	125649958	125652421	candidate	PGC	19W	M	0.0247331
chr10	125649958	125652421	candidate	PGC	7W	M	0.0386764
chr10	125649958	125652421	candidate	Soma	10W	M	0.229487
chr10	125649958	125652421	candidate	Soma	11W	M	0.23478
chr10	125649958	125652421	candidate	Soma	17W	F	0.242388
chr10	125649958	125652421	candidate	Soma	19W	M	0.354589
chr10	125649958	125652421	candidate	Soma	7W	M	0.211763
chr10	128220838	128222001	candidate	PGC	10W	F	0.128709
chr10	128220838	128222001	candidate	PGC	10W	M	0.0804541
chr10	128220838	128222001	candidate	PGC	11W	F	0.244272
chr10	128220838	128222001	candidate	PGC	11W	M	0.105583
chr10	128220838	128222001	candidate	PGC	13W	M	0.0653154
chr10	128220838	128222001	candidate	PGC	17W	F	0.206016
chr10	128220838	128222001	candidate	PGC	19W	M	0.0140727
chr10	128220838	128222001	candidate	PGC	7W	M	0.429598
chr10	128220838	128222001	candidate	Soma	10W	M	0.949167
chr10	128220838	128222001	candidate	Soma	11W	M	0.94483
chr10	128220838	128222001	candidate	Soma	17W	F	0.919872
chr10	128220838	128222001	candidate	Soma	19W	M	0.907062
chr10	128220838	128222001	candidate	Soma	7W	M	0.965327
chr10	131575586	131577011	candidate	PGC	10W	F	0.0782271
chr10	131575586	131577011	candidate	PGC	10W	M	0.0574821
chr10	131575586	131577011	candidate	PGC	11W	F	0.050359
chr10	131575586	131577011	candidate	PGC	11W	M	0.0579806
chr10	131575586	131577011	candidate	PGC	13W	M	0.0425606
chr10	131575586	131577011	candidate	PGC	17W	F	0.0952924
chr10	131575586	131577011	candidate	PGC	19W	M	0.0260925
chr10	131575586	131577011	candidate	PGC	7W	M	0.183412
chr10	131575586	131577011	candidate	Soma	10W	M	0.830699
chr10	131575586	131577011	candidate	Soma	11W	M	0.873199
chr10	131575586	131577011	candidate	Soma	17W	F	0.775634
chr10	131575586	131577011	candidate	Soma	19W	M	0.793646
chr10	131575586	131577011	candidate	Soma	7W	M	0.852988
chr10	135236124	135236990	candidate	PGC	10W	F	0.0128652
chr10	135236124	135236990	candidate	PGC	10W	M	0.0227916
chr10	135236124	135236990	candidate	PGC	11W	F	0.0135617
chr10	135236124	135236990	candidate	PGC	11W	M	0.0132613
chr10	135236124	135236990	candidate	PGC	13W	M	0.0107843
chr10	135236124	135236990	candidate	PGC	17W	F	0.0193757
chr10	135236124	135236990	candidate	PGC	19W	M	0.0103638
chr10	135236124	135236990	candidate	PGC	7W	M	0.0357774
chr10	135236124	135236990	candidate	Soma	10W	M	0.29193
chr10	135236124	135236990	candidate	Soma	11W	M	0.248228
chr10	135236124	135236990	candidate	Soma	17W	F	0.277059
chr10	135236124	135236990	candidate	Soma	19W	M	0.192554
chr10	135236124	135236990	candidate	Soma	7W	M	0.193393
chr10	135259575	135260995	candidate	PGC	10W	F	0.13254
chr10	135259575	135260995	candidate	PGC	10W	M	0.213134
chr10	135259575	135260995	candidate	PGC	11W	F	0.149918
chr10	135259575	135260995	candidate	PGC	11W	M	0.152843
chr10	135259575	135260995	candidate	PGC	13W	M	0.279387
chr10	135259575	135260995	candidate	PGC	17W	F	0.180087
chr10	135259575	135260995	candidate	PGC	19W	M	0.0706822
chr10	135259575	135260995	candidate	PGC	7W	M	0.41908
chr10	135259575	135260995	candidate	Soma	10W	M	0.41307
chr10	135259575	135260995	candidate	Soma	11W	M	0.51181
chr10	135259575	135260995	candidate	Soma	17W	F	0.604639
chr10	135259575	135260995	candidate	Soma	19W	M	0.492773
chr10	135259575	135260995	candidate	Soma	7W	M	0.575159
chr10	135272789	135274109	candidate	PGC	10W	F	0.0394494
chr10	135272789	135274109	candidate	PGC	10W	M	0.0472825
chr10	135272789	135274109	candidate	PGC	11W	F	0.0227177
chr10	135272789	135274109	candidate	PGC	11W	M	0.0520872
chr10	135272789	135274109	candidate	PGC	13W	M	0.016771
chr10	135272789	135274109	candidate	PGC	17W	F	0.0559874
chr10	135272789	135274109	candidate	PGC	19W	M	0.020221
chr10	135272789	135274109	candidate	PGC	7W	M	0.127887
chr10	135272789	135274109	candidate	Soma	10W	M	0.597142
chr10	135272789	135274109	candidate	Soma	11W	M	0.630283
chr10	135272789	135274109	candidate	Soma	17W	F	0.490362
chr10	135272789	135274109	candidate	Soma	19W	M	0.60075
chr10	135272789	135274109	candidate	Soma	7W	M	0.618791
chr10	135278407	135279619	candidate	PGC	10W	F	0.0227003
chr10	135278407	135279619	candidate	PGC	10W	M	0.0231656
chr10	135278407	135279619	candidate	PGC	11W	F	0.0255137
chr10	135278407	135279619	candidate	PGC	11W	M	0.0169401
chr10	135278407	135279619	candidate	PGC	13W	M	0.0324016
chr10	135278407	135279619	candidate	PGC	17W	F	0.0255965
chr10	135278407	135279619	candidate	PGC	19W	M	0.0299496
chr10	135278407	135279619	candidate	PGC	7W	M	0.0504276
chr10	135278407	135279619	candidate	Soma	10W	M	0.190915
chr10	135278407	135279619	candidate	Soma	11W	M	0.280125
chr10	135278407	135279619	candidate	Soma	17W	F	0.266226
chr10	135278407	135279619	candidate	Soma	19W	M	0.267448
chr10	135278407	135279619	candidate	Soma	7W	M	0.225149
chr10	135342165	135344245	candidate	PGC	10W	F	0.0426639
chr10	135342165	135344245	candidate	PGC	10W	M	0.0382058
chr10	135342165	135344245	candidate	PGC	11W	F	0.0684866
chr10	135342165	135344245	candidate	PGC	11W	M	0.0182011
chr10	135342165	135344245	candidate	PGC	13W	M	0.00946771
chr10	135342165	135344245	candidate	PGC	17W	F	0.00522528
chr10	135342165	135344245	candidate	PGC	19W	M	0.0307853
chr10	135342165	135344245	candidate	PGC	7W	M	0.0373128
chr10	135342165	135344245	candidate	Soma	10W	M	0.553885
chr10	135342165	135344245	candidate	Soma	11W	M	0.409824
chr10	135342165	135344245	candidate	Soma	17W	F	0.113472
chr10	135342165	135344245	candidate	Soma	19W	M	0.202445
chr10	135342165	135344245	candidate	Soma	7W	M	0.232782
chr11	503819	504784	candidate	PGC	10W	F	0.0105639
chr11	503819	504784	candidate	PGC	10W	M	0.00628097
chr11	503819	504784	candidate	PGC	11W	F	0.00566209
chr11	503819	504784	candidate	PGC	11W	M	0.00501186
chr11	503819	504784	candidate	PGC	13W	M	0.00926943
chr11	503819	504784	candidate	PGC	17W	F	0.0205442
chr11	503819	504784	candidate	PGC	19W	M	0.0174959
chr11	503819	504784	candidate	PGC	7W	M	0.0161172
chr11	503819	504784	candidate	Soma	10W	M	0.0855238
chr11	503819	504784	candidate	Soma	11W	M	0.0772538
chr11	503819	504784	candidate	Soma	17W	F	0.0723906
chr11	503819	504784	candidate	Soma	19W	M	0.112963
chr11	503819	504784	candidate	Soma	7W	M	0.113378
chr11	613386	616697	candidate	PGC	10W	F	0.0116014
chr11	613386	616697	candidate	PGC	10W	M	0.0300105
chr11	613386	616697	candidate	PGC	11W	F	0.0186138
chr11	613386	616697	candidate	PGC	11W	M	0.0273021
chr11	613386	616697	candidate	PGC	13W	M	0.0217664
chr11	613386	616697	candidate	PGC	17W	F	0.0438379
chr11	613386	616697	candidate	PGC	19W	M	0.0370015
chr11	613386	616697	candidate	PGC	7W	M	0.0549663
chr11	613386	616697	candidate	Soma	10W	M	0.490148
chr11	613386	616697	candidate	Soma	11W	M	0.550545
chr11	613386	616697	candidate	Soma	17W	F	0.48819
chr11	613386	616697	candidate	Soma	19W	M	0.551186
chr11	613386	616697	candidate	Soma	7W	M	0.45006
chr11	1577771	1578075	candidate	PGC	10W	F	0.0144596
chr11	1577771	1578075	candidate	PGC	10W	M	0.0040322
chr11	1577771	1578075	candidate	PGC	11W	F	0.0227332
chr11	1577771	1578075	candidate	PGC	11W	M	0.00879013
chr11	1577771	1578075	candidate	PGC	13W	M	0.00707364
chr11	1577771	1578075	candidate	PGC	17W	F	0.0796213
chr11	1577771	1578075	candidate	PGC	19W	M	0.0698701
chr11	1577771	1578075	candidate	PGC	7W	M	0.0494357
chr11	1577771	1578075	candidate	Soma	10W	M	0.0882086
chr11	1577771	1578075	candidate	Soma	11W	M	0.416462
chr11	1577771	1578075	candidate	Soma	17W	F	0.525463
chr11	1577771	1578075	candidate	Soma	19W	M	0.534784
chr11	1577771	1578075	candidate	Soma	7W	M	0.039205
chr11	2464584	2465279	candidate	PGC	10W	F	0.0581664
chr11	2464584	2465279	candidate	PGC	10W	M	0.0695218
chr11	2464584	2465279	candidate	PGC	11W	F	0.055525
chr11	2464584	2465279	candidate	PGC	11W	M	0.0243597
chr11	2464584	2465279	candidate	PGC	13W	M	0.0541085
chr11	2464584	2465279	candidate	PGC	17W	F	0.106529
chr11	2464584	2465279	candidate	PGC	19W	M	0.0326019
chr11	2464584	2465279	candidate	PGC	7W	M	0.105612
chr11	2464584	2465279	candidate	Soma	10W	M	0.4
chr11	2464584	2465279	candidate	Soma	11W	M	0.40014
chr11	2464584	2465279	candidate	Soma	17W	F	0.468627
chr11	2464584	2465279	candidate	Soma	19W	M	0.320238
chr11	2464584	2465279	candidate	Soma	7W	M	0.406944
chr11	2490964	2492685	candidate	PGC	10W	F	0.106949
chr11	2490964	2492685	candidate	PGC	10W	M	0.0882224
chr11	2490964	2492685	candidate	PGC	11W	F	0.105813
chr11	2490964	2492685	candidate	PGC	11W	M	0.0727467
chr11	2490964	2492685	candidate	PGC	13W	M	0.0678143
chr11	2490964	2492685	candidate	PGC	17W	F	0.0600147
chr11	2490964	2492685	candidate	PGC	19W	M	0.0718915
chr11	2490964	2492685	candidate	PGC	7W	M	0.288699
chr11	2490964	2492685	candidate	Soma	10W	M	0.687107
chr11	2490964	2492685	candidate	Soma	11W	M	0.734645
chr11	2490964	2492685	candidate	Soma	17W	F	0.80415
chr11	2490964	2492685	candidate	Soma	19W	M	0.763666
chr11	2490964	2492685	candidate	Soma	7W	M	0.833864
chr11	2812081	2814291	candidate	PGC	10W	F	0.0150853
chr11	2812081	2814291	candidate	PGC	10W	M	0.027916
chr11	2812081	2814291	candidate	PGC	11W	F	0.0368848
chr11	2812081	2814291	candidate	PGC	11W	M	0.0199
chr11	2812081	2814291	candidate	PGC	13W	M	0.0324752
chr11	2812081	2814291	candidate	PGC	17W	F	0.0662639
chr11	2812081	2814291	candidate	PGC	19W	M	0.0355568
chr11	2812081	2814291	candidate	PGC	7W	M	0.0952526
chr11	2812081	2814291	candidate	Soma	10W	M	0.358144
chr11	2812081	2814291	candidate	Soma	11W	M	0.422782
chr11	2812081	2814291	candidate	Soma	17W	F	0.619822
chr11	2812081	2814291	candidate	Soma	19W	M	0.450421
chr11	2812081	2814291	candidate	Soma	7W	M	0.376252
chr11	4010200	4011013	candidate	PGC	10W	F	0.0226115
chr11	4010200	4011013	candidate	PGC	10W	M	0.00354031
chr11	4010200	4011013	candidate	PGC	11W	F	0.0170965
chr11	4010200	4011013	candidate	PGC	11W	M	0.00184347
chr11	4010200	4011013	candidate	PGC	13W	M	0.00680272
chr11	4010200	4011013	candidate	PGC	17W	F	0.040932
chr11	4010200	4011013	candidate	PGC	19W	M	0.00543478
chr11	4010200	4011013	candidate	PGC	7W	M	0.0496564
chr11	4010200	4011013	candidate	Soma	10W	M	0.195441
chr11	4010200	4011013	candidate	Soma	11W	M	0.188832
chr11	4010200	4011013	candidate	Soma	17W	F	0.368182
chr11	4010200	4011013	candidate	Soma	19W	M	0.157143
chr11	4010200	4011013	candidate	Soma	7W	M	0.206689
chr11	6591609	6592679	candidate	PGC	10W	F	0.0922308
chr11	6591609	6592679	candidate	PGC	10W	M	0.026752
chr11	6591609	6592679	candidate	PGC	11W	F	0.0347443
chr11	6591609	6592679	candidate	PGC	11W	M	0.03526
chr11	6591609	6592679	candidate	PGC	13W	M	0.0427969
chr11	6591609	6592679	candidate	PGC	17W	F	0.078244
chr11	6591609	6592679	candidate	PGC	19W	M	0.029786
chr11	6591609	6592679	candidate	PGC	7W	M	0.0385331
chr11	6591609	6592679	candidate	Soma	10W	M	0.424352
chr11	6591609	6592679	candidate	Soma	11W	M	0.425014
chr11	6591609	6592679	candidate	Soma	17W	F	0.568757
chr11	6591609	6592679	candidate	Soma	19W	M	0.489677
chr11	6591609	6592679	candidate	Soma	7W	M	0.266838
chr11	7110237	7113794	candidate	PGC	10W	F	0.0705951
chr11	7110237	7113794	candidate	PGC	10W	M	0.104311
chr11	7110237	7113794	candidate	PGC	11W	F	0.0254686
chr11	7110237	7113794	candidate	PGC	11W	M	0.0345961
chr11	7110237	7113794	candidate	PGC	13W	M	0.0437991
chr11	7110237	7113794	candidate	PGC	17W	F	0.0686476
chr11	7110237	7113794	candidate	PGC	19W	M	0.0307179
chr11	7110237	7113794	candidate	PGC	7W	M	0.216296
chr11	7110237	7113794	candidate	Soma	10W	M	0.69519
chr11	7110237	7113794	candidate	Soma	11W	M	0.668807
chr11	7110237	7113794	candidate	Soma	17W	F	0.715869
chr11	7110237	7113794	candidate	Soma	19W	M	0.70212
chr11	7110237	7113794	candidate	Soma	7W	M	0.660679
chr11	8832049	8832907	candidate	PGC	10W	F	0.00463738
chr11	8832049	8832907	candidate	PGC	10W	M	0.00793026
chr11	8832049	8832907	candidate	PGC	11W	F	0.00537634
chr11	8832049	8832907	candidate	PGC	11W	M	0.00752155
chr11	8832049	8832907	candidate	PGC	13W	M	0.00412864
chr11	8832049	8832907	candidate	PGC	17W	F	0.0109627
chr11	8832049	8832907	candidate	PGC	19W	M	0.00771836
chr11	8832049	8832907	candidate	PGC	7W	M	0.00872698
chr11	8832049	8832907	candidate	Soma	10W	M	0.094
chr11	8832049	8832907	candidate	Soma	11W	M	0.0632791
chr11	8832049	8832907	candidate	Soma	17W	F	0.123333
chr11	8832049	8832907	candidate	Soma	19W	M	0.0213675
chr11	8832049	8832907	candidate	Soma	7W	M	0.0993255
chr11	9111674	9112773	candidate	PGC	10W	F	0.0204275
chr11	9111674	9112773	candidate	PGC	10W	M	0.0119028
chr11	9111674	9112773	candidate	PGC	11W	F	0.0112245
chr11	9111674	9112773	candidate	PGC	11W	M	0.0117579
chr11	9111674	9112773	candidate	PGC	13W	M	0.00756501
chr11	9111674	9112773	candidate	PGC	17W	F	0.0182111
chr11	9111674	9112773	candidate	PGC	19W	M	0.00435389
chr11	9111674	9112773	candidate	PGC	7W	M	0.0224036
chr11	9111674	9112773	candidate	Soma	10W	M	0.195131
chr11	9111674	9112773	candidate	Soma	11W	M	0.21993
chr11	9111674	9112773	candidate	Soma	17W	F	0.138514
chr11	9111674	9112773	candidate	Soma	19W	M	0.197581
chr11	9111674	9112773	candidate	Soma	7W	M	0.168229
chr11	9300095	9301359	candidate	PGC	10W	F	0.231245
chr11	9300095	9301359	candidate	PGC	10W	M	0.127492
chr11	9300095	9301359	candidate	PGC	11W	F	0.186424
chr11	9300095	9301359	candidate	PGC	11W	M	0.106719
chr11	9300095	9301359	candidate	PGC	13W	M	0.119211
chr11	9300095	9301359	candidate	PGC	17W	F	0.241333
chr11	9300095	9301359	candidate	PGC	19W	M	0.0808451
chr11	9300095	9301359	candidate	PGC	7W	M	0.490616
chr11	9300095	9301359	candidate	Soma	10W	M	0.971053
chr11	9300095	9301359	candidate	Soma	11W	M	0.964427
chr11	9300095	9301359	candidate	Soma	17W	F	0.9
chr11	9300095	9301359	candidate	Soma	19W	M	0.957746
chr11	9300095	9301359	candidate	Soma	7W	M	0.895223
chr11	15135431	15136438	candidate	PGC	10W	F	0.0149214
chr11	15135431	15136438	candidate	PGC	10W	M	0.0112594
chr11	15135431	15136438	candidate	PGC	11W	F	0.00135501
chr11	15135431	15136438	candidate	PGC	11W	M	0.0115126
chr11	15135431	15136438	candidate	PGC	13W	M	0.00168067
chr11	15135431	15136438	candidate	PGC	17W	F	0.0138949
chr11	15135431	15136438	candidate	PGC	19W	M	0.0259173
chr11	15135431	15136438	candidate	PGC	7W	M	0.0464075
chr11	15135431	15136438	candidate	Soma	10W	M	0.0787037
chr11	15135431	15136438	candidate	Soma	11W	M	0.12789
chr11	15135431	15136438	candidate	Soma	17W	F	0.160317
chr11	15135431	15136438	candidate	Soma	19W	M	0.0913462
chr11	15135431	15136438	candidate	Soma	7W	M	0.112395
chr11	18209250	18211133	candidate	PGC	10W	F	0.0219896
chr11	18209250	18211133	candidate	PGC	10W	M	0.0728824
chr11	18209250	18211133	candidate	PGC	11W	F	0.0276048
chr11	18209250	18211133	candidate	PGC	11W	M	0.0653832
chr11	18209250	18211133	candidate	PGC	13W	M	0.174278
chr11	18209250	18211133	candidate	PGC	17W	F	0.062438
chr11	18209250	18211133	candidate	PGC	19W	M	0.0102168
chr11	18209250	18211133	candidate	PGC	7W	M	0.316237
chr11	18209250	18211133	candidate	Soma	10W	M	0.941062
chr11	18209250	18211133	candidate	Soma	11W	M	0.966695
chr11	18209250	18211133	candidate	Soma	17W	F	0.909357
chr11	18209250	18211133	candidate	Soma	19W	M	0.961373
chr11	18209250	18211133	candidate	Soma	7W	M	0.951505
chr11	19366128	19368198	candidate	PGC	10W	F	0.010286
chr11	19366128	19368198	candidate	PGC	10W	M	0.00768141
chr11	19366128	19368198	candidate	PGC	11W	F	0.00750662
chr11	19366128	19368198	candidate	PGC	11W	M	0.00920888
chr11	19366128	19368198	candidate	PGC	13W	M	0.0126885
chr11	19366128	19368198	candidate	PGC	17W	F	0.00717103
chr11	19366128	19368198	candidate	PGC	19W	M	0.0174355
chr11	19366128	19368198	candidate	PGC	7W	M	0.0220081
chr11	19366128	19368198	candidate	Soma	10W	M	0.0695706
chr11	19366128	19368198	candidate	Soma	11W	M	0.0554212
chr11	19366128	19368198	candidate	Soma	17W	F	0.0391687
chr11	19366128	19368198	candidate	Soma	19W	M	0.0509524
chr11	19366128	19368198	candidate	Soma	7W	M	0.0498636
chr11	20672251	20672843	candidate	PGC	10W	F	0.0612745
chr11	20672251	20672843	candidate	PGC	10W	M	0.0742812
chr11	20672251	20672843	candidate	PGC	11W	F	0.11478
chr11	20672251	20672843	candidate	PGC	11W	M	0.0635832
chr11	20672251	20672843	candidate	PGC	13W	M	0.0277778
chr11	20672251	20672843	candidate	PGC	17W	F	0.0545351
chr11	20672251	20672843	candidate	PGC	19W	M	0.0333862
chr11	20672251	20672843	candidate	PGC	7W	M	0.233608
chr11	20672251	20672843	candidate	Soma	10W	M	0.965539
chr11	20672251	20672843	candidate	Soma	11W	M	0.950129
chr11	20672251	20672843	candidate	Soma	17W	F	0.836538
chr11	20672251	20672843	candidate	Soma	19W	M	0.948485
chr11	20672251	20672843	candidate	Soma	7W	M	0.963333
chr11	22811046	22812101	candidate	PGC	10W	F	0.005
chr11	22811046	22812101	candidate	PGC	10W	M	0.0873168
chr11	22811046	22812101	candidate	PGC	11W	F	0.0478058
chr11	22811046	22812101	candidate	PGC	11W	M	0.107782
chr11	22811046	22812101	candidate	PGC	13W	M	0.0915033
chr11	22811046	22812101	candidate	PGC	17W	F	0.0757595
chr11	22811046	22812101	candidate	PGC	19W	M	0.146167
chr11	22811046	22812101	candidate	PGC	7W	M	0.257936
chr11	22811046	22812101	candidate	Soma	10W	M	0.944444
chr11	22811046	22812101	candidate	Soma	11W	M	0.963011
chr11	22811046	22812101	candidate	Soma	17W	F	0.969697
chr11	22811046	22812101	candidate	Soma	19W	M	0.911458
chr11	22811046	22812101	candidate	Soma	7W	M	1
chr11	26169913	26172187	candidate	PGC	10W	F	0.0443641
chr11	26169913	26172187	candidate	PGC	10W	M	0.0916899
chr11	26169913	26172187	candidate	PGC	11W	F	0.0243958
chr11	26169913	26172187	candidate	PGC	11W	M	0.0561961
chr11	26169913	26172187	candidate	PGC	13W	M	0.073342
chr11	26169913	26172187	candidate	PGC	17W	F	0.0890728
chr11	26169913	26172187	candidate	PGC	19W	M	0.035266
chr11	26169913	26172187	candidate	PGC	7W	M	0.190242
chr11	26169913	26172187	candidate	Soma	10W	M	0.963663
chr11	26169913	26172187	candidate	Soma	11W	M	0.951968
chr11	26169913	26172187	candidate	Soma	17W	F	0.921498
chr11	26169913	26172187	candidate	Soma	19W	M	0.963034
chr11	26169913	26172187	candidate	Soma	7W	M	0.939105
chr11	29621690	29622559	candidate	PGC	10W	F	0.0983762
chr11	29621690	29622559	candidate	PGC	10W	M	0.145991
chr11	29621690	29622559	candidate	PGC	11W	F	0.084232
chr11	29621690	29622559	candidate	PGC	11W	M	0.0877342
chr11	29621690	29622559	candidate	PGC	13W	M	0.154916
chr11	29621690	29622559	candidate	PGC	17W	F	0.0992592
chr11	29621690	29622559	candidate	PGC	19W	M	0.0612287
chr11	29621690	29622559	candidate	PGC	7W	M	0.312153
chr11	29621690	29622559	candidate	Soma	10W	M	0.973864
chr11	29621690	29622559	candidate	Soma	11W	M	0.968669
chr11	29621690	29622559	candidate	Soma	17W	F	0.91462
chr11	29621690	29622559	candidate	Soma	19W	M	0.960878
chr11	29621690	29622559	candidate	Soma	7W	M	0.97029
chr11	31554618	31555847	candidate	PGC	10W	F	0.0701938
chr11	31554618	31555847	candidate	PGC	10W	M	0.168152
chr11	31554618	31555847	candidate	PGC	11W	F	0.112181
chr11	31554618	31555847	candidate	PGC	11W	M	0.0624325
chr11	31554618	31555847	candidate	PGC	13W	M	0.0383236
chr11	31554618	31555847	candidate	PGC	17W	F	0.150956
chr11	31554618	31555847	candidate	PGC	19W	M	0.0789947
chr11	31554618	31555847	candidate	PGC	7W	M	0.428207
chr11	31554618	31555847	candidate	Soma	10W	M	0.954545
chr11	31554618	31555847	candidate	Soma	11W	M	0.970628
chr11	31554618	31555847	candidate	Soma	17W	F	0.876894
chr11	31554618	31555847	candidate	Soma	19W	M	0.98534
chr11	31554618	31555847	candidate	Soma	7W	M	0.932597
chr11	41681045	41682452	candidate	PGC	10W	F	0.159138
chr11	41681045	41682452	candidate	PGC	10W	M	0.105305
chr11	41681045	41682452	candidate	PGC	11W	F	0.0978064
chr11	41681045	41682452	candidate	PGC	11W	M	0.0744175
chr11	41681045	41682452	candidate	PGC	13W	M	0.0619586
chr11	41681045	41682452	candidate	PGC	17W	F	0.0655331
chr11	41681045	41682452	candidate	PGC	19W	M	0.0981317
chr11	41681045	41682452	candidate	PGC	7W	M	0.19148
chr11	41681045	41682452	candidate	Soma	10W	M	0.816026
chr11	41681045	41682452	candidate	Soma	11W	M	0.78947
chr11	41681045	41682452	candidate	Soma	17W	F	0.867647
chr11	41681045	41682452	candidate	Soma	19W	M	0.823996
chr11	41681045	41682452	candidate	Soma	7W	M	0.819792
chr11	44086801	44087970	candidate	PGC	10W	F	0.00402919
chr11	44086801	44087970	candidate	PGC	10W	M	0.00690788
chr11	44086801	44087970	candidate	PGC	11W	F	0.00812547
chr11	44086801	44087970	candidate	PGC	11W	M	0.00891733
chr11	44086801	44087970	candidate	PGC	13W	M	0.00102145
chr11	44086801	44087970	candidate	PGC	17W	F	0.00562771
chr11	44086801	44087970	candidate	PGC	19W	M	0.0012987
chr11	44086801	44087970	candidate	PGC	7W	M	0.0116245
chr11	44086801	44087970	candidate	Soma	10W	M	0.0281124
chr11	44086801	44087970	candidate	Soma	11W	M	0.0497617
chr11	44086801	44087970	candidate	Soma	17W	F	0.0251572
chr11	44086801	44087970	candidate	Soma	19W	M	0.0277778
chr11	44086801	44087970	candidate	Soma	7W	M	0.00985681
chr11	45920540	45922805	candidate	PGC	10W	F	0.0171977
chr11	45920540	45922805	candidate	PGC	10W	M	0.0118687
chr11	45920540	45922805	candidate	PGC	11W	F	0.0154303
chr11	45920540	45922805	candidate	PGC	11W	M	0.00820213
chr11	45920540	45922805	candidate	PGC	13W	M	0.0108428
chr11	45920540	45922805	candidate	PGC	17W	F	0.00852184
chr11	45920540	45922805	candidate	PGC	19W	M	0.0108983
chr11	45920540	45922805	candidate	PGC	7W	M	0.010965
chr11	45920540	45922805	candidate	Soma	10W	M	0.0321956
chr11	45920540	45922805	candidate	Soma	11W	M	0.0292962
chr11	45920540	45922805	candidate	Soma	17W	F	0.0320707
chr11	45920540	45922805	candidate	Soma	19W	M	0.0318785
chr11	45920540	45922805	candidate	Soma	7W	M	0.0303892
chr11	49683157	49684768	candidate	PGC	10W	F	0.033367
chr11	49683157	49684768	candidate	PGC	10W	M	0.144211
chr11	49683157	49684768	candidate	PGC	11W	F	0.0128205
chr11	49683157	49684768	candidate	PGC	11W	M	0.0652593
chr11	49683157	49684768	candidate	PGC	13W	M	0.00779221
chr11	49683157	49684768	candidate	PGC	17W	F	0.26131
chr11	49683157	49684768	candidate	PGC	19W	M	0.00333333
chr11	49683157	49684768	candidate	PGC	7W	M	0.100455
chr11	49683157	49684768	candidate	Soma	10W	M	0.898551
chr11	49683157	49684768	candidate	Soma	11W	M	0.905346
chr11	49683157	49684768	candidate	Soma	17W	F	0.740942
chr11	49683157	49684768	candidate	Soma	19W	M	0.953846
chr11	49683157	49684768	candidate	Soma	7W	M	0.925272
chr11	63826841	63828110	candidate	PGC	10W	F	0.00674162
chr11	63826841	63828110	candidate	PGC	10W	M	0.0212756
chr11	63826841	63828110	candidate	PGC	11W	F	0.0216035
chr11	63826841	63828110	candidate	PGC	11W	M	0.0201632
chr11	63826841	63828110	candidate	PGC	13W	M	0.0385017
chr11	63826841	63828110	candidate	PGC	17W	F	0.0527786
chr11	63826841	63828110	candidate	PGC	19W	M	0.0398369
chr11	63826841	63828110	candidate	PGC	7W	M	0.0570258
chr11	63826841	63828110	candidate	Soma	10W	M	0.29053
chr11	63826841	63828110	candidate	Soma	11W	M	0.36067
chr11	63826841	63828110	candidate	Soma	17W	F	0.277778
chr11	63826841	63828110	candidate	Soma	19W	M	0.459524
chr11	63826841	63828110	candidate	Soma	7W	M	0.236551
chr11	64147584	64148140	candidate	PGC	10W	F	0.08424
chr11	64147584	64148140	candidate	PGC	10W	M	0.0737926
chr11	64147584	64148140	candidate	PGC	11W	F	0.191651
chr11	64147584	64148140	candidate	PGC	11W	M	0.0735884
chr11	64147584	64148140	candidate	PGC	13W	M	0.17279
chr11	64147584	64148140	candidate	PGC	17W	F	0.0467954
chr11	64147584	64148140	candidate	PGC	19W	M	0.0279728
chr11	64147584	64148140	candidate	PGC	7W	M	0.282202
chr11	64147584	64148140	candidate	Soma	10W	M	0.491882
chr11	64147584	64148140	candidate	Soma	11W	M	0.677573
chr11	64147584	64148140	candidate	Soma	17W	F	0.780903
chr11	64147584	64148140	candidate	Soma	19W	M	0.698443
chr11	64147584	64148140	candidate	Soma	7W	M	0.645326
chr11	66207753	66208416	candidate	PGC	10W	F	0.693869
chr11	66207753	66208416	candidate	PGC	10W	M	0.681882
chr11	66207753	66208416	candidate	PGC	11W	F	0.762974
chr11	66207753	66208416	candidate	PGC	11W	M	0.663444
chr11	66207753	66208416	candidate	PGC	13W	M	0.74561
chr11	66207753	66208416	candidate	PGC	17W	F	0.749741
chr11	66207753	66208416	candidate	PGC	19W	M	0.640607
chr11	66207753	66208416	candidate	PGC	7W	M	0.775698
chr11	66207753	66208416	candidate	Soma	10W	M	0.961478
chr11	66207753	66208416	candidate	Soma	11W	M	0.939406
chr11	66207753	66208416	candidate	Soma	17W	F	0.888462
chr11	66207753	66208416	candidate	Soma	19W	M	0.89057
chr11	66207753	66208416	candidate	Soma	7W	M	0.961127
chr11	73053095	73054979	candidate	PGC	10W	F	0.0143668
chr11	73053095	73054979	candidate	PGC	10W	M	0.0151095
chr11	73053095	73054979	candidate	PGC	11W	F	0.044286
chr11	73053095	73054979	candidate	PGC	11W	M	0.0180219
chr11	73053095	73054979	candidate	PGC	13W	M	0.0119484
chr11	73053095	73054979	candidate	PGC	17W	F	0.0181925
chr11	73053095	73054979	candidate	PGC	19W	M	0.00834464
chr11	73053095	73054979	candidate	PGC	7W	M	0.0167604
chr11	73053095	73054979	candidate	Soma	10W	M	0.188646
chr11	73053095	73054979	candidate	Soma	11W	M	0.186961
chr11	73053095	73054979	candidate	Soma	17W	F	0.166908
chr11	73053095	73054979	candidate	Soma	19W	M	0.203351
chr11	73053095	73054979	candidate	Soma	7W	M	0.130825
chr11	78613333	78615799	candidate	PGC	10W	F	0.0266972
chr11	78613333	78615799	candidate	PGC	10W	M	0.0792478
chr11	78613333	78615799	candidate	PGC	11W	F	0.0253159
chr11	78613333	78615799	candidate	PGC	11W	M	0.0576695
chr11	78613333	78615799	candidate	PGC	13W	M	0.0382307
chr11	78613333	78615799	candidate	PGC	17W	F	0.0977881
chr11	78613333	78615799	candidate	PGC	19W	M	0.012191
chr11	78613333	78615799	candidate	PGC	7W	M	0.131118
chr11	78613333	78615799	candidate	Soma	10W	M	0.788172
chr11	78613333	78615799	candidate	Soma	11W	M	0.732889
chr11	78613333	78615799	candidate	Soma	17W	F	0.61947
chr11	78613333	78615799	candidate	Soma	19W	M	0.829895
chr11	78613333	78615799	candidate	Soma	7W	M	0.785149
chr11	83923697	83924856	candidate	PGC	10W	F	0.113485
chr11	83923697	83924856	candidate	PGC	10W	M	0.262683
chr11	83923697	83924856	candidate	PGC	11W	F	0.142328
chr11	83923697	83924856	candidate	PGC	11W	M	0.0716394
chr11	83923697	83924856	candidate	PGC	13W	M	0.111403
chr11	83923697	83924856	candidate	PGC	17W	F	0.19098
chr11	83923697	83924856	candidate	PGC	19W	M	0.2356
chr11	83923697	83924856	candidate	PGC	7W	M	0.281806
chr11	83923697	83924856	candidate	Soma	10W	M	0.938739
chr11	83923697	83924856	candidate	Soma	11W	M	0.862951
chr11	83923697	83924856	candidate	Soma	17W	F	0.951282
chr11	83923697	83924856	candidate	Soma	19W	M	0.97534
chr11	83923697	83924856	candidate	Soma	7W	M	0.944894
chr11	88240720	88242494	candidate	PGC	10W	F	0.00792934
chr11	88240720	88242494	candidate	PGC	10W	M	0.00561512
chr11	88240720	88242494	candidate	PGC	11W	F	0.00473387
chr11	88240720	88242494	candidate	PGC	11W	M	0.01671
chr11	88240720	88242494	candidate	PGC	13W	M	0.00548201
chr11	88240720	88242494	candidate	PGC	17W	F	0.0208748
chr11	88240720	88242494	candidate	PGC	19W	M	0.0088167
chr11	88240720	88242494	candidate	PGC	7W	M	0.0223794
chr11	88240720	88242494	candidate	Soma	10W	M	0.145442
chr11	88240720	88242494	candidate	Soma	11W	M	0.106869
chr11	88240720	88242494	candidate	Soma	17W	F	0.101301
chr11	88240720	88242494	candidate	Soma	19W	M	0.121925
chr11	88240720	88242494	candidate	Soma	7W	M	0.0822509
chr11	89224429	89226580	candidate	PGC	10W	F	0.0314775
chr11	89224429	89226580	candidate	PGC	10W	M	0.0695786
chr11	89224429	89226580	candidate	PGC	11W	F	0.00662393
chr11	89224429	89226580	candidate	PGC	11W	M	0.0191381
chr11	89224429	89226580	candidate	PGC	13W	M	0.0133031
chr11	89224429	89226580	candidate	PGC	17W	F	0.0237044
chr11	89224429	89226580	candidate	PGC	19W	M	0.0390148
chr11	89224429	89226580	candidate	PGC	7W	M	0.0666348
chr11	89224429	89226580	candidate	Soma	10W	M	0.229592
chr11	89224429	89226580	candidate	Soma	11W	M	0.28144
chr11	89224429	89226580	candidate	Soma	17W	F	0.33156
chr11	89224429	89226580	candidate	Soma	19W	M	0.428419
chr11	89224429	89226580	candidate	Soma	7W	M	0.266767
chr11	106697257	106699416	candidate	PGC	10W	F	0.0833347
chr11	106697257	106699416	candidate	PGC	10W	M	0.10301
chr11	106697257	106699416	candidate	PGC	11W	F	0.0445003
chr11	106697257	106699416	candidate	PGC	11W	M	0.0801878
chr11	106697257	106699416	candidate	PGC	13W	M	0.0392665
chr11	106697257	106699416	candidate	PGC	17W	F	0.158056
chr11	106697257	106699416	candidate	PGC	19W	M	0.0665553
chr11	106697257	106699416	candidate	PGC	7W	M	0.226259
chr11	106697257	106699416	candidate	Soma	10W	M	1
chr11	106697257	106699416	candidate	Soma	11W	M	0.962125
chr11	106697257	106699416	candidate	Soma	17W	F	0.665873
chr11	106697257	106699416	candidate	Soma	19W	M	0.907738
chr11	106697257	106699416	candidate	Soma	7W	M	0.925641
chr11	107515087	107516206	candidate	PGC	10W	F	0.100682
chr11	107515087	107516206	candidate	PGC	10W	M	0.126506
chr11	107515087	107516206	candidate	PGC	11W	F	0.020964
chr11	107515087	107516206	candidate	PGC	11W	M	0.0809507
chr11	107515087	107516206	candidate	PGC	13W	M	0.157857
chr11	107515087	107516206	candidate	PGC	17W	F	0.0831083
chr11	107515087	107516206	candidate	PGC	19W	M	0.0638854
chr11	107515087	107516206	candidate	PGC	7W	M	0.441088
chr11	107515087	107516206	candidate	Soma	10W	M	0.908485
chr11	107515087	107516206	candidate	Soma	11W	M	0.95997
chr11	107515087	107516206	candidate	Soma	17W	F	0.944898
chr11	107515087	107516206	candidate	Soma	19W	M	0.814655
chr11	107515087	107516206	candidate	Soma	7W	M	0.959609
chr11	109168478	109168887	candidate	PGC	10W	F	0.078373
chr11	109168478	109168887	candidate	PGC	10W	M	0.368333
chr11	109168478	109168887	candidate	PGC	11W	F	0.108333
chr11	109168478	109168887	candidate	PGC	11W	M	0.250292
chr11	109168478	109168887	candidate	PGC	13W	M	0.06625
chr11	109168478	109168887	candidate	PGC	17W	F	0.0729167
chr11	109168478	109168887	candidate	PGC	19W	M	0
chr11	109168478	109168887	candidate	PGC	7W	M	0.34184
chr11	109168478	109168887	candidate	Soma	10W	M	0.962366
chr11	109168478	109168887	candidate	Soma	11W	M	0.994444
chr11	109168478	109168887	candidate	Soma	17W	F	0.982456
chr11	109168478	109168887	candidate	Soma	19W	M	1
chr11	109168478	109168887	candidate	Soma	7W	M	0.977273
chr11	115629309	115632263	candidate	PGC	10W	F	0.0198193
chr11	115629309	115632263	candidate	PGC	10W	M	0.0188162
chr11	115629309	115632263	candidate	PGC	11W	F	0.00598709
chr11	115629309	115632263	candidate	PGC	11W	M	0.0143253
chr11	115629309	115632263	candidate	PGC	13W	M	0.0163254
chr11	115629309	115632263	candidate	PGC	17W	F	0.0348362
chr11	115629309	115632263	candidate	PGC	19W	M	0.0140633
chr11	115629309	115632263	candidate	PGC	7W	M	0.0347152
chr11	115629309	115632263	candidate	Soma	10W	M	0.130767
chr11	115629309	115632263	candidate	Soma	11W	M	0.147746
chr11	115629309	115632263	candidate	Soma	17W	F	0.192575
chr11	115629309	115632263	candidate	Soma	19W	M	0.18528
chr11	115629309	115632263	candidate	Soma	7W	M	0.146662
chr11	116364805	116365618	candidate	PGC	10W	F	0.0288978
chr11	116364805	116365618	candidate	PGC	10W	M	0.00875775
chr11	116364805	116365618	candidate	PGC	11W	F	0.0666667
chr11	116364805	116365618	candidate	PGC	11W	M	0.0496599
chr11	116364805	116365618	candidate	PGC	13W	M	0
chr11	116364805	116365618	candidate	PGC	17W	F	0.158915
chr11	116364805	116365618	candidate	PGC	19W	M	0.148363
chr11	116364805	116365618	candidate	PGC	7W	M	0.230297
chr11	116364805	116365618	candidate	Soma	10W	M	1
chr11	116364805	116365618	candidate	Soma	11W	M	0.917444
chr11	116364805	116365618	candidate	Soma	17W	F	0.98
chr11	116364805	116365618	candidate	Soma	19W	M	0.986111
chr11	116364805	116365618	candidate	Soma	7W	M	0.934101
chr11	116370065	116372265	candidate	PGC	10W	F	0.0111067
chr11	116370065	116372265	candidate	PGC	10W	M	0.0218722
chr11	116370065	116372265	candidate	PGC	11W	F	0.0125099
chr11	116370065	116372265	candidate	PGC	11W	M	0.00666245
chr11	116370065	116372265	candidate	PGC	13W	M	0.00698724
chr11	116370065	116372265	candidate	PGC	17W	F	0.0279292
chr11	116370065	116372265	candidate	PGC	19W	M	0.0190202
chr11	116370065	116372265	candidate	PGC	7W	M	0.0198049
chr11	116370065	116372265	candidate	Soma	10W	M	0.218675
chr11	116370065	116372265	candidate	Soma	11W	M	0.222423
chr11	116370065	116372265	candidate	Soma	17W	F	0.219221
chr11	116370065	116372265	candidate	Soma	19W	M	0.201637
chr11	116370065	116372265	candidate	Soma	7W	M	0.157429
chr11	117650820	117651777	candidate	PGC	10W	F	0.0317337
chr11	117650820	117651777	candidate	PGC	10W	M	0.0333748
chr11	117650820	117651777	candidate	PGC	11W	F	0.0595967
chr11	117650820	117651777	candidate	PGC	11W	M	0.0295579
chr11	117650820	117651777	candidate	PGC	13W	M	0.115017
chr11	117650820	117651777	candidate	PGC	17W	F	0.0240137
chr11	117650820	117651777	candidate	PGC	19W	M	0.0370017
chr11	117650820	117651777	candidate	PGC	7W	M	0.161656
chr11	117650820	117651777	candidate	Soma	10W	M	0.854726
chr11	117650820	117651777	candidate	Soma	11W	M	0.827346
chr11	117650820	117651777	candidate	Soma	17W	F	0.785606
chr11	117650820	117651777	candidate	Soma	19W	M	0.864014
chr11	117650820	117651777	candidate	Soma	7W	M	0.805117
chr11	117665303	117668814	candidate	PGC	10W	F	0.0352027
chr11	117665303	117668814	candidate	PGC	10W	M	0.017033
chr11	117665303	117668814	candidate	PGC	11W	F	0.0270003
chr11	117665303	117668814	candidate	PGC	11W	M	0.0212003
chr11	117665303	117668814	candidate	PGC	13W	M	0.0165575
chr11	117665303	117668814	candidate	PGC	17W	F	0.0283418
chr11	117665303	117668814	candidate	PGC	19W	M	0.0198639
chr11	117665303	117668814	candidate	PGC	7W	M	0.0541899
chr11	117665303	117668814	candidate	Soma	10W	M	0.146071
chr11	117665303	117668814	candidate	Soma	11W	M	0.147398
chr11	117665303	117668814	candidate	Soma	17W	F	0.174576
chr11	117665303	117668814	candidate	Soma	19W	M	0.137563
chr11	117665303	117668814	candidate	Soma	7W	M	0.12169
chr11	121592285	121594959	candidate	PGC	10W	F	0.015626
chr11	121592285	121594959	candidate	PGC	10W	M	0.00987354
chr11	121592285	121594959	candidate	PGC	11W	F	0.0206866
chr11	121592285	121594959	candidate	PGC	11W	M	0.00764882
chr11	121592285	121594959	candidate	PGC	13W	M	0.00927109
chr11	121592285	121594959	candidate	PGC	17W	F	0.0208282
chr11	121592285	121594959	candidate	PGC	19W	M	0.0249857
chr11	121592285	121594959	candidate	PGC	7W	M	0.0380535
chr11	121592285	121594959	candidate	Soma	10W	M	0.102042
chr11	121592285	121594959	candidate	Soma	11W	M	0.10895
chr11	121592285	121594959	candidate	Soma	17W	F	0.145259
chr11	121592285	121594959	candidate	Soma	19W	M	0.151705
chr11	121592285	121594959	candidate	Soma	7W	M	0.150249
chr11	127517249	127518454	candidate	PGC	10W	F	0.241744
chr11	127517249	127518454	candidate	PGC	10W	M	0.361243
chr11	127517249	127518454	candidate	PGC	11W	F	0.392795
chr11	127517249	127518454	candidate	PGC	11W	M	0.358156
chr11	127517249	127518454	candidate	PGC	13W	M	0.298545
chr11	127517249	127518454	candidate	PGC	17W	F	0.394955
chr11	127517249	127518454	candidate	PGC	19W	M	0.235135
chr11	127517249	127518454	candidate	PGC	7W	M	0.563632
chr11	127517249	127518454	candidate	Soma	10W	M	0.965833
chr11	127517249	127518454	candidate	Soma	11W	M	0.891336
chr11	127517249	127518454	candidate	Soma	17W	F	0.895833
chr11	127517249	127518454	candidate	Soma	19W	M	1
chr11	127517249	127518454	candidate	Soma	7W	M	0.97619
chr11	127795857	127797445	candidate	PGC	10W	F	0.0517806
chr11	127795857	127797445	candidate	PGC	10W	M	0.125566
chr11	127795857	127797445	candidate	PGC	11W	F	0.0762472
chr11	127795857	127797445	candidate	PGC	11W	M	0.0753523
chr11	127795857	127797445	candidate	PGC	13W	M	0.0856481
chr11	127795857	127797445	candidate	PGC	17W	F	0.0218254
chr11	127795857	127797445	candidate	PGC	19W	M	0.0527778
chr11	127795857	127797445	candidate	PGC	7W	M	0.183878
chr11	127795857	127797445	candidate	Soma	10W	M	0.789189
chr11	127795857	127797445	candidate	Soma	11W	M	0.836563
chr11	127795857	127797445	candidate	Soma	17W	F	0.760294
chr11	127795857	127797445	candidate	Soma	19W	M	0.916111
chr11	127795857	127797445	candidate	Soma	7W	M	0.868463
chr11	131551764	131552853	candidate	PGC	10W	F	0.0471474
chr11	131551764	131552853	candidate	PGC	10W	M	0.0235555
chr11	131551764	131552853	candidate	PGC	11W	F	0.0453632
chr11	131551764	131552853	candidate	PGC	11W	M	0.0396013
chr11	131551764	131552853	candidate	PGC	13W	M	0.0113715
chr11	131551764	131552853	candidate	PGC	17W	F	0.0780932
chr11	131551764	131552853	candidate	PGC	19W	M	0.034289
chr11	131551764	131552853	candidate	PGC	7W	M	0.102862
chr11	131551764	131552853	candidate	Soma	10W	M	0.745029
chr11	131551764	131552853	candidate	Soma	11W	M	0.774259
chr11	131551764	131552853	candidate	Soma	17W	F	0.790625
chr11	131551764	131552853	candidate	Soma	19W	M	0.700962
chr11	131551764	131552853	candidate	Soma	7W	M	0.803842
chr11	131707007	131708550	candidate	PGC	10W	F	0.0501359
chr11	131707007	131708550	candidate	PGC	10W	M	0.0761737
chr11	131707007	131708550	candidate	PGC	11W	F	0.032375
chr11	131707007	131708550	candidate	PGC	11W	M	0.0848812
chr11	131707007	131708550	candidate	PGC	13W	M	0.0297619
chr11	131707007	131708550	candidate	PGC	17W	F	0.0948115
chr11	131707007	131708550	candidate	PGC	19W	M	0.0756944
chr11	131707007	131708550	candidate	PGC	7W	M	0.22635
chr11	131707007	131708550	candidate	Soma	10W	M	0.922101
chr11	131707007	131708550	candidate	Soma	11W	M	0.927
chr11	131707007	131708550	candidate	Soma	17W	F	0.890873
chr11	131707007	131708550	candidate	Soma	19W	M	0.926482
chr11	131707007	131708550	candidate	Soma	7W	M	0.92359
chr11	131779195	131782837	candidate	PGC	10W	F	0.00649269
chr11	131779195	131782837	candidate	PGC	10W	M	0.0143494
chr11	131779195	131782837	candidate	PGC	11W	F	0.016493
chr11	131779195	131782837	candidate	PGC	11W	M	0.00822915
chr11	131779195	131782837	candidate	PGC	13W	M	0.00824419
chr11	131779195	131782837	candidate	PGC	17W	F	0.0240958
chr11	131779195	131782837	candidate	PGC	19W	M	0.00639711
chr11	131779195	131782837	candidate	PGC	7W	M	0.0270863
chr11	131779195	131782837	candidate	Soma	10W	M	0.124281
chr11	131779195	131782837	candidate	Soma	11W	M	0.174934
chr11	131779195	131782837	candidate	Soma	17W	F	0.0874532
chr11	131779195	131782837	candidate	Soma	19W	M	0.151432
chr11	131779195	131782837	candidate	Soma	7W	M	0.0970251
chr11	132030853	132032199	candidate	PGC	10W	F	0.0549345
chr11	132030853	132032199	candidate	PGC	10W	M	0.0589376
chr11	132030853	132032199	candidate	PGC	11W	F	0.069628
chr11	132030853	132032199	candidate	PGC	11W	M	0.0336116
chr11	132030853	132032199	candidate	PGC	13W	M	0.00642823
chr11	132030853	132032199	candidate	PGC	17W	F	0.0462813
chr11	132030853	132032199	candidate	PGC	19W	M	0.0509189
chr11	132030853	132032199	candidate	PGC	7W	M	0.136183
chr11	132030853	132032199	candidate	Soma	10W	M	0.886557
chr11	132030853	132032199	candidate	Soma	11W	M	0.880058
chr11	132030853	132032199	candidate	Soma	17W	F	0.890435
chr11	132030853	132032199	candidate	Soma	19W	M	0.882384
chr11	132030853	132032199	candidate	Soma	7W	M	0.922764
chr11	132115810	132116770	candidate	PGC	10W	F	0.0137917
chr11	132115810	132116770	candidate	PGC	10W	M	0.0253263
chr11	132115810	132116770	candidate	PGC	11W	F	0.0436418
chr11	132115810	132116770	candidate	PGC	11W	M	0.0604189
chr11	132115810	132116770	candidate	PGC	13W	M	0.00552995
chr11	132115810	132116770	candidate	PGC	17W	F	0.0665632
chr11	132115810	132116770	candidate	PGC	19W	M	0.116826
chr11	132115810	132116770	candidate	PGC	7W	M	0.10418
chr11	132115810	132116770	candidate	Soma	10W	M	0.779301
chr11	132115810	132116770	candidate	Soma	11W	M	0.661215
chr11	132115810	132116770	candidate	Soma	17W	F	0.786905
chr11	132115810	132116770	candidate	Soma	19W	M	0.784007
chr11	132115810	132116770	candidate	Soma	7W	M	0.847277
chr11	132813023	132815361	candidate	PGC	10W	F	0.0113234
chr11	132813023	132815361	candidate	PGC	10W	M	0.0101179
chr11	132813023	132815361	candidate	PGC	11W	F	0.00547212
chr11	132813023	132815361	candidate	PGC	11W	M	0.00533229
chr11	132813023	132815361	candidate	PGC	13W	M	0.00929337
chr11	132813023	132815361	candidate	PGC	17W	F	0.00731607
chr11	132813023	132815361	candidate	PGC	19W	M	0.00893629
chr11	132813023	132815361	candidate	PGC	7W	M	0.00876296
chr11	132813023	132815361	candidate	Soma	10W	M	0.0172969
chr11	132813023	132815361	candidate	Soma	11W	M	0.0620503
chr11	132813023	132815361	candidate	Soma	17W	F	0.0360134
chr11	132813023	132815361	candidate	Soma	19W	M	0.0169802
chr11	132813023	132815361	candidate	Soma	7W	M	0.0206269
chr11	132934145	132935979	candidate	PGC	10W	F	0.0247369
chr11	132934145	132935979	candidate	PGC	10W	M	0.0291272
chr11	132934145	132935979	candidate	PGC	11W	F	0.0193137
chr11	132934145	132935979	candidate	PGC	11W	M	0.0232148
chr11	132934145	132935979	candidate	PGC	13W	M	0.0386285
chr11	132934145	132935979	candidate	PGC	17W	F	0.0575363
chr11	132934145	132935979	candidate	PGC	19W	M	0.032996
chr11	132934145	132935979	candidate	PGC	7W	M	0.062069
chr11	132934145	132935979	candidate	Soma	10W	M	0.51636
chr11	132934145	132935979	candidate	Soma	11W	M	0.471684
chr11	132934145	132935979	candidate	Soma	17W	F	0.492969
chr11	132934145	132935979	candidate	Soma	19W	M	0.469911
chr11	132934145	132935979	candidate	Soma	7W	M	0.533984
chr11	132950880	132955180	candidate	PGC	10W	F	0.016477
chr11	132950880	132955180	candidate	PGC	10W	M	0.0147981
chr11	132950880	132955180	candidate	PGC	11W	F	0.0373733
chr11	132950880	132955180	candidate	PGC	11W	M	0.024077
chr11	132950880	132955180	candidate	PGC	13W	M	0.02099
chr11	132950880	132955180	candidate	PGC	17W	F	0.0441586
chr11	132950880	132955180	candidate	PGC	19W	M	0.0179185
chr11	132950880	132955180	candidate	PGC	7W	M	0.0643926
chr11	132950880	132955180	candidate	Soma	10W	M	0.304172
chr11	132950880	132955180	candidate	Soma	11W	M	0.347596
chr11	132950880	132955180	candidate	Soma	17W	F	0.314909
chr11	132950880	132955180	candidate	Soma	19W	M	0.344271
chr11	132950880	132955180	candidate	Soma	7W	M	0.350299
chr11	133445634	133446310	candidate	PGC	10W	F	0.0582163
chr11	133445634	133446310	candidate	PGC	10W	M	0.0380437
chr11	133445634	133446310	candidate	PGC	11W	F	0.00491718
chr11	133445634	133446310	candidate	PGC	11W	M	0.0432668
chr11	133445634	133446310	candidate	PGC	13W	M	0.102746
chr11	133445634	133446310	candidate	PGC	17W	F	0.0257979
chr11	133445634	133446310	candidate	PGC	19W	M	0.0246149
chr11	133445634	133446310	candidate	PGC	7W	M	0.0780156
chr11	133445634	133446310	candidate	Soma	10W	M	0.851323
chr11	133445634	133446310	candidate	Soma	11W	M	0.720297
chr11	133445634	133446310	candidate	Soma	17W	F	0.829583
chr11	133445634	133446310	candidate	Soma	19W	M	0.751515
chr11	133445634	133446310	candidate	Soma	7W	M	0.925879
chr11	133788351	133790495	candidate	PGC	10W	F	0.0265255
chr11	133788351	133790495	candidate	PGC	10W	M	0.0322395
chr11	133788351	133790495	candidate	PGC	11W	F	0.0269125
chr11	133788351	133790495	candidate	PGC	11W	M	0.0364983
chr11	133788351	133790495	candidate	PGC	13W	M	0.0104582
chr11	133788351	133790495	candidate	PGC	17W	F	0.0400995
chr11	133788351	133790495	candidate	PGC	19W	M	0.0538557
chr11	133788351	133790495	candidate	PGC	7W	M	0.0829674
chr11	133788351	133790495	candidate	Soma	10W	M	0.494925
chr11	133788351	133790495	candidate	Soma	11W	M	0.581868
chr11	133788351	133790495	candidate	Soma	17W	F	0.509239
chr11	133788351	133790495	candidate	Soma	19W	M	0.498793
chr11	133788351	133790495	candidate	Soma	7W	M	0.549764
chr11	134231170	134232775	candidate	PGC	10W	F	0.0361855
chr11	134231170	134232775	candidate	PGC	10W	M	0.0540427
chr11	134231170	134232775	candidate	PGC	11W	F	0.0527489
chr11	134231170	134232775	candidate	PGC	11W	M	0.0506277
chr11	134231170	134232775	candidate	PGC	13W	M	0.045098
chr11	134231170	134232775	candidate	PGC	17W	F	0.111016
chr11	134231170	134232775	candidate	PGC	19W	M	0.0558286
chr11	134231170	134232775	candidate	PGC	7W	M	0.210415
chr11	134231170	134232775	candidate	Soma	10W	M	0.877949
chr11	134231170	134232775	candidate	Soma	11W	M	0.872353
chr11	134231170	134232775	candidate	Soma	17W	F	0.83978
chr11	134231170	134232775	candidate	Soma	19W	M	0.862169
chr11	134231170	134232775	candidate	Soma	7W	M	0.892053
chr12	312737	314497	candidate	PGC	10W	F	0.385074
chr12	312737	314497	candidate	PGC	10W	M	0.199948
chr12	312737	314497	candidate	PGC	11W	F	0.314296
chr12	312737	314497	candidate	PGC	11W	M	0.255818
chr12	312737	314497	candidate	PGC	13W	M	0.342337
chr12	312737	314497	candidate	PGC	17W	F	0.258838
chr12	312737	314497	candidate	PGC	19W	M	0.188887
chr12	312737	314497	candidate	PGC	7W	M	0.364464
chr12	312737	314497	candidate	Soma	10W	M	0.267218
chr12	312737	314497	candidate	Soma	11W	M	0.342102
chr12	312737	314497	candidate	Soma	17W	F	0.29956
chr12	312737	314497	candidate	Soma	19W	M	0.314207
chr12	312737	314497	candidate	Soma	7W	M	0.43303
chr12	2800562	2800919	candidate	PGC	10W	F	0.0101315
chr12	2800562	2800919	candidate	PGC	10W	M	0.00254375
chr12	2800562	2800919	candidate	PGC	11W	F	0
chr12	2800562	2800919	candidate	PGC	11W	M	0.00647772
chr12	2800562	2800919	candidate	PGC	13W	M	0.00627706
chr12	2800562	2800919	candidate	PGC	17W	F	0.0099026
chr12	2800562	2800919	candidate	PGC	19W	M	0.00292398
chr12	2800562	2800919	candidate	PGC	7W	M	0.00455181
chr12	2800562	2800919	candidate	Soma	10W	M	0
chr12	2800562	2800919	candidate	Soma	11W	M	0.0410242
chr12	2800562	2800919	candidate	Soma	17W	F	0.015625
chr12	2800562	2800919	candidate	Soma	19W	M	0
chr12	2800562	2800919	candidate	Soma	7W	M	0.00595238
chr12	3562654	3566176	candidate	PGC	10W	F	0.0245295
chr12	3562654	3566176	candidate	PGC	10W	M	0.041731
chr12	3562654	3566176	candidate	PGC	11W	F	0.0523398
chr12	3562654	3566176	candidate	PGC	11W	M	0.0510659
chr12	3562654	3566176	candidate	PGC	13W	M	0.0304787
chr12	3562654	3566176	candidate	PGC	17W	F	0.0793293
chr12	3562654	3566176	candidate	PGC	19W	M	0.0449396
chr12	3562654	3566176	candidate	PGC	7W	M	0.114032
chr12	3562654	3566176	candidate	Soma	10W	M	0.781573
chr12	3562654	3566176	candidate	Soma	11W	M	0.798637
chr12	3562654	3566176	candidate	Soma	17W	F	0.773993
chr12	3562654	3566176	candidate	Soma	19W	M	0.792974
chr12	3562654	3566176	candidate	Soma	7W	M	0.702316
chr12	3816994	3817886	candidate	PGC	10W	F	0.216782
chr12	3816994	3817886	candidate	PGC	10W	M	0.356038
chr12	3816994	3817886	candidate	PGC	11W	F	0.262321
chr12	3816994	3817886	candidate	PGC	11W	M	0.267927
chr12	3816994	3817886	candidate	PGC	13W	M	0.220503
chr12	3816994	3817886	candidate	PGC	17W	F	0.314593
chr12	3816994	3817886	candidate	PGC	19W	M	0.124398
chr12	3816994	3817886	candidate	PGC	7W	M	0.447452
chr12	3816994	3817886	candidate	Soma	10W	M	0.964843
chr12	3816994	3817886	candidate	Soma	11W	M	0.969444
chr12	3816994	3817886	candidate	Soma	17W	F	0.970588
chr12	3816994	3817886	candidate	Soma	19W	M	0.928571
chr12	3816994	3817886	candidate	Soma	7W	M	0.940015
chr12	4029462	4030434	candidate	PGC	10W	F	0.00779478
chr12	4029462	4030434	candidate	PGC	10W	M	0.00487179
chr12	4029462	4030434	candidate	PGC	11W	F	0.00939423
chr12	4029462	4030434	candidate	PGC	11W	M	0.00735714
chr12	4029462	4030434	candidate	PGC	13W	M	0.00785714
chr12	4029462	4030434	candidate	PGC	17W	F	0.0201099
chr12	4029462	4030434	candidate	PGC	19W	M	0.0037037
chr12	4029462	4030434	candidate	PGC	7W	M	0.0103333
chr12	4029462	4030434	candidate	Soma	10W	M	0.105882
chr12	4029462	4030434	candidate	Soma	11W	M	0.197981
chr12	4029462	4030434	candidate	Soma	17W	F	0.12069
chr12	4029462	4030434	candidate	Soma	19W	M	0.276299
chr12	4029462	4030434	candidate	Soma	7W	M	0.151731
chr12	4432594	4434022	candidate	PGC	10W	F	0.0659722
chr12	4432594	4434022	candidate	PGC	10W	M	0.0673895
chr12	4432594	4434022	candidate	PGC	11W	F	0.0439938
chr12	4432594	4434022	candidate	PGC	11W	M	0.0328134
chr12	4432594	4434022	candidate	PGC	13W	M	0.0362916
chr12	4432594	4434022	candidate	PGC	17W	F	0.160381
chr12	4432594	4434022	candidate	PGC	19W	M	0.0580357
chr12	4432594	4434022	candidate	PGC	7W	M	0.246835
chr12	4432594	4434022	candidate	Soma	10W	M	0.955128
chr12	4432594	4434022	candidate	Soma	11W	M	0.972333
chr12	4432594	4434022	candidate	Soma	17W	F	0.954545
chr12	4432594	4434022	candidate	Soma	19W	M	0.976051
chr12	4432594	4434022	candidate	Soma	7W	M	0.9875
chr12	13715432	13717381	candidate	PGC	10W	F	0.0405539
chr12	13715432	13717381	candidate	PGC	10W	M	0.119251
chr12	13715432	13717381	candidate	PGC	11W	F	0.072509
chr12	13715432	13717381	candidate	PGC	11W	M	0.0598808
chr12	13715432	13717381	candidate	PGC	13W	M	0.0630863
chr12	13715432	13717381	candidate	PGC	17W	F	0.109887
chr12	13715432	13717381	candidate	PGC	19W	M	0.054002
chr12	13715432	13717381	candidate	PGC	7W	M	0.279275
chr12	13715432	13717381	candidate	Soma	10W	M	0.974316
chr12	13715432	13717381	candidate	Soma	11W	M	0.960591
chr12	13715432	13717381	candidate	Soma	17W	F	0.908456
chr12	13715432	13717381	candidate	Soma	19W	M	0.957019
chr12	13715432	13717381	candidate	Soma	7W	M	0.962463
chr12	15495800	15497048	candidate	PGC	10W	F	0.138553
chr12	15495800	15497048	candidate	PGC	10W	M	0.164534
chr12	15495800	15497048	candidate	PGC	11W	F	0.201112
chr12	15495800	15497048	candidate	PGC	11W	M	0.063366
chr12	15495800	15497048	candidate	PGC	13W	M	0.0752437
chr12	15495800	15497048	candidate	PGC	17W	F	0.107564
chr12	15495800	15497048	candidate	PGC	19W	M	0.050336
chr12	15495800	15497048	candidate	PGC	7W	M	0.380119
chr12	15495800	15497048	candidate	Soma	10W	M	0.94697
chr12	15495800	15497048	candidate	Soma	11W	M	0.965819
chr12	15495800	15497048	candidate	Soma	17W	F	0.968182
chr12	15495800	15497048	candidate	Soma	19W	M	0.931845
chr12	15495800	15497048	candidate	Soma	7W	M	0.954023
chr12	16866005	16867677	candidate	PGC	10W	F	0.109491
chr12	16866005	16867677	candidate	PGC	10W	M	0.0897929
chr12	16866005	16867677	candidate	PGC	11W	F	0.0832983
chr12	16866005	16867677	candidate	PGC	11W	M	0.0701218
chr12	16866005	16867677	candidate	PGC	13W	M	0.0777022
chr12	16866005	16867677	candidate	PGC	17W	F	0.172071
chr12	16866005	16867677	candidate	PGC	19W	M	0.117719
chr12	16866005	16867677	candidate	PGC	7W	M	0.28975
chr12	16866005	16867677	candidate	Soma	10W	M	0.949153
chr12	16866005	16867677	candidate	Soma	11W	M	0.975869
chr12	16866005	16867677	candidate	Soma	17W	F	0.914062
chr12	16866005	16867677	candidate	Soma	19W	M	0.975309
chr12	16866005	16867677	candidate	Soma	7W	M	0.941296
chr12	18126064	18127831	candidate	PGC	10W	F	0.126058
chr12	18126064	18127831	candidate	PGC	10W	M	0.0562273
chr12	18126064	18127831	candidate	PGC	11W	F	0.0453059
chr12	18126064	18127831	candidate	PGC	11W	M	0.0767071
chr12	18126064	18127831	candidate	PGC	13W	M	0.0338319
chr12	18126064	18127831	candidate	PGC	17W	F	0.130812
chr12	18126064	18127831	candidate	PGC	19W	M	0.0575139
chr12	18126064	18127831	candidate	PGC	7W	M	0.322548
chr12	18126064	18127831	candidate	Soma	10W	M	0.95
chr12	18126064	18127831	candidate	Soma	11W	M	0.9591
chr12	18126064	18127831	candidate	Soma	17W	F	0.818182
chr12	18126064	18127831	candidate	Soma	19W	M	0.959259
chr12	18126064	18127831	candidate	Soma	7W	M	0.970862
chr12	19771349	19772515	candidate	PGC	10W	F	0.0131579
chr12	19771349	19772515	candidate	PGC	10W	M	0.0280132
chr12	19771349	19772515	candidate	PGC	11W	F	0.0149254
chr12	19771349	19772515	candidate	PGC	11W	M	0.0602178
chr12	19771349	19772515	candidate	PGC	13W	M	0.0652174
chr12	19771349	19772515	candidate	PGC	17W	F	0.161299
chr12	19771349	19772515	candidate	PGC	19W	M	0.0335573
chr12	19771349	19772515	candidate	PGC	7W	M	0.154926
chr12	19771349	19772515	candidate	Soma	10W	M	0.98
chr12	19771349	19772515	candidate	Soma	11W	M	0.973133
chr12	19771349	19772515	candidate	Soma	17W	F	0.762411
chr12	19771349	19772515	candidate	Soma	19W	M	0.970588
chr12	19771349	19772515	candidate	Soma	7W	M	0.949359
chr12	20055644	20056941	candidate	PGC	10W	F	0.294057
chr12	20055644	20056941	candidate	PGC	10W	M	0.274622
chr12	20055644	20056941	candidate	PGC	11W	F	0.339766
chr12	20055644	20056941	candidate	PGC	11W	M	0.277749
chr12	20055644	20056941	candidate	PGC	13W	M	0.314181
chr12	20055644	20056941	candidate	PGC	17W	F	0.306248
chr12	20055644	20056941	candidate	PGC	19W	M	0.162561
chr12	20055644	20056941	candidate	PGC	7W	M	0.453243
chr12	20055644	20056941	candidate	Soma	10W	M	0.960792
chr12	20055644	20056941	candidate	Soma	11W	M	0.949778
chr12	20055644	20056941	candidate	Soma	17W	F	0.960828
chr12	20055644	20056941	candidate	Soma	19W	M	0.918852
chr12	20055644	20056941	candidate	Soma	7W	M	0.913856
chr12	20093486	20095153	candidate	PGC	10W	F	0.0195482
chr12	20093486	20095153	candidate	PGC	10W	M	0.0665122
chr12	20093486	20095153	candidate	PGC	11W	F	0.0624688
chr12	20093486	20095153	candidate	PGC	11W	M	0.0580506
chr12	20093486	20095153	candidate	PGC	13W	M	0.0750441
chr12	20093486	20095153	candidate	PGC	17W	F	0.0189181
chr12	20093486	20095153	candidate	PGC	19W	M	0.0965816
chr12	20093486	20095153	candidate	PGC	7W	M	0.182472
chr12	20093486	20095153	candidate	Soma	10W	M	0.960784
chr12	20093486	20095153	candidate	Soma	11W	M	0.990784
chr12	20093486	20095153	candidate	Soma	17W	F	0.954545
chr12	20093486	20095153	candidate	Soma	19W	M	0.868519
chr12	20093486	20095153	candidate	Soma	7W	M	0.982456
chr12	23438909	23439697	candidate	PGC	10W	F	0.493624
chr12	23438909	23439697	candidate	PGC	10W	M	0.595308
chr12	23438909	23439697	candidate	PGC	11W	F	0.53276
chr12	23438909	23439697	candidate	PGC	11W	M	0.439047
chr12	23438909	23439697	candidate	PGC	13W	M	0.539479
chr12	23438909	23439697	candidate	PGC	17W	F	0.579905
chr12	23438909	23439697	candidate	PGC	19W	M	0.411078
chr12	23438909	23439697	candidate	PGC	7W	M	0.687271
chr12	23438909	23439697	candidate	Soma	10W	M	0.959397
chr12	23438909	23439697	candidate	Soma	11W	M	0.949615
[truncated: 9,204 more rows]

## Sheet: Candidates_hyper somatic tissu 
Chr.	Start	End	Type of gDMR	Cell type	Gestational age	Sex	% methylation
chr1	212962843	212964251	candidateHypers	PGC	10W	M	0.0847058
chr1	212962843	212964251	candidateHypers	PGC	11W	F	0.0557893
chr1	212962843	212964251	candidateHypers	PGC	11W	M	0.0538777
chr1	212962843	212964251	candidateHypers	PGC	13W	M	0.0657895
chr1	212962843	212964251	candidateHypers	PGC	17W	F	0.0453146
chr1	212962843	212964251	candidateHypers	PGC	19W	M	0.0993104
chr1	212962843	212964251	candidateHypers	PGC	7W	M	0.265418
chr1	212962843	212964251	candidateHypers	Soma	10W	M	0.943391
chr1	212962843	212964251	candidateHypers	Soma	11W	M	0.90417
chr1	212962843	212964251	candidateHypers	Soma	17W	F	0.913462
chr1	212962843	212964251	candidateHypers	Soma	19W	M	0.922807
chr1	212962843	212964251	candidateHypers	Soma	7W	M	0.953886
chr10	11934845	11936937	candidateHypers	PGC	10W	F	0.0307367
chr10	11934845	11936937	candidateHypers	PGC	10W	M	0.0816766
chr10	11934845	11936937	candidateHypers	PGC	11W	F	0.0362521
chr10	11934845	11936937	candidateHypers	PGC	11W	M	0.0446826
chr10	11934845	11936937	candidateHypers	PGC	13W	M	0.032219
chr10	11934845	11936937	candidateHypers	PGC	17W	F	0.119138
chr10	11934845	11936937	candidateHypers	PGC	19W	M	0.0508986
chr10	11934845	11936937	candidateHypers	PGC	7W	M	0.217642
chr10	11934845	11936937	candidateHypers	Soma	10W	M	0.81044
chr10	11934845	11936937	candidateHypers	Soma	11W	M	0.868261
chr10	11934845	11936937	candidateHypers	Soma	17W	F	0.832469
chr10	11934845	11936937	candidateHypers	Soma	19W	M	0.902639
chr10	11934845	11936937	candidateHypers	Soma	7W	M	0.844506
chr11	18209250	18211133	candidateHypers	PGC	10W	F	0.0219896
chr11	18209250	18211133	candidateHypers	PGC	10W	M	0.0728824
chr11	18209250	18211133	candidateHypers	PGC	11W	F	0.0276048
chr11	18209250	18211133	candidateHypers	PGC	11W	M	0.0653832
chr11	18209250	18211133	candidateHypers	PGC	13W	M	0.174278
chr11	18209250	18211133	candidateHypers	PGC	17W	F	0.062438
chr11	18209250	18211133	candidateHypers	PGC	19W	M	0.0102168
chr11	18209250	18211133	candidateHypers	PGC	7W	M	0.316237
chr11	18209250	18211133	candidateHypers	Soma	10W	M	0.941062
chr11	18209250	18211133	candidateHypers	Soma	11W	M	0.966695
chr11	18209250	18211133	candidateHypers	Soma	17W	F	0.909357
chr11	18209250	18211133	candidateHypers	Soma	19W	M	0.961373
chr11	18209250	18211133	candidateHypers	Soma	7W	M	0.951505
chr12	130184666	130186055	candidateHypers	PGC	10W	F	0.054531
chr12	130184666	130186055	candidateHypers	PGC	10W	M	0.0528981
chr12	130184666	130186055	candidateHypers	PGC	11W	F	0.0296779
chr12	130184666	130186055	candidateHypers	PGC	11W	M	0.0439241
chr12	130184666	130186055	candidateHypers	PGC	13W	M	0.0480289
chr12	130184666	130186055	candidateHypers	PGC	17W	F	0.0318808
chr12	130184666	130186055	candidateHypers	PGC	19W	M	0.0727499
chr12	130184666	130186055	candidateHypers	PGC	7W	M	0.210208
chr12	130184666	130186055	candidateHypers	Soma	10W	M	0.944624
chr12	130184666	130186055	candidateHypers	Soma	11W	M	0.942275
chr12	130184666	130186055	candidateHypers	Soma	17W	F	0.862174
chr12	130184666	130186055	candidateHypers	Soma	19W	M	0.930049
chr12	130184666	130186055	candidateHypers	Soma	7W	M	0.935431
chr12	131133420	131134066	candidateHypers	PGC	10W	F	0.461166
chr12	131133420	131134066	candidateHypers	PGC	10W	M	0.420854
chr12	131133420	131134066	candidateHypers	PGC	11W	F	0.488906
chr12	131133420	131134066	candidateHypers	PGC	11W	M	0.324847
chr12	131133420	131134066	candidateHypers	PGC	13W	M	0.334958
chr12	131133420	131134066	candidateHypers	PGC	17W	F	0.339629
chr12	131133420	131134066	candidateHypers	PGC	19W	M	0.251072
chr12	131133420	131134066	candidateHypers	PGC	7W	M	0.674013
chr12	131133420	131134066	candidateHypers	Soma	10W	M	0.981592
chr12	131133420	131134066	candidateHypers	Soma	11W	M	0.937731
chr12	131133420	131134066	candidateHypers	Soma	17W	F	0.889423
chr12	131133420	131134066	candidateHypers	Soma	19W	M	0.970833
chr12	131133420	131134066	candidateHypers	Soma	7W	M	0.941101
chr13	109537719	109540048	candidateHypers	PGC	10W	F	0.0615414
chr13	109537719	109540048	candidateHypers	PGC	10W	M	0.111881
chr13	109537719	109540048	candidateHypers	PGC	11W	F	0.0592959
chr13	109537719	109540048	candidateHypers	PGC	11W	M	0.0512577
chr13	109537719	109540048	candidateHypers	PGC	13W	M	0.0610338
chr13	109537719	109540048	candidateHypers	PGC	17W	F	0.0864696
chr13	109537719	109540048	candidateHypers	PGC	19W	M	0.0654949
chr13	109537719	109540048	candidateHypers	PGC	7W	M	0.218121
chr13	109537719	109540048	candidateHypers	Soma	10W	M	0.950507
chr13	109537719	109540048	candidateHypers	Soma	11W	M	0.927388
chr13	109537719	109540048	candidateHypers	Soma	17W	F	0.913889
chr13	109537719	109540048	candidateHypers	Soma	19W	M	0.916667
chr13	109537719	109540048	candidateHypers	Soma	7W	M	0.969084
chr14	37639481	37641090	candidateHypers	PGC	10W	F	0.00378788
chr14	37639481	37641090	candidateHypers	PGC	10W	M	0.0352329
chr14	37639481	37641090	candidateHypers	PGC	11W	F	0.0597484
chr14	37639481	37641090	candidateHypers	PGC	11W	M	0.0295368
chr14	37639481	37641090	candidateHypers	PGC	13W	M	0.144444
chr14	37639481	37641090	candidateHypers	PGC	17W	F	0.114109
chr14	37639481	37641090	candidateHypers	PGC	19W	M	0.0694444
chr14	37639481	37641090	candidateHypers	PGC	7W	M	0.259397
chr14	37639481	37641090	candidateHypers	Soma	10W	M	0.869565
chr14	37639481	37641090	candidateHypers	Soma	11W	M	0.84983
chr14	37639481	37641090	candidateHypers	Soma	17W	F	0.848684
chr14	37639481	37641090	candidateHypers	Soma	19W	M	0.950617
chr14	37639481	37641090	candidateHypers	Soma	7W	M	0.935185
chr14	47118147	47121480	candidateHypers	PGC	10W	F	0.267485
chr14	47118147	47121480	candidateHypers	PGC	10W	M	0.265964
chr14	47118147	47121480	candidateHypers	PGC	11W	F	0.246658
chr14	47118147	47121480	candidateHypers	PGC	11W	M	0.220514
chr14	47118147	47121480	candidateHypers	PGC	13W	M	0.152326
chr14	47118147	47121480	candidateHypers	PGC	17W	F	0.241885
chr14	47118147	47121480	candidateHypers	PGC	19W	M	0.177527
chr14	47118147	47121480	candidateHypers	PGC	7W	M	0.351908
chr14	47118147	47121480	candidateHypers	Soma	10W	M	0.951818
chr14	47118147	47121480	candidateHypers	Soma	11W	M	0.926026
chr14	47118147	47121480	candidateHypers	Soma	17W	F	0.976628
chr14	47118147	47121480	candidateHypers	Soma	19W	M	0.930938
chr14	47118147	47121480	candidateHypers	Soma	7W	M	0.926146
chr14	52594835	52596397	candidateHypers	PGC	10W	F	0.062154
chr14	52594835	52596397	candidateHypers	PGC	10W	M	0.100496
chr14	52594835	52596397	candidateHypers	PGC	11W	F	0.135014
chr14	52594835	52596397	candidateHypers	PGC	11W	M	0.0620966
chr14	52594835	52596397	candidateHypers	PGC	13W	M	0.146162
chr14	52594835	52596397	candidateHypers	PGC	17W	F	0.113855
chr14	52594835	52596397	candidateHypers	PGC	19W	M	0.0457707
chr14	52594835	52596397	candidateHypers	PGC	7W	M	0.207864
chr14	52594835	52596397	candidateHypers	Soma	10W	M	0.924848
chr14	52594835	52596397	candidateHypers	Soma	11W	M	0.958149
chr14	52594835	52596397	candidateHypers	Soma	17W	F	0.867486
chr14	52594835	52596397	candidateHypers	Soma	19W	M	0.817495
chr14	52594835	52596397	candidateHypers	Soma	7W	M	0.909048
chr15	69859750	69860180	candidateHypers	PGC	10W	F	0.205774
chr15	69859750	69860180	candidateHypers	PGC	10W	M	0.169954
chr15	69859750	69860180	candidateHypers	PGC	11W	F	0.134108
chr15	69859750	69860180	candidateHypers	PGC	11W	M	0.165965
chr15	69859750	69860180	candidateHypers	PGC	13W	M	0.115666
chr15	69859750	69860180	candidateHypers	PGC	17W	F	0.197945
chr15	69859750	69860180	candidateHypers	PGC	19W	M	0.0813454
chr15	69859750	69860180	candidateHypers	PGC	7W	M	0.419951
chr15	69859750	69860180	candidateHypers	Soma	10W	M	0.96873
chr15	69859750	69860180	candidateHypers	Soma	11W	M	0.956494
chr15	69859750	69860180	candidateHypers	Soma	17W	F	0.914103
chr15	69859750	69860180	candidateHypers	Soma	19W	M	0.95993
chr15	69859750	69860180	candidateHypers	Soma	7W	M	0.946967
chr15	101098801	101099185	candidateHypers	PGC	10W	F	0.810213
chr15	101098801	101099185	candidateHypers	PGC	10W	M	0.720712
chr15	101098801	101099185	candidateHypers	PGC	11W	F	0.777135
chr15	101098801	101099185	candidateHypers	PGC	11W	M	0.793152
chr15	101098801	101099185	candidateHypers	PGC	13W	M	0.736095
chr15	101098801	101099185	candidateHypers	PGC	17W	F	0.779679
chr15	101098801	101099185	candidateHypers	PGC	19W	M	0.794101
chr15	101098801	101099185	candidateHypers	PGC	7W	M	0.771304
chr15	101098801	101099185	candidateHypers	Soma	10W	M	0.955258
chr15	101098801	101099185	candidateHypers	Soma	11W	M	0.977608
chr15	101098801	101099185	candidateHypers	Soma	17W	F	0.954318
chr15	101098801	101099185	candidateHypers	Soma	19W	M	0.975602
chr15	101098801	101099185	candidateHypers	Soma	7W	M	0.957871
chr16	1892381	1893613	candidateHypers	PGC	10W	F	0.144276
chr16	1892381	1893613	candidateHypers	PGC	10W	M	0.107111
chr16	1892381	1893613	candidateHypers	PGC	11W	F	0.135872
chr16	1892381	1893613	candidateHypers	PGC	11W	M	0.104788
chr16	1892381	1893613	candidateHypers	PGC	13W	M	0.165113
chr16	1892381	1893613	candidateHypers	PGC	17W	F	0.164401
chr16	1892381	1893613	candidateHypers	PGC	19W	M	0.128214
chr16	1892381	1893613	candidateHypers	PGC	7W	M	0.299438
chr16	1892381	1893613	candidateHypers	Soma	10W	M	0.9125
chr16	1892381	1893613	candidateHypers	Soma	11W	M	0.926548
chr16	1892381	1893613	candidateHypers	Soma	17W	F	0.942568
chr16	1892381	1893613	candidateHypers	Soma	19W	M	0.910372
chr16	1892381	1893613	candidateHypers	Soma	7W	M	0.901693
chr16	59788088	59789543	candidateHypers	PGC	10W	F	0.0642807
chr16	59788088	59789543	candidateHypers	PGC	10W	M	0.138019
chr16	59788088	59789543	candidateHypers	PGC	11W	F	0.122853
chr16	59788088	59789543	candidateHypers	PGC	11W	M	0.0872121
chr16	59788088	59789543	candidateHypers	PGC	13W	M	0.0720252
chr16	59788088	59789543	candidateHypers	PGC	17W	F	0.0966629
chr16	59788088	59789543	candidateHypers	PGC	19W	M	0.116111
chr16	59788088	59789543	candidateHypers	PGC	7W	M	0.295001
chr16	59788088	59789543	candidateHypers	Soma	10W	M	0.930643
chr16	59788088	59789543	candidateHypers	Soma	11W	M	0.953302
chr16	59788088	59789543	candidateHypers	Soma	17W	F	0.963889
chr16	59788088	59789543	candidateHypers	Soma	19W	M	0.985165
chr16	59788088	59789543	candidateHypers	Soma	7W	M	0.970172
chr16	63161405	63164545	candidateHypers	PGC	10W	F	0.148076
chr16	63161405	63164545	candidateHypers	PGC	10W	M	0.230309
chr16	63161405	63164545	candidateHypers	PGC	11W	F	0.185006
chr16	63161405	63164545	candidateHypers	PGC	11W	M	0.146832
chr16	63161405	63164545	candidateHypers	PGC	13W	M	0.125535
chr16	63161405	63164545	candidateHypers	PGC	17W	F	0.33807
chr16	63161405	63164545	candidateHypers	PGC	19W	M	0.0754385
chr16	63161405	63164545	candidateHypers	PGC	7W	M	0.42698
chr16	63161405	63164545	candidateHypers	Soma	10W	M	0.975239
chr16	63161405	63164545	candidateHypers	Soma	11W	M	0.961233
chr16	63161405	63164545	candidateHypers	Soma	17W	F	0.932991
chr16	63161405	63164545	candidateHypers	Soma	19W	M	0.921218
chr16	63161405	63164545	candidateHypers	Soma	7W	M	0.96904
chr18	54813906	54815433	candidateHypers	PGC	10W	F	0.0533102
chr18	54813906	54815433	candidateHypers	PGC	10W	M	0.0595585
chr18	54813906	54815433	candidateHypers	PGC	11W	F	0.0668136
chr18	54813906	54815433	candidateHypers	PGC	11W	M	0.0344055
chr18	54813906	54815433	candidateHypers	PGC	13W	M	0.0208861
chr18	54813906	54815433	candidateHypers	PGC	17W	F	0.138752
chr18	54813906	54815433	candidateHypers	PGC	19W	M	0.0175471
chr18	54813906	54815433	candidateHypers	PGC	7W	M	0.241571
chr18	54813906	54815433	candidateHypers	Soma	10W	M	0.86593
chr18	54813906	54815433	candidateHypers	Soma	11W	M	0.823846
chr18	54813906	54815433	candidateHypers	Soma	17W	F	0.837445
chr18	54813906	54815433	candidateHypers	Soma	19W	M	0.848162
chr18	54813906	54815433	candidateHypers	Soma	7W	M	0.937736
chr18	67135849	67138723	candidateHypers	PGC	10W	F	0.0826942
chr18	67135849	67138723	candidateHypers	PGC	10W	M	0.0789707
chr18	67135849	67138723	candidateHypers	PGC	11W	F	0.0903742
chr18	67135849	67138723	candidateHypers	PGC	11W	M	0.0753558
chr18	67135849	67138723	candidateHypers	PGC	13W	M	0.0431524
chr18	67135849	67138723	candidateHypers	PGC	17W	F	0.151042
chr18	67135849	67138723	candidateHypers	PGC	19W	M	0.0537221
chr18	67135849	67138723	candidateHypers	PGC	7W	M	0.187825
chr18	67135849	67138723	candidateHypers	Soma	10W	M	0.898198
chr18	67135849	67138723	candidateHypers	Soma	11W	M	0.908907
chr18	67135849	67138723	candidateHypers	Soma	17W	F	0.837234
chr18	67135849	67138723	candidateHypers	Soma	19W	M	0.933541
chr18	67135849	67138723	candidateHypers	Soma	7W	M	0.940221
chr19	21665301	21666736	candidateHypers	PGC	10W	F	0.0279204
chr19	21665301	21666736	candidateHypers	PGC	10W	M	0.0673121
chr19	21665301	21666736	candidateHypers	PGC	11W	F	0.0413263
chr19	21665301	21666736	candidateHypers	PGC	11W	M	0.0485742
chr19	21665301	21666736	candidateHypers	PGC	13W	M	0.0350304
chr19	21665301	21666736	candidateHypers	PGC	17W	F	0.0713305
chr19	21665301	21666736	candidateHypers	PGC	19W	M	0.0588966
chr19	21665301	21666736	candidateHypers	PGC	7W	M	0.118293
chr19	21665301	21666736	candidateHypers	Soma	10W	M	0.894897
chr19	21665301	21666736	candidateHypers	Soma	11W	M	0.82666
chr19	21665301	21666736	candidateHypers	Soma	17W	F	0.839947
chr19	21665301	21666736	candidateHypers	Soma	19W	M	0.802381
chr19	21665301	21666736	candidateHypers	Soma	7W	M	0.89204
chr19	37179431	37180772	candidateHypers	PGC	10W	F	0.0256648
chr19	37179431	37180772	candidateHypers	PGC	10W	M	0.116226
chr19	37179431	37180772	candidateHypers	PGC	11W	F	0.076363
chr19	37179431	37180772	candidateHypers	PGC	11W	M	0.0460185
chr19	37179431	37180772	candidateHypers	PGC	13W	M	0.014468
chr19	37179431	37180772	candidateHypers	PGC	17W	F	0.0812169
chr19	37179431	37180772	candidateHypers	PGC	19W	M	0.0511783
chr19	37179431	37180772	candidateHypers	PGC	7W	M	0.271612
chr19	37179431	37180772	candidateHypers	Soma	10W	M	0.946264
chr19	37179431	37180772	candidateHypers	Soma	11W	M	0.969437
chr19	37179431	37180772	candidateHypers	Soma	17W	F	0.963194
chr19	37179431	37180772	candidateHypers	Soma	19W	M	0.852941
chr19	37179431	37180772	candidateHypers	Soma	7W	M	0.923154
chr19	43909905	43913014	candidateHypers	PGC	10W	F	0.0458351
chr19	43909905	43913014	candidateHypers	PGC	10W	M	0.054009
chr19	43909905	43913014	candidateHypers	PGC	11W	F	0.0349248
chr19	43909905	43913014	candidateHypers	PGC	11W	M	0.04647
chr19	43909905	43913014	candidateHypers	PGC	13W	M	0.0297853
chr19	43909905	43913014	candidateHypers	PGC	17W	F	0.113004
chr19	43909905	43913014	candidateHypers	PGC	19W	M	0.0475017
chr19	43909905	43913014	candidateHypers	PGC	7W	M	0.145432
chr19	43909905	43913014	candidateHypers	Soma	10W	M	0.820413
chr19	43909905	43913014	candidateHypers	Soma	11W	M	0.797716
chr19	43909905	43913014	candidateHypers	Soma	17W	F	0.827056
chr19	43909905	43913014	candidateHypers	Soma	19W	M	0.780966
chr19	43909905	43913014	candidateHypers	Soma	7W	M	0.812837
chr19	50713660	50714515	candidateHypers	PGC	10W	F	0.19699
chr19	50713660	50714515	candidateHypers	PGC	10W	M	0.217215
chr19	50713660	50714515	candidateHypers	PGC	11W	F	0.163831
chr19	50713660	50714515	candidateHypers	PGC	11W	M	0.08975
chr19	50713660	50714515	candidateHypers	PGC	13W	M	0.0950866
chr19	50713660	50714515	candidateHypers	PGC	17W	F	0.283606
chr19	50713660	50714515	candidateHypers	PGC	19W	M	0.122669
chr19	50713660	50714515	candidateHypers	PGC	7W	M	0.30122
chr19	50713660	50714515	candidateHypers	Soma	10W	M	0.934097
chr19	50713660	50714515	candidateHypers	Soma	11W	M	0.923696
chr19	50713660	50714515	candidateHypers	Soma	17W	F	0.934982
chr19	50713660	50714515	candidateHypers	Soma	19W	M	0.928214
chr19	50713660	50714515	candidateHypers	Soma	7W	M	0.93917
chr19	55538602	55539949	candidateHypers	PGC	10W	F	0.0361829
chr19	55538602	55539949	candidateHypers	PGC	10W	M	0.115782
chr19	55538602	55539949	candidateHypers	PGC	11W	F	0.104132
chr19	55538602	55539949	candidateHypers	PGC	11W	M	0.0551198
chr19	55538602	55539949	candidateHypers	PGC	13W	M	0.0413943
chr19	55538602	55539949	candidateHypers	PGC	17W	F	0.0876679
chr19	55538602	55539949	candidateHypers	PGC	19W	M	0.056746
chr19	55538602	55539949	candidateHypers	PGC	7W	M	0.140911
chr19	55538602	55539949	candidateHypers	Soma	10W	M	0.893056
chr19	55538602	55539949	candidateHypers	Soma	11W	M	0.872699
chr19	55538602	55539949	candidateHypers	Soma	17W	F	0.786458
chr19	55538602	55539949	candidateHypers	Soma	19W	M	0.84125
chr19	55538602	55539949	candidateHypers	Soma	7W	M	0.870781
chr2	46655894	46657384	candidateHypers	PGC	10W	F	0.225012
chr2	46655894	46657384	candidateHypers	PGC	10W	M	0.263803
chr2	46655894	46657384	candidateHypers	PGC	11W	F	0.243178
chr2	46655894	46657384	candidateHypers	PGC	11W	M	0.239487
chr2	46655894	46657384	candidateHypers	PGC	13W	M	0.21437
chr2	46655894	46657384	candidateHypers	PGC	17W	F	0.18001
chr2	46655894	46657384	candidateHypers	PGC	19W	M	0.229089
chr2	46655894	46657384	candidateHypers	PGC	7W	M	0.449712
chr2	46655894	46657384	candidateHypers	Soma	10W	M	0.958565
chr2	46655894	46657384	candidateHypers	Soma	11W	M	0.958548
chr2	46655894	46657384	candidateHypers	Soma	17W	F	0.96087
chr2	46655894	46657384	candidateHypers	Soma	19W	M	0.96284
chr2	46655894	46657384	candidateHypers	Soma	7W	M	0.962845
chr2	83749409	83750516	candidateHypers	PGC	10W	F	0.0763395
chr2	83749409	83750516	candidateHypers	PGC	10W	M	0.054993
chr2	83749409	83750516	candidateHypers	PGC	11W	F	0.0862859
chr2	83749409	83750516	candidateHypers	PGC	11W	M	0.0450465
chr2	83749409	83750516	candidateHypers	PGC	13W	M	0.020464
chr2	83749409	83750516	candidateHypers	PGC	17W	F	0.0411673
chr2	83749409	83750516	candidateHypers	PGC	19W	M	0.0287878
chr2	83749409	83750516	candidateHypers	PGC	7W	M	0.141542
chr2	83749409	83750516	candidateHypers	Soma	10W	M	0.880682
chr2	83749409	83750516	candidateHypers	Soma	11W	M	0.970512
chr2	83749409	83750516	candidateHypers	Soma	17W	F	0.958333
chr2	83749409	83750516	candidateHypers	Soma	19W	M	0.943878
chr2	83749409	83750516	candidateHypers	Soma	7W	M	0.992188
chr2	84517101	84518540	candidateHypers	PGC	10W	F	0.196635
chr2	84517101	84518540	candidateHypers	PGC	10W	M	0.0302547
chr2	84517101	84518540	candidateHypers	PGC	11W	F	0.0782539
chr2	84517101	84518540	candidateHypers	PGC	11W	M	0.061886
chr2	84517101	84518540	candidateHypers	PGC	13W	M	0.0621891
chr2	84517101	84518540	candidateHypers	PGC	17W	F	0.118552
chr2	84517101	84518540	candidateHypers	PGC	19W	M	0.0434832
chr2	84517101	84518540	candidateHypers	PGC	7W	M	0.205743
chr2	84517101	84518540	candidateHypers	Soma	10W	M	0.983108
chr2	84517101	84518540	candidateHypers	Soma	11W	M	0.960274
chr2	84517101	84518540	candidateHypers	Soma	17W	F	0.924528
chr2	84517101	84518540	candidateHypers	Soma	19W	M	0.934896
chr2	84517101	84518540	candidateHypers	Soma	7W	M	0.915459
chr2	130937259	130938337	candidateHypers	PGC	10W	F	0.010726
chr2	130937259	130938337	candidateHypers	PGC	10W	M	0.056428
chr2	130937259	130938337	candidateHypers	PGC	11W	F	0.00740741
chr2	130937259	130938337	candidateHypers	PGC	11W	M	0.0296335
chr2	130937259	130938337	candidateHypers	PGC	13W	M	0.0321849
chr2	130937259	130938337	candidateHypers	PGC	17W	F	0.0933879
chr2	130937259	130938337	candidateHypers	PGC	19W	M	0.0242356
chr2	130937259	130938337	candidateHypers	PGC	7W	M	0.193359
chr2	130937259	130938337	candidateHypers	Soma	10W	M	0.832732
chr2	130937259	130938337	candidateHypers	Soma	11W	M	0.802169
chr2	130937259	130938337	candidateHypers	Soma	17W	F	0.772134
chr2	130937259	130938337	candidateHypers	Soma	19W	M	0.667384
chr2	130937259	130938337	candidateHypers	Soma	7W	M	0.849672
chr2	242843056	242845933	candidateHypers	PGC	10W	F	0.0256227
chr2	242843056	242845933	candidateHypers	PGC	10W	M	0.0280063
chr2	242843056	242845933	candidateHypers	PGC	11W	F	0.0367373
chr2	242843056	242845933	candidateHypers	PGC	11W	M	0.026965
chr2	242843056	242845933	candidateHypers	PGC	13W	M	0.034801
chr2	242843056	242845933	candidateHypers	PGC	17W	F	0.0652284
chr2	242843056	242845933	candidateHypers	PGC	19W	M	0.0329628
chr2	242843056	242845933	candidateHypers	PGC	7W	M	0.10929
chr2	242843056	242845933	candidateHypers	Soma	10W	M	0.66728
chr2	242843056	242845933	candidateHypers	Soma	11W	M	0.54729
chr2	242843056	242845933	candidateHypers	Soma	17W	F	0.651494
chr2	242843056	242845933	candidateHypers	Soma	19W	M	0.601992
chr2	242843056	242845933	candidateHypers	Soma	7W	M	0.684932
chr20	62439198	62440552	candidateHypers	PGC	10W	F	0.0741574
chr20	62439198	62440552	candidateHypers	PGC	10W	M	0.105662
chr20	62439198	62440552	candidateHypers	PGC	11W	F	0.0960616
chr20	62439198	62440552	candidateHypers	PGC	11W	M	0.0810883
chr20	62439198	62440552	candidateHypers	PGC	13W	M	0.0381173
chr20	62439198	62440552	candidateHypers	PGC	17W	F	0.0856603
chr20	62439198	62440552	candidateHypers	PGC	19W	M	0.0757032
chr20	62439198	62440552	candidateHypers	PGC	7W	M	0.29485
chr20	62439198	62440552	candidateHypers	Soma	10W	M	0.931631
chr20	62439198	62440552	candidateHypers	Soma	11W	M	0.941099
chr20	62439198	62440552	candidateHypers	Soma	17W	F	0.932317
chr20	62439198	62440552	candidateHypers	Soma	19W	M	0.930183
chr20	62439198	62440552	candidateHypers	Soma	7W	M	0.922686
chr22	50007403	50010579	candidateHypers	PGC	10W	F	0.230644
chr22	50007403	50010579	candidateHypers	PGC	10W	M	0.176175
chr22	50007403	50010579	candidateHypers	PGC	11W	F	0.271196
chr22	50007403	50010579	candidateHypers	PGC	11W	M	0.118392
chr22	50007403	50010579	candidateHypers	PGC	13W	M	0.112662
chr22	50007403	50010579	candidateHypers	PGC	17W	F	0.24225
chr22	50007403	50010579	candidateHypers	PGC	19W	M	0.111736
chr22	50007403	50010579	candidateHypers	PGC	7W	M	0.402285
chr22	50007403	50010579	candidateHypers	Soma	10W	M	0.964033
chr22	50007403	50010579	candidateHypers	Soma	11W	M	0.939775
chr22	50007403	50010579	candidateHypers	Soma	17W	F	0.933243
chr22	50007403	50010579	candidateHypers	Soma	19W	M	0.907522
chr22	50007403	50010579	candidateHypers	Soma	7W	M	0.942621
chr4	128887988	128890003	candidateHypers	PGC	10W	F	0.0125
chr4	128887988	128890003	candidateHypers	PGC	10W	M	0.0158886
chr4	128887988	128890003	candidateHypers	PGC	11W	F	0.01
chr4	128887988	128890003	candidateHypers	PGC	11W	M	0.041644
chr4	128887988	128890003	candidateHypers	PGC	13W	M	0.0204441
chr4	128887988	128890003	candidateHypers	PGC	17W	F	0.0331267
chr4	128887988	128890003	candidateHypers	PGC	19W	M	0.00252525
chr4	128887988	128890003	candidateHypers	PGC	7W	M	0.159303
chr4	128887988	128890003	candidateHypers	Soma	10W	M	0.951613
chr4	128887988	128890003	candidateHypers	Soma	11W	M	0.948551
chr4	128887988	128890003	candidateHypers	Soma	17W	F	0.826667
chr4	128887988	128890003	candidateHypers	Soma	19W	M	0.890625
chr4	128887988	128890003	candidateHypers	Soma	7W	M	0.992742
chr5	34683189	34685045	candidateHypers	PGC	10W	F	0.0343209
chr5	34683189	34685045	candidateHypers	PGC	10W	M	0.058016
chr5	34683189	34685045	candidateHypers	PGC	11W	F	0.0245133
chr5	34683189	34685045	candidateHypers	PGC	11W	M	0.0609138
chr5	34683189	34685045	candidateHypers	PGC	13W	M	0.101
chr5	34683189	34685045	candidateHypers	PGC	17W	F	0.0924644
chr5	34683189	34685045	candidateHypers	PGC	19W	M	0.0198798
chr5	34683189	34685045	candidateHypers	PGC	7W	M	0.239591
chr5	34683189	34685045	candidateHypers	Soma	10W	M	0.913146
chr5	34683189	34685045	candidateHypers	Soma	11W	M	0.901487
chr5	34683189	34685045	candidateHypers	Soma	17W	F	0.957143
chr5	34683189	34685045	candidateHypers	Soma	19W	M	0.906111
chr5	34683189	34685045	candidateHypers	Soma	7W	M	0.882459
chr5	133699798	133702274	candidateHypers	PGC	10W	F	0.071045
chr5	133699798	133702274	candidateHypers	PGC	10W	M	0.0273397
chr5	133699798	133702274	candidateHypers	PGC	11W	F	0.0190891
chr5	133699798	133702274	candidateHypers	PGC	11W	M	0.0128724
chr5	133699798	133702274	candidateHypers	PGC	13W	M	0.0661933
chr5	133699798	133702274	candidateHypers	PGC	17W	F	0.11545
chr5	133699798	133702274	candidateHypers	PGC	19W	M	0.0313466
chr5	133699798	133702274	candidateHypers	PGC	7W	M	0.168884
chr5	133699798	133702274	candidateHypers	Soma	10W	M	0.917017
chr5	133699798	133702274	candidateHypers	Soma	11W	M	0.937117
chr5	133699798	133702274	candidateHypers	Soma	17W	F	0.896552
chr5	133699798	133702274	candidateHypers	Soma	19W	M	0.945513
chr5	133699798	133702274	candidateHypers	Soma	7W	M	0.917824
chr5	137449780	137450623	candidateHypers	PGC	10W	F	0.0317761
chr5	137449780	137450623	candidateHypers	PGC	10W	M	0.0651344
chr5	137449780	137450623	candidateHypers	PGC	11W	F	0.0559973
chr5	137449780	137450623	candidateHypers	PGC	11W	M	0.0383355
chr5	137449780	137450623	candidateHypers	PGC	13W	M	0.0130719
chr5	137449780	137450623	candidateHypers	PGC	17W	F	0.0887343
chr5	137449780	137450623	candidateHypers	PGC	19W	M	0.0310898
chr5	137449780	137450623	candidateHypers	PGC	7W	M	0.165931
chr5	137449780	137450623	candidateHypers	Soma	10W	M	0.903541
chr5	137449780	137450623	candidateHypers	Soma	11W	M	0.925
chr5	137449780	137450623	candidateHypers	Soma	17W	F	0.90625
chr5	137449780	137450623	candidateHypers	Soma	19W	M	0.931061
chr5	137449780	137450623	candidateHypers	Soma	7W	M	0.915761
chr6	88553231	88554296	candidateHypers	PGC	10W	F	0.143572
chr6	88553231	88554296	candidateHypers	PGC	10W	M	0.12542
chr6	88553231	88554296	candidateHypers	PGC	11W	F	0.214368
chr6	88553231	88554296	candidateHypers	PGC	11W	M	0.0946403
chr6	88553231	88554296	candidateHypers	PGC	13W	M	0.127857
chr6	88553231	88554296	candidateHypers	PGC	17W	F	0.145364
chr6	88553231	88554296	candidateHypers	PGC	19W	M	0.0694039
chr6	88553231	88554296	candidateHypers	PGC	7W	M	0.566576
chr6	88553231	88554296	candidateHypers	Soma	10W	M	0.96142
chr6	88553231	88554296	candidateHypers	Soma	11W	M	0.969577
chr6	88553231	88554296	candidateHypers	Soma	17W	F	0.889963
chr6	88553231	88554296	candidateHypers	Soma	19W	M	0.924837
chr6	88553231	88554296	candidateHypers	Soma	7W	M	0.932005
chr6	168592975	168595310	candidateHypers	PGC	10W	F	0.0106807
chr6	168592975	168595310	candidateHypers	PGC	10W	M	0.0457449
chr6	168592975	168595310	candidateHypers	PGC	11W	F	0.0541129
chr6	168592975	168595310	candidateHypers	PGC	11W	M	0.0417019
chr6	168592975	168595310	candidateHypers	PGC	13W	M	0.00742963
chr6	168592975	168595310	candidateHypers	PGC	17W	F	0.0381867
chr6	168592975	168595310	candidateHypers	PGC	19W	M	0.0740357
chr6	168592975	168595310	candidateHypers	PGC	7W	M	0.109494
chr6	168592975	168595310	candidateHypers	Soma	10W	M	0.888636
chr6	168592975	168595310	candidateHypers	Soma	11W	M	0.844102
chr6	168592975	168595310	candidateHypers	Soma	17W	F	0.795928
chr6	168592975	168595310	candidateHypers	Soma	19W	M	0.810899
chr6	168592975	168595310	candidateHypers	Soma	7W	M	0.851163
chr7	806869	809371	candidateHypers	PGC	10W	F	0.131893
chr7	806869	809371	candidateHypers	PGC	10W	M	0.145899
chr7	806869	809371	candidateHypers	PGC	11W	F	0.181636
chr7	806869	809371	candidateHypers	PGC	11W	M	0.0919149
chr7	806869	809371	candidateHypers	PGC	13W	M	0.0959066
chr7	806869	809371	candidateHypers	PGC	17W	F	0.195246
chr7	806869	809371	candidateHypers	PGC	19W	M	0.091726
chr7	806869	809371	candidateHypers	PGC	7W	M	0.289598
chr7	806869	809371	candidateHypers	Soma	10W	M	0.743861
chr7	806869	809371	candidateHypers	Soma	11W	M	0.742039
chr7	806869	809371	candidateHypers	Soma	17W	F	0.712456
chr7	806869	809371	candidateHypers	Soma	19W	M	0.711009
chr7	806869	809371	candidateHypers	Soma	7W	M	0.787202
chr7	2686713	2687472	candidateHypers	PGC	10W	F	0.0196958
chr7	2686713	2687472	candidateHypers	PGC	10W	M	0.0421936
chr7	2686713	2687472	candidateHypers	PGC	11W	F	0.0225419
chr7	2686713	2687472	candidateHypers	PGC	11W	M	0.0281511
chr7	2686713	2687472	candidateHypers	PGC	13W	M	0.058362
chr7	2686713	2687472	candidateHypers	PGC	17W	F	0.0866852
chr7	2686713	2687472	candidateHypers	PGC	19W	M	0.0450504
chr7	2686713	2687472	candidateHypers	PGC	7W	M	0.136385
chr7	2686713	2687472	candidateHypers	Soma	10W	M	0.780169
chr7	2686713	2687472	candidateHypers	Soma	11W	M	0.819174
chr7	2686713	2687472	candidateHypers	Soma	17W	F	0.829193
chr7	2686713	2687472	candidateHypers	Soma	19W	M	0.751093
chr7	2686713	2687472	candidateHypers	Soma	7W	M	0.726528
chr7	2801628	2802865	candidateHypers	PGC	10W	F	0.0123123
chr7	2801628	2802865	candidateHypers	PGC	10W	M	0.057572
chr7	2801628	2802865	candidateHypers	PGC	11W	F	0.0111278
chr7	2801628	2802865	candidateHypers	PGC	11W	M	0.0221407
chr7	2801628	2802865	candidateHypers	PGC	13W	M	0.00965453
chr7	2801628	2802865	candidateHypers	PGC	17W	F	0.0746167
chr7	2801628	2802865	candidateHypers	PGC	19W	M	0.0425404
chr7	2801628	2802865	candidateHypers	PGC	7W	M	0.104708
chr7	2801628	2802865	candidateHypers	Soma	10W	M	0.733708
chr7	2801628	2802865	candidateHypers	Soma	11W	M	0.673923
chr7	2801628	2802865	candidateHypers	Soma	17W	F	0.702381
chr7	2801628	2802865	candidateHypers	Soma	19W	M	0.580149
chr7	2801628	2802865	candidateHypers	Soma	7W	M	0.760853
chr7	22703744	22706093	candidateHypers	PGC	10W	F	0.0507679
chr7	22703744	22706093	candidateHypers	PGC	10W	M	0.0864225
chr7	22703744	22706093	candidateHypers	PGC	11W	F	0.0558037
chr7	22703744	22706093	candidateHypers	PGC	11W	M	0.0878497
chr7	22703744	22706093	candidateHypers	PGC	13W	M	0.0761146
chr7	22703744	22706093	candidateHypers	PGC	17W	F	0.118887
chr7	22703744	22706093	candidateHypers	PGC	19W	M	0.0574088
chr7	22703744	22706093	candidateHypers	PGC	7W	M	0.208157
chr7	22703744	22706093	candidateHypers	Soma	10W	M	0.941425
chr7	22703744	22706093	candidateHypers	Soma	11W	M	0.920561
chr7	22703744	22706093	candidateHypers	Soma	17W	F	0.882161
chr7	22703744	22706093	candidateHypers	Soma	19W	M	0.968488
chr7	22703744	22706093	candidateHypers	Soma	7W	M	0.954875
chr7	31556482	31559075	candidateHypers	PGC	10W	F	0.522936
chr7	31556482	31559075	candidateHypers	PGC	10W	M	0.451322
chr7	31556482	31559075	candidateHypers	PGC	11W	F	0.5151
chr7	31556482	31559075	candidateHypers	PGC	11W	M	0.526009
chr7	31556482	31559075	candidateHypers	PGC	13W	M	0.508225
chr7	31556482	31559075	candidateHypers	PGC	17W	F	0.552817
chr7	31556482	31559075	candidateHypers	PGC	19W	M	0.443568
chr7	31556482	31559075	candidateHypers	PGC	7W	M	0.646993
chr7	31556482	31559075	candidateHypers	Soma	10W	M	0.961359
chr7	31556482	31559075	candidateHypers	Soma	11W	M	0.953584
chr7	31556482	31559075	candidateHypers	Soma	17W	F	0.882474
chr7	31556482	31559075	candidateHypers	Soma	19W	M	0.929208
chr7	31556482	31559075	candidateHypers	Soma	7W	M	0.959163
chr7	131594817	131596429	candidateHypers	PGC	10W	F	0.303552
chr7	131594817	131596429	candidateHypers	PGC	10W	M	0.253553
chr7	131594817	131596429	candidateHypers	PGC	11W	F	0.227847
chr7	131594817	131596429	candidateHypers	PGC	11W	M	0.232768
chr7	131594817	131596429	candidateHypers	PGC	13W	M	0.318022
chr7	131594817	131596429	candidateHypers	PGC	17W	F	0.292303
chr7	131594817	131596429	candidateHypers	PGC	19W	M	0.18651
chr7	131594817	131596429	candidateHypers	PGC	7W	M	0.470939
chr7	131594817	131596429	candidateHypers	Soma	10W	M	0.912791
chr7	131594817	131596429	candidateHypers	Soma	11W	M	0.913311
chr7	131594817	131596429	candidateHypers	Soma	17W	F	0.939394
chr7	131594817	131596429	candidateHypers	Soma	19W	M	0.895833
chr7	131594817	131596429	candidateHypers	Soma	7W	M	0.886265
chr8	140630693	140631331	candidateHypers	PGC	10W	F	0.124516
chr8	140630693	140631331	candidateHypers	PGC	10W	M	0.198134
chr8	140630693	140631331	candidateHypers	PGC	11W	F	0.17416
chr8	140630693	140631331	candidateHypers	PGC	11W	M	0.153413
chr8	140630693	140631331	candidateHypers	PGC	13W	M	0.183977
chr8	140630693	140631331	candidateHypers	PGC	17W	F	0.177695
chr8	140630693	140631331	candidateHypers	PGC	19W	M	0.128938
chr8	140630693	140631331	candidateHypers	PGC	7W	M	0.47573
chr8	140630693	140631331	candidateHypers	Soma	10W	M	0.945256
chr8	140630693	140631331	candidateHypers	Soma	11W	M	0.972826
chr8	140630693	140631331	candidateHypers	Soma	17W	F	0.879631
chr8	140630693	140631331	candidateHypers	Soma	19W	M	0.919259
chr8	140630693	140631331	candidateHypers	Soma	7W	M	0.948652
