# Supplementary material for: Human Oocyte-Derived Methylation Differences Persist in the Placenta Revealing Widespread Transient Imprinting
Source: PLoS Genet. 2016 Nov 11;12(11):e1006427. doi: 10.1371/journal.pgen.1006427 (PMC5106035; doi:10.1371/journal.pgen.1006427)
Supplement: S6 Table — (XLSX) [file pgen.1006427.s015.xlsx]

## Sheet: DMR - HpaII Primers
Table S6. A list of all primer sequence used in the study.
Imprinted DMRs study - Methylation-sensitive genotyping PCRs
Maternally methylated DMRs in methyl-seq analysis
Non-methylated regions at somatic tissues in methyl-seq analysis
Region	SNP		Sequence (5' -> 3')
CACNA1E	rs2609478	Forward	ACCAAGCAGTGAGGGGGACTCA
		Reverse	CTCAAGCCGGATCAAAAAGCAAGTC
TMEM17	rs11676567	Forward	ACGCTCCAAATCCACGCCA
		Reverse	GGAACCACGGAGCCTCGGAGCG
FRMD3	rs4529536	Forward	TCCTGGCTGAGCGATTTGACGCT
		Reverse	ACGCTGCCGATGTCCCGGGGCTGA
KCNQ1	rs34858778	Forward	GCTTGGCGGCAGCTGCGGGTG
		Reverse	TCGGAACCCGGGCAACGAAAGGCT
TMEM247	rs11125075	Forward	TCCTCAACCCACCTCGGTGACCT
		Reverse	GTAGGTCTCCTTCAACTGTGACTG
TET3	rs1667618	Forward	CTTCCGGAGAGATGGCGGGCGAC
		Reverse	GTCCCTCCTCAACAAGATGG
SPHKAP	rs74459498	Forward	GTCTTAAGATCTCGCTTTGGG
		Reverse	TCACTGCACTTGTAAATAAGT
ZNF385D	rs62236195	Forward	GGTGGAAATGTCCCCGGCGTGG
		Reverse	TCTGCTTGTAGTACTCTCAGTCCT
C3ORF62/	rs56306491	Forward	CGGATTAGGTTGAAGGTCAGAC
USP4		Reverse	TGTTGATCTGCCCTGTGTCGT
EFCC1	rs1871951	Forward	CTACCCCAGGCCCCTCCAAAGC
		Reverse	AGTGGTGCGCCAGGGCGCTC
FGF12	rs3109189	Forward	AGTGAATAAAACTTCCTTTAGA
		Reverse	CTCACCGCAGCTGGAAACAGCTGC
PDE6B	rs7436737	Forward	GAGTACCTGTCCCTGGAGACG
		Reverse	TGCCGCGACGGGCTCTTCCTGCT
SH3BP2	rs228507721	Forward	GAAGCCGGCCATGCCCGCCGCGTG
		Reverse	CGTGCCGGCCTGAGTCCCCCATC
STX18-AS1	rs6842024	Forward	TGGCGGCGCTGGGAGGAGCGT
		Reverse	GTTGTGGTCGCCGTCGGCGTG
GRP78	rs17844777	Forward	CACTCGAGCCTCAGGCGTCCTCC
		Reverse	AGCCCAGCAGCAGGCCGGCATA
GRID2	rs6855766	Forward	CCAAGGACTGATTGTCGCGTGCC
		Reverse	TAGGTGGGGCCACCAGCATCT
SFRP2	rs4643790	Forward	CGCATGTTCTGGTATTCGATGC
		Reverse	TGTCCTCCCGGTGTCCCGCT
DLGAP2	rs6996211	Forward	GCGTCTTCATGGGTCTCATTTG
		Reverse	ATCCGGATTCGGGTCTCGGCGA
R3HCC1	rs11546682	Forward	GTTTCTAAGGCCCTTTCGGTG
		Reverse	AAGCGGTCCAGTTCCTCCTGGA
DENND3	rs3739232	Forward	TCTGCGGGCGACTGCGCGGCT
		Reverse	CTCGAGACTTCGGAGACTGC
CACNA1C	rs11062319	Forward	ACTGTTCTCGTACCTGGAGTTA
		Reverse	GAGGCTCGTACAGAATATGTG
FGF14	rs2252594	Forward	GGCAGAGGAGGGGGTGCCAGG
		Reverse	AGGGCGAGAAGGCAGCGCGA
OPCML	rs72653405	Forward	AAATGGTTTATTAGATCACA
		Reverse	CTGAGCGTGGCGTCCGCGCGTCC
PAPLN-AS1	rs2242609	Forward	GCCTGCAGAGAGCCCCAGAACG
		Reverse	AGGAGCGGGCATCCCAATGGGGA
RYR3	rs7903891	Forward	CAGTTTCTGAGGACTGTGAGTC
		Reverse	TGAAGTTTGGGCATCAAGGGTT
Chr 18	rs57055767	Forward	AGAGGACGCCCCAGGAATGA
		Reverse	GAGGGTCTCCGGCTTCTCGG
CACNA1A	rs16003	Forward	GGGTCTCTCTCCCAGCCTGGAAGAG
		Reverse	GCAGGGCGGGCAGCCCGGGGCGCAAGG
ACTL10	rs3746459	Forward	AGTGGCCCGTGCTGGTGAGCGA
		Reverse	GCTGAAACTGGCCGGATGGTG
TPTEP1	rs7285553	Forward	AGAGAAGCGGCTAGAAAGCTGAGA
		Reverse	CTGGATTTATACTCAAGGCGCC
CACNA1I	rs136853	Forward	CAGCCGTCGCTCCAGCTGGAACA
		Reverse	AGTCCCTGTTGTCGAGGGACA
Fully methylated regions at somatic tissues in methyl-seq analysis
Chr 1	rs12061206	Forward	GCTCCAGCCCTTTCCTGCCGG
		Reverse	CCCATCCGCTCCAGGAACCCAC
THSD7B	rs177727482	Forward	GGACTGCAGCACCGGATGGTGCG
		Reverse	AGGACAGGAAATGGGAGCATCA
DPP6/ESYT3	rs13095061	Forward	TGGGTGCGGAGAGCGCACCTGT
		Reverse	GGGAGGACGAGGCTGGCATG
SLC2A2	rs57966513	Forward	TAGTGAATGGCGGGTCGCGCT
		Reverse	GTCTCCTTGGGGACCGCTAGACTG
RPS6KA2	rs2984	Forward	CTGACCAAACCGACCGGCTTC
		Reverse	AGAGTGACCACAAGTCCAGCA
OPRM1	rs1799971	Forward	TCCTGGCTACCTCGCACAGCGGT
		Reverse	CACATACATGACCAGGAAGTTTCC
RADIL	rs2292489	Forward	TCGATCAACGTCATGATCCT
		Reverse	GCTATTCAAGGACCCCGCGCAG
NTNG2	rs3824574	Forward	CTGCACCGAGGAGTACTCGC
		Reverse	GACCTCGATGTTGGAGATGG
Chr 10	rs60406779	Forward	CACTCTGCGTGTGGAGGGAAGC
		Reverse	AGCTGGAAAACACATCCGAGTTA
UNC79	rs490581	Forward	ATACCAGAGGTTAGGTTAA
		Reverse	GCTGAGGACGGAGGGATGG
OCA2	rs6497236	Forward	AGATTTCCAACTGTTACGGA
		Reverse	GCTAGGGAAGGGCCCTCCTCCTG
FHOD3	rs9946701	Forward	ATGTGTCTGCAAACAAAACA
		Reverse	CTCCGCATAGCTCAGACCCTGC
GP6	rs892089	Forward	AGAAGCTGTAGCATCGGTAGG
		Reverse	TTTTGCCAAACCCTCGCTCT
Other genotypes
PTCHD3	rs7071851	Forward	CACGGCATTGATTCTTCCTC
		Reverse	TGTATGTGCAGAACCCCTGA

## Sheet: RT Primers
Human gene expression study
RT-PCR (and corresponding genotyping if it is different to the DMRs primers)
Gene			Sequence (5' -> 3')
SVOLP	rs2305816	Geno - Forward	TCTTGAAATTGATGACAACGT
		RT - Forward	GGACCACATTACAGATCTGGG
		Geno/RT - Reverse	CTTGAAGTGCAAATGTTGAGGAG
AGO1.	rs2296470	Geno - Forward	ACACTCCTAGTCTAATTCCTACA
		RT - Forward	ATGGAAGCGGGACCCTCGGGAGCA
		Geno/RT - Reverse	GATCTCCTTGGTGAAGCGAACG
C3ORF62/ USP4	rs56306491	Geno/RT - Forward	GATGTTCAATATACCCAGTACCCATG
		Geno/RT - Reverse	TCTTATTAGCTCAGGAGGTGGGCACT
SH3BP2	rs231402	Geno - Forward	GCATTGGCCTGTCCCTATGAAGG
		Geno - Reverse	ATCCAGAGGGCACACCATGTGA
		RT - Forward	CGTGGATCGCCCCGGGGAAGC
		RT - Reverse	ACGCAGCGTTTGTGGATGATGACA
FAM149A	rs48562650	Geno - Forward	TGGAAGAACAGTCTGGCCTAAACT
		RT - Forward	ACAGGCCCGGGGCTGATCGTA
		Geno/RT - Reverse	GTGCTGCCCTGGAAATGCTGG
MOCS1	rs3793137	Geno/RT - Forward	CCCGACTTCTACCAGGGATGCC
		Geno/RT - Reverse	TCATAGGAAGAAGGCACAAGT
R3HCC1	rs11546682	RT - Forward	GACGCCGAGGGCGGCTGCGACG
		Geno/RT - Reverse	AAGCGGTCCAGTTCCTCCTGGA
JMJD1C	rs1054693	Geno/RT - Forward	GGGAGGGCCCGAGGTCGCTG
		Geno - Reverse	TACCCACCAGCTCTGCCCGCGT
		RT - Reverse	AGTGGTATTCCACCAAGAAAGTTGA
PAK1	rs2844337	Geno - Forward	GGAACAGCTTGGGAATGCCATGG
		RT - Forward	GAGAGGTTCAGCTAAAGAGCTG
		Geno/RT - Reverse	AGCCGAGAGCATTTCACAAGAAACA
OPCML	rs72653405	RT - Forward	GAGTCGCCGACCGGGCTGCAGAG
		RT - Reverse	ACCCGGGTTACCCGGTCATCTA
PAPLN-AS1	rs2242609	RT - Forward	GGGCACAGAAGGAGTAGTGAGGTG
		Geno/RT - Reverse	AGGAGCGGGCATCCCAATGGGGA
TET3	rs1667618	Geno/RT - Forward	CTTCCGGAGAGATGGCGGGCGAC
		Geno/RT - Reverse	GTCCCTCCTCAACAAGATGG
	rs7560668	Geno - Forward	TGCCTATTAACTTTCCTGTTGGT
		RT - Forward	AGGCCACACCCACCAAGGCTGA
		Geno/RT - Reverse	GAGTTCCCGGATAGAGGCGACCG
ZHX3	rs17265513	Geno - Forward	AGTTCCAGTCAGCCAGGCATCTGCCA
		RT - Forward	ACCGCCGCCGCTGCCAGGACTGAAA
		Geno/RT - Reverse	GGAACTTGTGGAAGGAGTTCTTCAG
Mouse gene expression study
Svolp		RT - Forward	CTTGCTGGCTCCCTGCTCATC
		RT - Reverse	CCGCATCGCCTCCATCCCTGGC
Fancc		RT - Forward	AGCTGCTTCCTGCAGATCAGTA
		RT - Reverse	GATGGAGTGCTGTATAAGAGAG

## Sheet: DMR -Bis converted Primers
NOTE: in blue, primers used for pyro
Imprinted-DMRs studies
Bisulphite PCRs (and the Sequence primer for Pyrosequencing)
Region	SNP		Sequence (5' -> 3')
pGEM-T vector		Forward	GATGGTGCTGCAAGGCGATTAAGTTG
		Reverse	ATGTTGTGTGGAATTGTGTAGCGGA
		Seq(S) T7	TAATACGACTCACTATAGGG
New placenta-specific DMRs
SVOPL	rs180949672	Out - Forward	AAGAGTTGGGGGTGAGTAGTAGTA
		In - Forward	GTATATTTATGGAGGATTAGG
		Reverse	CCCTAATCCTCCACTAAACAAACCC
FANCC		Out - Forward	TGGGGAAGATATATATTATAGAAGT
		In - Forward	TAGAAGTATATATGTTAAGGATT
		In - Reverse	AAACTCCCATAATATATA
		Out - Reverse	AACACTAATTCCCAAACAC
GRID2	rs6855766	Out - Forward	TAGGTTGTTTTYGAGGTTTGT
		In - Forward	AGGTTTGTTTAGTAGATATT
		In - Reverse	AATAAAATTAAAACCTAAAACTA
		Out - Reverse	AAAAACTACAAAAACCTATCTCCC
	rs7694499	Out - Forward	TGTATTATAAAGTTAGTGTGGAGTT
		In - Forward	TTGTTTGGTTGGTTGGTTGGTTGT
		In - Reverse	TCCATACCAATATAAAAAAACAAT
		Out - Reverse	TTCAAAATATATAAAAAACAAAACT
R3HCC1	rs4265198	Out - Forward	GGTTAATAATTTTTATTTGAGAGGG
		In - Forward	GTGTAATTTGGTTTTTTTTGTTTG
		In - Reverse	CTCATACCTATAATCCCAACACT
		Out - Reverse	ACTTACTAAACAAATTACACTTTA
	rs11546682	Out - Forward	TTTGATTTGTYGGGGGTTTTTGGT
		In - Forward	TGGATTAGAGGGTTTTTAAGGTTT
		In - Reverse	CAACTACTTCTACAACAAAAAAC
		Out - Reverse	CCCCTCACATAAACCTAC
TET3	rs1667618/	Forward	TTTTTYGGTAAGATTTTTYGT
	rs1723289	Bio - Reverse	[Btn]CTCCTCCTTCCRATCCCTCCTCAAC
		Seq(P) - Forward	GAATGGTCGGTTATTT
ZHX3	rs62208470	Out - Forward	GTTATTATTTTTCGGGTTTTAGG
		Seq (P) - In - Forward	GGGGTTTTAGGGGTTAGGGTAG
		Bio - In - Reverse	[Btn]TCCCAACAAAATACAAAAACCCT
		Out - Reverse	AAACATAAACTACCACATCCCAACA
TMEM247	rs11125075	Out - Forward	TATATTTAGGTTTTGAAGGAGTAT
		In - Forward	TGAAGGAGTATYGATTATATTT
		In - Reverse	CTCAATAAATCTCCTTCAACTATAAC
		Out - Reverse	CCTCCAAAACTTTACTCACCTTC
FGF14	rs2252594	Out - Forward	GGGGTAGAGGAGGGGGTGTTAGG
		In - Forward	GGGATTGGGGAGAGGGGAAGGG
		In - Reverse	AAAACCCRACACTAAATCCTACCCA
		Out - Reverse	ACTAATTTCCAAAACACTTAACAATCA
FGF12	rs3109189	Out - Forward	TTTTTTTTGTAGTGTTGTTGGT
		In - Forward	TAGTTGGAAATAGTTGTTTT
		In - Reverse	CCCAACAAAATAAAATCTAC
		Out - Reverse	AAAAAAACAACAATTTAACTCCCTAC
FGF8		Out - Forward	ATATATAGTAGGTGGTTYGGAGATTA
		In - Forward (meth)	GAGATTATTGCGTAGTCGGCG
		In - Forward (unmeth)	GAGATTATTGTGTAGTTGGTG
		In - Reverse	ACRCCTAAAACTACAAACTCTA
		Out - Reverse	CTCCCCCTTACCCCRACCTATCCCCTC
CACNA1C		Out - Forward	AGGGTTTTGGTTTTAGGGAGATA
		In - Forward	TGTAAATGGTTTTTATAAGTAGAGT
		In - Reverse	CTTCATTCATTTCTATTAAAACC
		Out - Reverse	CTATTCTCATAACCTAAAATTAACC
CACNA1A		Out - Forward	GTAAAGGATGTATAAGTAGTTAATG
		In - Forward	GGATTATGGTATTTTATAATTTTA
		In - Reverse	AATCTCTCTCCCAACCTAAAAAAAA
		Out - Reverse	ACCCCCCTCCTCCCCACCTCCCATCAA
CACNA1AI		Out - Forward	GTTGGAATAGTTTTAAGTATAAG
		In - Forward	GAGTATGAGTTTTTGTTTTTTG
		Reverse	ACCAAATCCACCRAATCCCTATTA
AGO1.		Out - Forward	GTTTTGTTTTATTTATATTATTG
		In - Forward	GGTTTTAAGGTATTTTTATTGG
		In - Reverse	AAAACCTAAATACCCCACACTCT
		Bio - Out - Reverse	[Btn]TTCCCCCTCCTAAAAACCCTT
		Seq(P) - Forward	TTTTTTTATTGGTTTTTGT
TMEM247	rs11125075	Out - Forward	TATATTTAGGTTTTGAAGGAGTAT
		In - Forward	TGAAGGAGTATYGATTATATTT
		In - Reverse	CTCAATAAATCTCCTTCAACTATAAC
		Out - Reverse	CCTCCAAAACTTTACTCACCTTC
GPR78	rs17844777	Out - Forward	TAGGTATAGTTTAGTAGTAGGT
		In - Forward	TAGTGGGAAGTTTATTGTTAGT
		In - Reverse	CACTAATACTACTTTATTAC
		Out - Reverse	CTACTATCCAACRCACTAATAC
JMJD1C	rs1054693	Out - Forward	TGGGTTTTGTTTTAGTTTTTTTGTGT
		In - Forward	TTTGGGAGTTTAAAGGAGTGTTT
		In - Reverse	CTTACCCACCAACTCTACCC
		Bio - Out - Reverse	[Btn]CTATCCCTATATAACACRACTC
		Seq(P) - Forward	GGGGTAGAGCGGTCGGT
SH3BP2	rs28562583	Forward (unmeth)	TATTGAGTTTTGGTTTTTGAGTTTT
		Forward (meth)	TATCGAGTTTCGGTTTTCGAGTTT
		In - Reverse	CCRACCTAAATCCCCCATCC
		Out - Reverse	CTACCCRCAAATCRACAAACCC
		Seq(P) - Forward	GAGTTTTTGGATTAGGG
STX18-AS1	rs6842024	Out - Forward	GGTTGYGTTTTTTTTGAAGTG
		In - Forward	GTGGGTTTTGGGATTAAGTGTTAG
		In - Reverse	AAAACTCTTAAAAACTCCRAAAA
		Out - Reverse	AACCCAAATCACACTATCACCCA
FAM149A	rs907438	Out - Forward	TYGTTTGAGTTGGGTTAGT
		In - Forward	GGGTGGGGAGTTTTAGTTTYGG
		In - Reverse	AATACCTACAAAAAAACCC
		Out - Reverse	CTAACCCAACACCAACAAATCCC
		Seq(P) - Forward	GGGGGTTGCGAGTATAG
LAMA2	rs80287289	Out - Forward	GATTTTGTAGTTTTGGAGTTTTAG
		In - Forward	GTTTAAATATGGAATAGTGATG
		In - Reverse	TACACATCCCATACACTCAACT
		Out - Reverse	ATAAATCCAAATAAAACTATAAA
MOCS1	rs575925610	Out - Forward	GGTAAGGTTGAAAGGTATTAAG
		In - Forward	GGATTTAAAGTTTTAGTTTTTTG
		Bio - In - Reverse	[Btn]TACCCTTTTCCCCCAATAACT
		Out - Reverse	AAACAAAAATAACCCCRACA
		Seq(P) - Forward	GGGATTTTTAGGAATTTT
DLGAP2	rs6996211	Out - Forward	TATGGGTTTTATTTGTTTTGGT
		In - Forward	AGTAAGATTTTGTGTTGGAGAAA
		In - Reverse	CAAARCACACAAAACTCTAC
		Out - Reverse	CCTTATRGAACAAAAAACCC
KCNQ1	rs34858778	Out - Forward	TGGTTATTATTAAAAATAGATGT
		In - Forward	TTTTYGTTAGGTGTGGATTT
		In - Reverse	CCATCTACCTCTAAAACACTCR
		Out - Reverse	TATTTAATCCACAAAAATTTCC
PAK1		Forward	TAAGGTAAGAGGAAAGTAAGATAT
		Bio - In - Reverse	[Btn]CAAAAACCTTATAAATACCC
		Out - Reverse	CTAAACTACCAAAAACCCAACC
		Seq(P) - Forward	TATTATTTGGTGGGGAAGGTTAGT
ACTL10	rs3746459	Out - Forward	GGTAGGGTTTGTTGTAAGAGGTTAG
		In - Forward	GTTTAGTTGGAAGGTGGTTTGGTG
		In - Reverse	AACTCTAACTTAATACCCAACTA
		Out - Reverse	ATAAACCAAAACTCRAACTTCACCA
OPCML1	rs72653405	Out - Forward	GTTAGGGATGGAGTTGTTGTTATG
		Seq(P) - In - Forward	GGGGTTGTTTTYGGGAGGAAGG
		In - Reverse	ATTTATTAAATCACACACATAAACAA
		Bio - Out - Reverse	[Btn]ATACAAAAACTATCATAAAAAACTA
ZNF385D	rs62236195	Out - Forward	GTTGTTAATTTAGGGTGGGGTG
		In - Forward	GTATTTTTAGTTTTGATGTTATAGG
		Bio In - Reverse	[Btn]AAACAAAACCCTTTCATACTACA
		Out - Reverse	ACATCAACTCTCACCCAAAACTAA
		Seq(P) - Forward	TTTTAGTTTTGGAAAGGTAGTTT
BOD1L2	rs11151997	Out - Forward	TTTTTAGTTTATCGTTATTAT
		In - Reverse	CTATCAAACATATTCTTAAAAAATATCC
False positive in the methyl-seq analysis
KIF26B	rs116793850	Out - Forward	AGGGGTAGGGGTGAGGGAATGGA
		In - Forward	AAGAGTTAGGTTGTTTTTAGA
		In - Reverse	CAAACCCCACTACCAAAATATCC
		Out - Reverse	CCTCAAAACCCCGAAAAAAC
LOC401312	rs2905322	Out - Forward	GTTTTTTTTTGGTTGGTTTTTTGG
		In - Forward	ATAGTTTGTGAAGTATTGTTTGA
		In - Reverse	AAATAAATAAAACTCCTTCCTTAA
		Out - Reverse	ATTTCTCTAACTCTTCTAAAAAA
NPAS3	rs10141940	Out - Forward	TGTAATTTTTGTAGCGTTTTTAGGT
		In - Forward	AGTGTATAGTAAGGAGTTGGA
		In - Reverse	CCCCAACTCTAAACACTTCC
		Out - Reverse	CCCTACAAACATAACCAAAC
PROSER2-AS1	rs10906034	Forward	TTATTAGATTGGGGTAGTTTGT
		Reverse	CAACAAAAAAAACAAAACAC
ZNF154	rs528375562	Out - Forward	GGGTGGGGGAAGGTGTGTGAGG
		In - Forward	GTTATTAGATTTTGCGGGTAGAGTTG
		In - Reverse	ACTTTCCTTAAAAATCACAAAAA
		Out - Reverse	ACTAAACCAATAAAAACTCAAAA
PTCHD3	rs7071851	Forward	GAGGAATAGTAGGTGAAAAGTAGTT
		Reverse	CAAACACATTTCAAATTAATTAAAC
Known Ubiquitous DMRs
H19		Out - Forward	TTGATTTATTTTAGGGTGTATTGTTGAAG
		In - Forward	AATAATGAGGTGTTTTAGTTTTATGGATG
		Reverse	CCATAAATATCCTATTCCCAAATAACC
MCTS2		Out - Forward	GATTTTTATTGGAGAGGAATTAGTAG
		In - Forward	GGAAGTTGTTAGATTTTA
		In - Reverse	CATCAAACTTCTTAAACATAATCC
		Out - Reverse	CTAAATACAATTAAACACACTTTCC
Known Placenta-specific DMRs
GPR1-AS	rs16838074	Forward	GTTTAAGTTTGTGTTTATAAAGGG
		Bio - Reverse	[Btn]AAAAAAAAACTCTACTCCTCTCAATATCTC
		Seq(P) - Forward	GTTTAAGTTTGTGTTTATAAAGGG
MCCC1	rs937652	Bio - Forward	[Btn]GATTTTTTAGTATAGAGGTAGT
		Reverse	CTCTAATCTTTAATTAATATTC
		Seq(P) - Reverse	CAACCCAAAAATAAACTCAAACTC
LIN28B	rs9404590	Out - Forward	TATTATTTTGGGGAAAGTGTGTTAAGGT
		In - Forward	ATATTTTGAAGTGTTTTTGTTGTAA
		In - Reverse	CTAAACTATCTTCCAACAAACC
		Bio- Out - Reverse	[Btn]CATACCTAAAACTAAACTATCTTCC
		Seq(P) - Forward	GTTTTGTATTTGTTTTTATGT
ZC3H12C		Bio - Forward	TGGCGGTTTTTAGGTTTGTTTT
		Reverse	AAAAAATACGCTAAACTTTCC
		Seq(P) - Reverse	CCTAAACCTAAAAATCACAC
AIM1	rs11152999	Forward	TTTGAGTAAGATTGAGGGGGTATAA
		Bio - Reverse	[Btn]CCCTCTTAAATAAAAACTCCTTAAC
		Seq(P) - Forward	GATATGGAGAAGAGGTTTAG
AGBL3		Forward	GATTGGTTTGTTAGAGGATT
		Reverse	CACTCACTCCTAAACACCTTA
		Seq(P) - Forward	GAGGTATGTAGAAGTAAGG
ZFAT	rs12546315	Forward	AAGGTTTTTATTTTTTAAAGTTGGAA
		Bio - Reverse	[Btn]CATAACCAAAAACCCTACTAAAAAC
		Seq(P) - Forward	TTTAGATTTAGGGTAAGGGGGT
GLIS3	rs7852293	Bio - Forward	[Btn]TTGGATGGGGGTTTTTATTTT
		Reverse	CTCTAAACTTTAACTCCCCCACAC
		Seq(P) - Reverse	CTATAACATCCACTTACCAAATAAC
DNMT1	rs8112895	Out - Forward	GAGATGTATAGTTTTGGGGGAAAGG
		In - Forward	GGTATTGAGGGATTTTTTATTATAGAAG
		In - Reverse	TCTTCAAACTTCGATAAAC
		Out - Reverse	AAATCCCCTTCTTCAAACAA
		Seq(P) - Forward	GAGGGATTTTTTATTATAGAAG
C19MC	rs6509806	Forward	GGTTGTTTATGTATTTTTTTA
		Bio - Reverse	[Btn]CAAATTCTAATCCCTCAAAAAAAAACC
		Seq(P) - Forward	GTTTTTTGAAGTTTTTT
THAP3	rs12746591	Forward	GTTATTTTTGTTGGGGGTAGTTA
		Bio - Reverse	[Btn]CCCTCTAAACCCAAAACCTC
		Seq(P) - Forward	TAGGAAGTAGTTTATTTT
RHOBTB3		Forward	AGAGTAGTTTGTTGTTGAA
		Bio - Reverse	[Btn]ATTTAAAAATTTAACCCATATA
		Seq(P) - Forward	GTTTGGGAATGTTAAGTTGG
SCIN	rs2240572	Out - Forward	TTGTAGGTTTGGAGGATTGAGAAGTT
		In - Forward	TTGAGAAGTTGGAGTTGGTGT
		Bio - Out - Reverse	[Btn]CCTACAAATCTCAAACCCCTAC
		Seq(P) - Forward	GGATGTTTATTTGGTGTTGT
DCAF10		Forward	AATTTTCGTATTATGATTAGTTTTTA
		Bio - Reverse	[Btn]CTAAACTAAAAATTCCAAAAAC
		Seq(P) - Forward	GGATTTGGTGTATTTTAGT
CMTM3		Forward	GGATAGGAGGGGTGGTTAAGAAAG
		Bio - Reverse	[Btn]TCCACCTTCTTCTTCACCCTAAT
		Seq(P) - Forward	GATAGTTTTTTTGGATAGGG
ST8SIA1		Out - Forward	TAGTTTTTTATGTATATATATTTTTGGTT
		In - Forward	ATTTTTGGTTTTTTTATTTGTAAA
		Bio - Out - Reverse	[Btn]CCACATATTTAAAAAAAAACC
		Seq(P) - Forward	GATTTATGGTTATGGT
ZNF396		Forward	GTTTTTTTAGGGTTTTTAGG
		Bio - Reverse	[Btn]AATTCACCTAACAAAACAAA
		Seq(P) - Forward	GGGTGGTGGAAGGGGGA
FAM174B		Out - Forward	GTTAGTGTTTAGTATTAGTAGAAAG
		In - Forward	GTAGGGTAGGAGGTATATG
		Bio - Out - Reverse	[Btn]TTTACCACCCTCCTCAT
		Seq(P) - Forward	TTAGGGTATTTGTGCGTGT
N4BP2L1		Forward	TAATTTTTAGAGGTTGGGTAT
		Bio - Reverse	[Btn]CTAACAACCCRCTTTAAAAATC
		Seq(P) - Forward	GTAGTTGTTAAAGTAA

## Sheet: BisPrimers for Mice and Macaque
Imprinted-DMRs studies - Other species
Bisulphite PCRs
Region	SNP		Sequence (5' -> 3')
Primers used for Mus musculus
Ago1.		Out - Forward	AGATTGAGGAGTTTAGYGTGA
		In - Forward	TTTAGGTATTTCGTATTTGTAT
		In - Reverse	CCTCTCCATTAACCTTTATTAC
		Out - Reverse	CGCCCAACCCCTCCCCTCTTAC
Jmjd1c		Out - Forward	GATTTTYGGGAGTTGGTTTT
		In - Forward	TAGAAGTAGTTTGGTTGTTGTTT
		In - Reverse	CCACAAACAAACTAACAAAAATAAAC
		Out - Reverse	CTTCCCACCAACTCRAACC
Cacna1e		Out - Forward	AGGAGGTTATTGATAGTTTTATA
		In - Forward	ATGTTAGGTTTAGGTTTTTTA
		In - Reverse	CCTTCCCCACAACACTACATC
		Out - Reverse	CCTTACACCCCCAACAAAACCAAC
Fgf8		Out - Forward	GGTTGGGTGGGGAGGAGTTGGG
		In - Forward	GGGGTTTAGTTTTTTGGTTG
		In - Reverse	ACTAAAATACCCACCTACTATCTA
		Out - Reverse	ATATCACTACTACCCAAAAAAACA
Bank1	rs30780713	Out - Forward	AGGGAGTTGGTTTTATATAGATTGA
		In - Forward	AGGGGAATGGGTAAGGATGTTTTA
		In - Reverse	CACTACAACTCCCAAACTCCAAC
		Out - Reverse	CTACAAAAAAAATTACAAACAAAAC
Mif2	rs32546086	Out - Forward	AGAGTTAAGGTTTAGGTTGTTA
		In - Forward	AGAATTAGAAAAAGTTTTTTAAA
		In - Reverse	CTAAAACACTACCAAAACCTTCTC
		Out - Reverse	CCTCAAAATTATATAACTCTAAC
Emilin	rs33061851	Out - Forward	GGGTTTTTAGGTAGGATGGG
		In - Forward	GATGGGGTAGGGGTTTATTTATAG
		In - Reverse	TTCCAAACCTCTTTCTCCCTT
		Out - Reverse	AATAAAATATCAAATCCTACACAA
Svopl		Out - Forward	TAGGTAGGGAGTATAGGTAGGT
		In - Forward	TTGAGGTTAGTGTTTATATTT
		In - Reverse	CCAAACTAAATCTATAATTCTC
		Out - Reverse	CCAATACCTATCAAAACAAC
Fancc		Out - Forward	TTAGAGTTGTTTTAGTAGAT
		In - Forward	TTGAAAATTTGGTATAGTTTT
		In - Reverse	TCAAAAACCACATTCCAAAAC
		Out - Reverse	TAAAATTTAACCTATCTAACAACTC
Kik15		Out - Forward	GATTTTTGGTTTTTTGTGGTTTTAGGG
		In - Forward	GTTGTTTGATAATAGATTTTAGTTTG
		In - Reverse	TTATCTTCTCTAACCACTTTATCT
		Out - Reverse	TCAAAAACTTAAAAAAAAAAAAAAATTCT
Spread2		Out - Forward	GTTTTAAGATTTGTAGTTTTGGG
		In - Forward	GTGAGGATGGGTAGAAGTAG
		In - Reverse	TACTCTACTACTAAAAAAAATTTTTAT
		Out - Reverse	TAAACCAATACATATCAAACTAATACT
Lmo3		Out - Forward	GTTGGGTTTATTGAATATTTTTTTTTG
		In - Forward	GTTTAATTGAGAAGGTAAGTTAGGG
		In - Reverse	ACTTTATACCTTCTTAAAAAAAAATAAAAAA
		Out - Reverse	AAAACCCTCTCTACAAACCTACA
Fam46b		Out - Forward	GAGTTTAAGATGATTTGGAAGGAAG
		In - Forward	GTTGGATAGAGAGATGAGGTTTTAG
		In - Reverse	ACTTAATATTCCAAATAAACCTA
		Out - Reverse	ACCTAAACTACAAAAACCTAA
Rhobtb1		Out - Forward	GGTTTAGTTGGTAGTTAATTAGG
		In - Forward	GGTTTTTATATGATTTAGGGAG
		In - Reverse	ACTCATATAAATAAATTTAATATCCA
		Out - Reverse	AAAAACTTAACAAACTATCTACA
Pkd1l2		Out - Forward	GATAATTTTGTATAGGATTTTTGTTG
		In - Forward	GTAGTTTGGGATGTTGGAATGAG
		In - Reverse	ATATACCCTACAAAAAAACCCA
		Out - Reverse	TTCAAAACTTTAAACAATAAACT
Kif9		Out - Forward	AGGAATTATAAAGAATTTAGAGA
		In - Forward	TTAGTTTAAAGGTTGTTTTAGAGTTTT
		In - Reverse	CACTATTAACTAATAAACTCCC
		Out - Reverse	ATAACAAACAATACCTCAATAAA
Tm6sf2		Out - Forward	GTTTTTGGTAATTTAGAGTTTTG
		In - Reverse	AACCCCATAATCCTCATAA
		Out - Reverse	TTACTACCCCTCATCCTCCCT
Evx1		Out - Forward	GTATGTGTATTTGTGTGTTTTGGG
		In - Forward	GTTTTGGGTAGTAGTTTTATTAGTGG
		In - Reverse	AACCTACCTTAATAATAATTTCA
		Out - Reverse	TTAACATCTCCTTCCTACTAACCT
Stk10		Forward	GTTGAAGGTTAGATAGTAATAG
		Reverse	ATCCCCTACTATATACAACCAATCCA
Scm12	rs29306878	Forward	TAGTTTGTTGTTAGGATTTTTGAT
		Reverse	CTCCACTTCCCAAAAAAAACC
Spry1		Forward	AGTTGTTGTTGAAGGTAT
		Reverse	CATACAAATACAATCCTAAAAAC
Primers used for Macaca mulatta
DNMT1		Forward	AGGTATTGAGGGATTTTTTATTAGAGAAG
		Reverse	TCTTCAAACAACRATAAAG
LIN28B		Forward	TGAAATATAAAGGTAATTTGT
		Reverse	ACATAAAAACAAATACAAAAC
AIM1		Forward	TTTGAGTAAGATTGAGGGGGTATAA
		Reverse	CCCTCTTAAATAAAAACTCCTTAAC
FGF12		Forward	GTTTTTTTTGTAGTGTTGTTGGT
		Reverse	AAAAAAACAACAATTTAACTCCCTAC
THSD7A		Forward	TAGAAAGTAAAGTTTTTTTTGT
		Reverse	CCTAACAAACCTACTCAATCAAC
MCCC1		Forward	GATTTTTTAGTATAGAGGTAGT
		Reverse	CTCTAATCTTTAATTAATATTC
GLIS3		Forward	TtTGGATGGGGGTTTTTATTTT
		Reverse	CTCTAAACTTTAACTCCCCCACAC
PURA		Forward	GGTGGATATTTAGAATAAG
		Reverse	AACCCTACRTAAAACCCAAACCAAACCCC
MCTS2		Forward	GGAAGTTGTTAGATTTTA
		Reverse	CTAAATACAATTAAACACACTTTCC
GRB10		Forward	GGGTTTTYGTGGGTATAGTTATTATT
		Reverse	CCCRCTCTCCAAATACTCAAATAAACT
L3MBTL1		Forward	TTTTAGGTTTTGAGTTGGGTTTT
		Reverse	CCCCCTCAAACCCTACCTCC
